# Supplementary material for: Quantitative high-throughput phenotypic screening of pediatric cancer cell lines identifies multiple opportunities for drug repurposing
Source: Oncotarget. 2017 Dec 19;9(4):4758–72. doi: 10.18632/oncotarget.23462 (PMC5797010; doi:10.18632/oncotarget.23462)
Supplement: Supplementary file 2 [file oncotarget-09-4758-s002.xlsx]

## Sheet: Supplementary Table 2
		Primary Screen (4,728 compounds)				Follow-up Screen (764 compounds)		3D-spheroids (60 compounds)
								CellTiter-Glo		PI-DAPI		Caspase
Tumor Type	Cell Line	MIPE S:B	MIPE Z'	NPC S:B	NPC Z'	S:B	Z'	S:B	Z'	S:B	Z'	S:B	Z'
Ewing's sarcoma	A673	19.21±1.52	0.76±0.05	17.81±0.96	0.78±0.03	89.6±10.16	0.65±0.06
	TC32	69.03±3.38	0.77±0.13	67.15±3.29	0.85±0.01	55.26±7.27	0.75±0.05	110.9±9.81	0.86±0.03	2.43±0.23	0.71±0.14	4.58±0.29	0.71±0.14
	SK-N-MC	21.3±2.04	0.73±0.04	17.96±1.11	0.76±0.04	22.11±2.26	0.81±0.03
Glioblastoma	SJ-GBM2	33.52±5.07	0.77±0.06	28.4±0.87	0.78±0.03	31.26±1.13	0.49±0.03	37.51±4.92	0.77±0.07	1.59±0.09	-0.58±0.52
Medulloblastoma	Daoy	18.96±2.2	0.86±0.02	20.13±0.65	0.84±0.03	82.59±14.65	0.70±0.18	32.06±3.65	0.84±0.02	3.39±0.46	0.73±0.15
Neuroblastoma	LAN-5	51.18±2.60	0.69±0.1	50.31±2.0	0.61±0.1	40.90±2.15	0.43±0.07
	NB1643	17.01±1.42	0.67±0.2	15.4±0.5	0.76±0.05	38.93±2.55	0.77±0.04
	NB-Ebc1	27.31±3.03	0.77±0.4	25.7±1.3	0.77±0.02	12.16±1.19	0.72±0.02
	SK-N-SH	23.54±3.43	0.58±0.05	58.69±8.83	0.65±0.05	112.91±9.50	0.69±0.07	36.43±5.03	0.82±0.05	7.31±0.61	0.85±0.05
Osteosarcoma	MG 63 (6-TG R)	18.63±0.97	0.76±0.04	18.62±0.5	0.74±0.03	56.68±7.92	0.66±0.03	4.6±0.7	0.62±0.12	0.7±0.02	0.62±0.12
	OHS-50	8.16±0.7	0.75±0.1	8.92±0.46	0.77±0.07	27.27±1.67	0.50±0.19
	Sao-S2	2.62±0.18	0.56±0.08	2.5±0.12	0.52±0.06	33.72±4.21	0.42±0.06
	U2OS	60.19±5.35	0.78±0.01	53.65±10.1	0.82±0.03	52.09±8.18	0.50±0.30
ATRT	BT-12	33.0±2.0	0.84±0.02	34.38±6.16	0.84±0.01	32.74±4.19	0.65±0.18
	BT-37	12.46±0.66	0.81±0.02	13.45±0.36	0.81±0.01	15.99±1.54	0.82±0.04
Rhabdomyosarcoma	RD	11.03±0.43	0.81±0.02	10.39±0.48	0.82±0.03	41.99±2.36	0.62±0.04	61.78±5.04	0.85±0.09	2.48±0.20	0.44±0.31
	Rh18	17.62±1.19	0.77±0.02	15.97±0.91	0.76±0.03	11.29±1.63	0.70±0.06
	Rh30	9.61±0.64	0.74±0.01	9.26±0.6	0.72±0.01	5.36±0.38	0.32±0.10
	Rh41	25.3±1.2	0.72±0.02	26.68±1.67	0.69±0.09	40.86±7.21	0.46±0.20
Control	Hh-Wt-fibroblast	15.2±3.2	0.78±0.04	20.3±1.0	0.77±0.06	22.84±2.41	0.84±0.02
