# Supplementary material for: Quantitative high-throughput phenotypic screening of pediatric cancer cell lines identifies multiple opportunities for drug repurposing
Source: Oncotarget. 2017 Dec 19;9(4):4758–72. doi: 10.18632/oncotarget.23462 (PMC5797010; doi:10.18632/oncotarget.23462)
Supplement: Supplementary file 3 [file oncotarget-09-4758-s003.xlsx]

## Sheet: Supplementary Table 3
Cell Line	Sample ID	Curve Class	Efficacy	Max Resp	IC50 (uM)	Structure (SMILE)	Log IC50 (M)	Sample Name	Alias
A673	NCGC00014650-03	-1.2	-49.05	-73.094	0.001041	CO[C@@H]1/C=C/C=C(C)/CC2=CC(=C(Cl)C(=C2)OC)N(C)C(=O)C[C@H](OC(=O)C(C)C)[C@]3(C)O[C@@H]3[C@H](C)[C@@H]4C[C@@]1(O)NC(=O)O4	-8.9827	Ansamitocin P3	Ansamitocin P3
A673	NCGC00346571-01	-1.1	-98.879	-96.158	0.001851	CC(C)[C@@H](N(CCCN)C(=O)C1=CC=C(C)C=C1)C/2=C(\CC3=CC=CC=C3)C(=O)C4=C(O2)C=C(Cl)C=C4	-8.7327	SB-743921	SB 743921
A673	NCGC00181306-03	-1.1	-85.266	-89.684	0.005216	CC(=O)O[C@@]12CO[C@@H]1C[C@H](O)[C@]3(C)[C@@H]2[C@H](OC(=O)C4=CC=CC=C4)[C@]5(O)C[C@H](OC(=O)C(O)[C@@H](NC(=O)OC(C)(C)C)C6=CC=CC=C6)C(=C(/[C@@H](O)C3=O)C5(C)C)/C	-8.2827	Docetaxel	Docetaxolum; Docetaxel Hydrate; ; AE-docetaxel;DOCETAXEL; 5 Docetaxel; Docetaxel hydrate; Docetaxel Anhydrous; Docetaxel Trihydrate; Docetaxel;Docetaxel; Taxoltere metro
A673	NCGC00163548-02	-1.1	-90.229	-94.523	0.005852	CS[C@H]1SC[C@H]2N(C)C(=O)[C@@H](C)NC(=O)[C@H](COC(=O)[C@@H](C(C)C)N(C)C(=O)[C@@H]1N(C)C(=O)[C@@H](C)NC(=O)[C@H](COC(=O)[C@@H](C(C)C)N(C)C2=O)NC(=O)C3=NC4=CC=CC=C4N=C3)NC(=O)C5=NC6=CC=CC=C6N=C5	-8.2327	Echinomycin	Echinomycin
A673	NCGC00346704-01	-1.1	-92.321	-90.97	0.005852	CO[C@H]1C[C@H]2OC[C@@]2(OC(C)=O)[C@H]3[C@H](OC(=O)C4=CC=CC=C4)[C@]5(O)C[C@H](OC(=O)[C@H](O)[C@@H](NC(=O)OC(C)(C)C)C6=CC=CC=C6)/C(=C(/[C@@H](OC)C(=O)[C@]13C)C5(C)C)C	-8.2327	Cabazitaxel	Cabazitaxel (Jevtana)
A673	NCGC00181131-02	-1.1	-116.671	-97.226	0.007367	C[C@H]1CCC[C@@]2(C)O[C@H]2C[C@H](OC(=O)C[C@H](O)C(C)(C)C(=O)[C@H](C)[C@H]1O)\C(C)=C\C3=CSC(=N3)C	-8.1327	Epothilone B	; (-)-Epothilone B; Epothilone B;Patupilone; epothilon B; EpoB;Epothilone B (EPO906)
A673	NCGC00263174-01	-1.1	-111.451	-97.277	0.007587	CC(C)[C@@H](N(CCCN)C(=O)C1=CC=C(C)C=C1)C/2=N/C3=CC(=CC=C3C(=O)N2CC4=CC=CC=C4)Cl	-8.1199	Ispinesib	Ispinesib;CK-0238273/SB-715992
A673	NCGC00346464-01	-1.1	-92.988	-88.545	0.010407	CON(C)C(=O)N1\N=C(/S[C@]1(CCCN)C2=CC=CC=C2)C3=CC(=CC=C3F)F	-7.9827	ARRY-520	ARRY-520
A673	NCGC00253588-01	-1.1	-96.427	-94.056	0.011677	CC(C)(C)O\N=C\c1c3CN4C(=O)C=5COC(=O)[C@](O)(CC)C=5C=C4c3nc2ccccc12	-7.9327	Gimatecan
A673	NCGC00263568-01	-1.1	-99.345	-93.127	0.011677	O=C(O)C(O)C(O)C(=O)O.O=C(O)C(O)C(O)C(=O)O.O=C(OC)[C@@]2(C[C@@H]4C=C(CC)C[N@](Cc1c3ccccc3nc12)C4)c5cc9c(cc5OC)N(C)[C@@H]6[C@]98CCN7CC=C[C@@](CC)([C@@H](OC(C)=O)[C@]6(O)C(=O)OC)[C@H]78	-7.9327	Vinorelbine tartrate
A673	NCGC00345782-01	-1.1	-108.944	-95.02	0.011677	ClC1=CC=C(OCCCCCCN\C(NC2=CC=NC=C2)=N/C#N)C=C1	-7.9327	CHS-828	CHS-828
A673	NCGC00271789-02	-1.1	-99.955	-96.35	0.013101	CC(C)[C@H]6NC(=O)[C@@H](NC(=O)c1ccc(C)c2OC3=C(C)C(=O)C(N)=C(C3=Nc12)C(=O)N[C@@H]5C(=O)N[C@@H](C(=O)N4CCC[C@H]4C(=O)N(C)CC(=O)N(C)[C@@H](C(C)C)C(=O)O[C@@H]5C)C(C)C)[C@@H](C)OC(=O)[C@H](C(C)C)N(C)C(=O)CN(C)C(=O)[C@@H]7CCCN7C6=O	-7.8827	Actinomycin D
A673	NCGC00024995-10	-1.1	-96.927	-73.113	0.0147	CC(=O)O[C@H]1C(=O)[C@]2(C)[C@@H](O)C[C@H]3OC[C@@]3(OC(C)=O)C2[C@H](OC(=O)C4=CC=CC=C4)[C@]5(O)C[C@H](OC(=O)[C@H](O)[C@@H](NC(=O)C6=CC=CC=C6)C7=CC=CC=C7)\C(=C1/C5(C)C)C	-7.8327	Paclitaxel
A673	NCGC00025059-04	-1.1	-95.237	-98.52	0.0147	CC(C)C1NC(=O)C(NC(=O)C2=C3\N=C\4/C(=C(C)\C(=O)\C(=C4C(=O)NC5C(C)OC(=O)C(C(C)C)N(C)C(=O)CN(C)C(=O)C6CCCN6C(=O)C(NC5=O)C(C)C)N)OC3=C(C)C=C2)C(C)OC(=O)C(C(C)C)N(C)C(=O)CN(C)C(=O)C7CCCN7C1=O	-7.8327	Actinomycin D	;Actinomycin D; Actinomycin D; Ac-De; Lyovac, Cosmege; Actinomycin- IV; 7 Dactinomycin; Actinomycin C1; Lyovac-Cosmegen; Cosmegen; Cosmegen Lyovac; MSD Brand of Dactinomycin; ADdATGCAT; Dactinomicina
A673	NCGC00163700-04	-1.1	-86.99	-98.663	0.0147	CC[C@]1(O)C[C@H]2CN(CCC3=C([NH]C4=C3C=CC=C4)[C@@](C2)(C(=O)OC)C5=CC6=C(C=C5OC)N(C=O)[C@H]7[C@](O)([C@H](OC(C)=O)[C@]8(CC)\C=C/C[N@@]9CC[C@]67[C@H]89)C(=O)OC)C1	-7.8327	Vincristine sulfate	Vincristine sulfate salt; ; Vincristine; Vincristine Sulphate;Vincristine sulfate; Oncovin; VAMP regimen
A673	NCGC00242514-01	-1.1	-99.952	-98.214	0.016494	COCC[N]1C(=[N+](CC2=NC=CN=C2)C3=C1C(=O)C4=CC=CC=C4C3=O)C	-7.7827	Sepantronium bromide	YM-155;YM155
A673	NCGC00263098-03	-1.1	-104.08	-91.534	0.018506	COC1=CC=C(\C=C/C2=CC(=C(OC)C(=C2)OC)OC)C=C1O	-7.7327	Combretastatin A-4	Combretastatin A-4; Combretastatin A-4
A673	NCGC00263543-01	-1.1	-100.731	-86.632	0.018506	O=C(OC)[C@@]2(C[C@H]4C[C@@](O)(CC)C[N@@](CCc1c3ccccc3nc12)C4)c5cc9c(cc5OC)N(C=O)[C@@H]6[C@]98CCN7CC=C[C@@](CC)([C@@H](OC(C)=O)[C@]6(O)C(=O)OC)[C@H]78	-7.7327	Vincristine
A673	NCGC00346505-01	-1.1	-106.917	-84.941	0.018506	C[C@H]1CCC[C@H]2O[C@H]2C[C@H](OC(=O)C[C@H](O)C(C)(C)C(=O)[C@H](C)[C@H]1O)\C(C)=C\C3=CSC(=N3)C	-7.7327	Epothilone A	Epothilone A
A673	NCGC00319019-01	-1.1	-98.253	-97.976	0.023298	COC1CN(CCO1)C6CC(OC5C[C@@](O)(Cc4c5c(O)c3C(=O)c2c(OC)cccc2C(=O)c3c4O)C(=O)CO)OC(C)C6O	-7.6327	Nemorubicin
A673	NCGC00025125-18	-1.1	-111.091	-80.501	0.031623	CC(=O)N[C@H]2CCc3cc(OC)c(OC)c(OC)c3C1=CC=C(OC)C(=O)C=C12	-7.5	Colchicine	; ; Colchicine;COLCHICINE; Colchicine derivatives; Colchicine, (+-)-Isomer; Colchicine, (R)-Isomer;Colchicine
A673	NCGC00263169-01	-1.1	-84.947	-81.627	0.031995	CC(C)(C)C1=C(/C=C/2NC(=O)\C(NC2=O)=C\C3=CC=CC=C3)N=C[NH]1	-7.4949	Plinabulin	Plinabulin
A673	NCGC00162440-01	-1.1	-84.488	-87.294	0.032208	CCC(\C=C\[C@@H]1OC(=O)C=C[C@@H]1C)=C\[C@H](C)C\C=C\C(C)=C\[C@@H](C)C(=O)[C@@H](C)[C@H](O)[C@@H](C)C\C(C)=C\C(O)=O	-7.492	Elactocin	Leptomycin B
A673	NCGC00025060-15	-1.1	-90.01	-71.914	0.032909	O=C(O)[C@H](CCC(=O)O)NC(=O)c1ccc(cc1)N(C)Cc2nc3c(nc2)nc(N)nc3N	-7.4827	Methotrexate	Methylaminopterin; Antifolan; Amethopterin (R,S); Mtx-1 protein, rat; Dl-Amethopterin; Methotrexate Hydrate;Abitrexate (Methotrexate); (+/-)Amethopterin; ; D-Methotrexate; (-)Amethopterin; Mexate; methotrexate; Methotrexate hydrate; Metotrexato; Slc19a1 protein, rat; L-Amethopterin hydrate; (+)-Amethopterin hydrate; Methotrexate; 8 D-(-)-Amethopterin;Methotrexate hydrate; DL-Amethopterin; MTXGlu3…
A673	NCGC00344583-01	-1.1	-105.21	-92.703	0.032909	O=S(=O)(O)O.O=C(OC)[C@@]2(C[C@@H]4C[C@@](O)(CC)C[N@](CCc1c3ccccc3nc12)C4)c5cc9c(cc5OC)N(C)[C@@H]6[C@]98CCN7CC=C[C@@](CC)([C@@H](OC(C)=O)[C@]6(O)C(=O)OC)[C@H]78	-7.4827	Vinblastine sulfate
A673	NCGC00346661-01	-1.1	-107.786	-90.871	0.032909	C/C=C(C)/C(=O)N[C@H]([C@@H](O)C(=O)O[C@H]\1C[C@@]2(O)[C@@H](OC(=O)C3=CC=CC=C3)[C@H]4[C@@](C)([C@@H](O)C[C@H]5OC[C@@]45OC(C)=O)C(=O)[C@H](OC(C)=O)C(=C1C)/C2(C)C)C6=CC=CC=C6	-7.4827	Cephalomannine	Cephalomannine
A673	NCGC00253438-01	-1.1	-84.309	-98.948	0.036925	CC[C@H]1N(C2CCCC2)C3=NC(=NC=C3N(C)C1=O)NC4=CC=C(C=C4OC)C(=O)NC5CCN(C)CC5	-7.4327	BI-2536	BI-2536;BI-2536
A673	NCGC00263548-01	-1.1	-106.916	-92.466	0.036925	O=S(=O)(O)O.O=C(OC)[C@@]2(C[C@@H]4C[C@@](O)(CC)C[N@](CCc1c3ccccc3nc12)C4)c5cc9c(cc5OC)N(C)[C@@H]6[C@]98CCN7CC=C[C@@](CC)([C@@H](OC(C)=O)[C@]6(O)C(=O)OC)[C@H]78	-7.4327	VINBLASTINE SULFATE
A673	NCGC00016994-16	-1.1	-101.283	-93.047	0.046485	CC[C@@]1(O)C(=O)OC\C2=C1\C=C\3N(CC4=C3N=C5C=CC=CC5=C4)C2=O	-7.3327	Camptothecin	;Camptothecin; Campotothecine;Camptothecine (S,+); Camptothecine (S,+); Camptothecine; Sodium Camptothecin; (S)-(+)-Camptothecin;(S)-(+)-Camptothecin; "Camptothecine (S,+)"; Na-CPT;CAMPTOTHECIN
A673	NCGC00095986-02	-1.1	-94.611	-95.273	0.046485	CC[C@@]1(O)C(=O)OCC/2=C1/C=C3\N(CC4=CC5=CC(=CC=C5N=C34)O)C2=O	-7.3327	10-hydroxycamptothecin	10-HYDROXYCAMPTOTHECIN
A673	NCGC00242506-02	-1.1	-109.763	-98.141	0.046485	O=C(N[C@@H](Cc1ccccc1)C(=O)N[C@@H](CC(C)C)B(O)O)c2cnccn2	-7.3327	Bortezomib	Bortezomib;Bortezomib;MLN-341;LDP-341;Velcade
A673	NCGC00250385-02	-1.2	-73.94	-79.908	0.046485	CCOC1=C(NC2=NC=C3N(C)C(=O)C4=C(C=CC=C4)N(C)C3=N2)C=CC(=C1)N5CCC(O)CC5	-7.3327	XMD8-92	XMD8-92 trifluoroacetate; XMD8-92;XMD8-92
A673	NCGC00016447-02	-1.2	-81.637	-76.074	0.052157	C[C@@H]1O[C@@H](O[C@H]\2CC[C@]\3(C)[C@@H]4CC[C@]5(C)[C@@H](CC[C@@]5(O)[C@H]4CCC3=C2)C/6=C/OC(=O)/C=C6)[C@H](O)[C@H](O)[C@@H]1O	-7.2827	Proscillaridin	Scillase; Proscillaridin;Proscillaridin; ; Caradrin; Sandoscill; Digitalysat; A, Proscillaridi; Proscillaridin A; Proscilaridina; Talusin; Rhamnoside, Scillareni
A673	NCGC00247878-01	-1.1	-80.32	-94.514	0.052157	CCNC(=O)C1=NOC(=C1C2=CC=C(CN3CCOCC3)C=C2)C4=C(O)C=C(O)C(=C4)C(C)C	-7.2827	NVP-AUY922	NVP-AUY922;NVP-AUY922;AUY-922/VER-52296
A673	NCGC00249613-02	-1.1	-108.082	-97.473	0.052157	C[C@@]1(CO1)C(=O)[C@@H](NC(=O)[C@H](Cc2ccccc2)NC(=O)[C@H](CC(C)C)NC(=O)[C@H](CCc3ccccc3)NC(=O)CN4CCOCC4)CC(C)C	-7.2827	Carfilzomib (PR-171)	Carfilzomib;ONO-7057;PR-171; Carfilzomib;Carfilzomib (PR-171)
A673	NCGC00168784-01	-1.1	-104.252	-95.443	0.058522	Cl.NC1=NC(=O)N(C=C1)[C@@H]2O[C@H](CO)[C@@H](O)C2(F)F	-7.2327	Gemcitabine hydrochloride	Gemcitabine; ; Gemcitabina;Gemzar;Gemcitabine;Inno-D07001
A673	NCGC00185772-01	-1.1	-95.61	-96.308	0.058522	O=S(=O)(O)O.O=C(OC)[C@@]2(C[C@H]4C[C@@](O)(CC)C[N@@](CCc1c3ccccc3nc12)C4)c5cc9c(cc5OC)N(C)[C@@H]6[C@]98CCN7CC=C[C@@](CC)([C@@H](O)[C@]6(O)C(N)=O)[C@H]78	-7.2327	Vindesine sulfate salt	Vindesine sulfate salt
A673	NCGC00344555-01	-1.2	-65.453	-87.159	0.058522	O=C1C=CC(=CO1)[C@H]6CC[C@@]5(O)[C@]6(C)CC[C@H]3[C@H]5CCC2=C[C@H](CC[C@@]23C)O[C@@H]4O[C@@H](C)[C@H](O)[C@@H](O)[C@H]4O	-7.2327	Proscillaridin
A673	NCGC00167831-01	-1.1	-97.789	-97.852	0.065662	CCC1=C2CN3C(=O)\C4=C(/C=C3/C2=NC5=CC=C(O)C=C15)[C@@](O)(CC)C(=O)OC4	-7.1827	SN-38	SN-38
A673	NCGC00242596-01	-1.2	-85.04	-78.834	0.065662	O=C(O)[C@H](CCC(=O)O)NC(=O)c1ccc(cc1)C(CC#C)Cc2nc3c(nc2)nc(N)nc3N	-7.1827	Pralatrexate	Pralatrexate
A673	NCGC00250398-01	-1.1	-106.069	-98.154	0.073674	CN(C)C1CCN(CC1)C(=O)C2=CC=C(NC(=O)NC3=NC(=NC(=N3)N4CCOCC4)N5CCOCC5)C=C2	-7.1327	PF-05212384	PKI-587;PF-05212384
A673	NCGC00346469-01	-1.1	-102.533	-99.596	0.073674	CC(C)C[C@H](NC(=O)[C@@H](NC(=O)C1=CC=CC(=N1)C2=CC=CC=C2)[C@@H](C)O)B(O)O	-7.1327	Delanzomib	CEP18770
A673	NCGC00093976-06	-1.1	-100.572	-98.041	0.082664	C[C@@H]1O[C@H](C[C@H](N)[C@@H]1O)O[C@H]2C[C@@](O)(CC3=C(O)C4=C(C(=C23)O)C(=O)C5=C(C=CC=C5)C4=O)C(C)=O	-7.0827	Idarubicin hydrochloride	; Idarubicina; Idamycin; Idarubicin hydrochloride;Idarubicin HCl; Idarubicin Hcl; 4 Desmethoxydaunorubici; IDARUBICIN HCl; 4 Demethoxydaunorubici; 4-Desmethoxydaunorubicin;Idarubicin; Idarubicin; Hydrochloride, Idarubici;Idarubicin?HCl
A673	NCGC00229704-01	-1.1	-79.504	-87.721	0.082664	O=C(N[C@@H](CCC(=O)O)C(=O)O)c1ccc(s1)N(C)Cc2ccc3N=C(C)NC(=O)c3c2	-7.0827	Raltitrexed	Raltitrexed
A673	NCGC00021301-04	-1.1	-100.47	-96.353	0.09275	OCC(=O)[C@]45OC(C)(C)O[C@@H]5C[C@@H]3[C@]4(C)C[C@H](O)[C@@]2(F)[C@H]3C[C@H](F)C1=CC(=O)C=C[C@@]12C	-7.0327	Fluocinolone acetonide	; ; Fluocet; Synalar-C; Acetonida de fluocinolona; Sinalar; Synandone; Fluocinolone acetonide;Fluocinolone acetonide
A673	NCGC00163411-05	-1.1	-96.597	-93.275	0.09275	CC(C)[C@]12O[C@H]1[C@@H]3O[C@@]34[C@@]5(C)CC\C6=C(COC6=O)/[C@@H]5C[C@@H]7O[C@]47[C@@H]2O	-7.0327	Triptolide	Triptolide; Triptolide
A673	NCGC00253593-01	-1.1	-105.039	-86.801	0.09275	O=C(Oc2cc(ccc2OC(=O)c1ccc(C)cc1)C(O)CNC(C)(C)C)c3ccc(C)cc3	-7.0327	Bitolterol
A673	NCGC00346940-01	-1.1	-86.007	-70.884	0.09275	OCCCNC1=CC(=CC=N1)C2=NC(=NC=C2)NC3=CC=CC(=C3)Cl	-7.0327	CGP-60474	CGP60474
A673	NCGC00022001-13	-1.1	-91.22	-88.752	0.104068	COc1cc(cc(OC)c1OC)[C@H]3[C@H]2C(=O)OC[C@@H]2[C@@H](O)c4cc5OCOc5cc34	-6.9827	Podofilox	podophyllotoxin 4-O-Glcp;AXL-1717/NSC-36407; ;Podophyllotoxin; Picropodophyllin;Picropodophyllin
A673	NCGC00166035-02	-1.1	-100.929	-68.957	0.104068	CN[C@H]1CCC2=CC(=C(OC)C(=C2C/3=C/C=C(OC)\C(=O)/C=C13)OC)OC	-6.9827	Demecolcine	Colcemid
A673	NCGC00238451-01	-1.1	-105.128	-95.817	0.104068	FC1=C(C=C(C\C2=N\NC(=O)C3=C2C=CC=C3)C=C1)C(=O)N4CCN(CC4)C(=O)C5CC5	-6.9827	Olaparib	AZD-2281/KU-0059436;Olaparib; Olaparib;Olapanib (AZD2281)
A673	NCGC00346487-01	-1.1	-85.69	-88.837	0.104068	C[N]1C=C(CNCC2CCN(CC2)C3=NC=C(C=N3)C(=O)NO)C4=CC=CC=C14	-6.9827	Quisinostat hydrochloride	JNJ-26481585
A673	NCGC00346937-01	-1.1	-94.319	-84.975	0.104068	COC1=CC=C(\C=C/C2=CC(=C(OC)C(=C2)OC)OC)C=C1NC(=O)[C@H](N)CO	-6.9827	Ombrabulin	Ombrabulin
A673	NCGC00017369-10	-1.1	-113.634	-93.736	0.116766	COC1=CC=C(C=C1)C/2=C/OC3=C(C(=CC(=C3)O)O)C2=O	-6.9327	Biochanin A	BIOCHANIN A;Biochanin A (4-Methylgenistein);Biochanin A
A673	NCGC00250405-01	-1.2	-81.005	-88.124	0.116766	COC1=C(CO)C=C(C=C1)C2=CC=C3C(=N2)N=C(N=C3N4CCOC[C@@H]4C)N5CCOC[C@@H]5C	-6.9327	AZD-8055	AZD-8055
A673	NCGC00263112-01	-1.1	-90.983	-99.426	0.116766	C[C@@H](OC1=C(SC(=C1)[N]2C=NC3=C2C=C(CN4CCN(C)CC4)C=C3)C(N)=O)C5=CC=CC=C5C(F)(F)F	-6.9327	GSK-461364A	GSK-461364A
A673	NCGC00014925-06	-1.1	-110.855	-96.356	0.131014	Cl.CN(C)Cc1c2cc3CN4C(=O)C=5COC(=O)[C@](O)(CC)C=5C=C4c3nc2ccc1O	-6.8827	Topotecan HCl	; Hycamtamine; Topotecane; Nogitecan hydrochloride;Nogitecan hydrochloride/NSC-609699;Topotecan hydrochloride; Topotecan hydrochloride;TOPOTECAN HYDROCHLORIDE; Nogitecan Hydrochloride; Hycamtin
A673	NCGC00263211-01	-1.1	-91.999	-70.082	0.131014	CCOC1=CC=C(NC2=NC(=CS2)C3=C(C)N=C4C=CC=C[N]34)C=C1	-6.8827	JK 184	JK 184
A673	NCGC00345809-01	-1.1	-90.994	-87.109	0.131014	CC(C)C1=N[N](C\2=C1C(=O)N\C(=N2)CC3=CC=C(OCCO)C=C3)C4=C(Cl)C=CC=C4Cl	-6.8827	RGB-286147	Cdk/Crk Inhibitor
A673	NCGC00346644-01	-1.1	-91.815	-85.342	0.131014	O=C(CC1=CC=C(C=N1)C2=CC=C(OCCN3CCOCC3)C=C2)NCC4=CC=CC=C4	-6.8827	KX-01	KX2-391
A673	NCGC00346681-01	-1.1	-106.561	-98.397	0.131014	COC1=CC=C(C=N1)C2=CC=C3N=CC4=C(N(C(=O)N4C)C5=CC=C(N6CCNCC6)C(=C5)C(F)(F)F)C3=C2	-6.8827	NVP-BGT226	NVP-BGT226
A673	NCGC00347958-01	-1.1	-84.145	-95.55	0.131014	CN1CCN(CC1)CC2=CC=C(NC(=O)NC3=CC=C(OC4=CC(=NC=N4)NC(=O)C5CC5)C=C3)C=C2C(F)(F)F	-6.8827	WS3
A673	NCGC00015647-03	-1.1	-98.588	-96.234	0.147	COC(=O)NC1=NC2=C([NH]1)C=CC(=C2)C(=O)C3=CC=CS3	-6.8327	Nocodazole	Nocodazole;nocodazole;(6-(THIOPHENE-2-CARBONYL)-1H-BENZOIMIDAZOL-2-YL)-CARBAMIC ACID METHYL ESTER
A673	NCGC00015693-08	-1.1	-91.569	-98.846	0.147	OCCNCCNC1=CC=C(NCCNCCO)C2=C1C(=O)C3=C(C(=CC=C3O)O)C2=O	-6.8327	Mitoxantrone	;Mitoxantrone; Mitoxantrone Hcl; Mitoxantrone; Mitozantrone;MITOXANTRONE HYDROCHLORIDE; Mitoxantrone dihydrochloride;Mitoxantrone dihydrochloride; Mitoxantrona;Mitoxantrone di?HCl;MITOXANTHRONE HYDROCHLORIDE
A673	NCGC00263173-03	-1.1	-97.692	-69.161	0.147	CNCC1=CC=C(C=C1)C2=C3CCNC(=O)C4=CC(=CC(=C34)[NH]2)F	-6.8327	Rucaparib	Rucaparib;Rucaparib (AG-014699 , PF-01367338); Rucaparib;AG-014699/PF-01367338
A673	NCGC00346633-01	-1.2	-73.211	-65.635	0.147	CC1(C)CC(=O)C2=C(C1)[N](N=C2C(F)(F)F)C3=CC(=C(C=C3)C(N)=O)NC4CCC(O)CC4	-6.8327	SNX-2112	SNX-2112
A673	NCGC00346654-01	-1.1	-89.955	-81.45	0.147	CC(C)[N]1N=C(C2=CC3=C(OC(=N3)N)C=C2)C4=C(N)N=CN=C14	-6.8327	INK-128	INK 128
A673	NCGC00345799-01	-1.1	-93.856	-95.759	0.164936	COC[C@H](NC(=O)[C@H](COC)NC(=O)C1=CN=C(C)S1)C(=O)N[C@@H](CC2=CC=CC=C2)C(=O)[C@@]3(C)CO3	-6.7827	Oprozomib	Oprozomib
A673	NCGC00263146-01	-1.2	-87.881	-94.811	0.16986	CC1=NC=C(C=C1)C2=N[N](C=N2)C3=CC=C(NC4=NC=CC(=N4)C5=CC(=CC=C5)N6CCOCC6)C=C3	-6.7699	SR-3306	SR-3306
A673	NCGC00164486-04	-1.1	-102.65	-95.82	0.185062	Oc1ccc(cc1OC)C=C3CCCC(=Cc2cc(OC)c(O)cc2)C3=O	-6.7327	Cyclovalone
A673	NCGC00242490-02	-1.1	-104.519	-96.742	0.185062	CCN(CC)CCOC1=CC=C(NC2=NC=C3\C=C(/C(=O)N(C)C3=N2)C4=C(Cl)C=CC=C4Cl)C=C1	-6.7327	PD-166285	PD-166285; PD-166285
A673	NCGC00263216-02	-1.1	-87.002	-90.242	0.185062	NC1=NC=C(C=C1)C2=CC=C3N=CC\4=C(N(C(=O)\C=C4)C5=CC(=CC=C5)C(F)(F)F)C3=C2	-6.7327	Torin-2	Torin-2;Torin 2; Torin-2
A673	NCGC00250408-01	-1.1	-119.52	-97.271	0.207643	COC1=C(N[S+]([O-])(=O)C2=C(F)C=C(F)C=C2)C=C(C=N1)C3=CC=C4N=CC=C(C5=CN=NC=C5)C4=C3	-6.6827	GSK-2126458	GSK 2126458;2126458/GSK-458
A673	NCGC00263017-01	-1.1	-111.104	-99.508	0.207643	COC1=C(OC)C=C2C(=NC(=NC2=C1)C3=CC=C(C=C3)N4CCN(C)CC4)NCCN5CCOCC5	-6.6827	CPG-52364	CPG-52364
A673	NCGC00346574-01	-1.1	-98.896	-76.991	0.232979	CCC[C@H](NC1=C(C)C=NC(=N1)C2=CC(=C(NC(=O)NCC)C=C2)OC)C3=CC=CN=C3	-6.6327	Lexibulin hydrochloride	CYT997
A673	NCGC00023064-05	-1.1	-96.634	-93.608	0.261406	CC(=O)[C@@]3(O)CC[C@H]2[C@@H]4C[C@H](C)C1=CC(=O)CC[C@]1(C)[C@H]4CC[C@@]23C	-6.5827	Medroxyprogesterone
A673	NCGC00346626-01	-1.1	-91.967	-96.483	0.261406	ClC1=CC\2=C(NC(=O)\C(=C2N[C@@H]3CN4CCC3CC4)C5=NC6=C([NH]5)C=CC=C6)C=C1	-6.5827	CHIR-124	CHIR-124
A673	NCGC00263656-01	-1.1	-79.551	-82.413	0.281838	O=C1C=C(CO1)[C@H]2CC[C@]3(O)[C@@H]4CC[C@]5(O)C[C@H](C[C@@H](O)[C@]5(CO)[C@H]4[C@H](O)C[C@]23C)O[C@@H]6O[C@@H](C)[C@H](O)[C@@H](O)[C@H]6O	-6.55	Ouabain
A673	NCGC00013058-02	-1.1	-111.936	-99.57	0.293303	C/[N+](C)=C1\C=C/C(C=C1)=C(/c2ccccc2)c3ccc(cc3)N(C)C.[O-]C(=O)C(=O)O.[O-]C(=O)C(=O)O.O=C(O)C(=O)O.CN(C)c1ccc(cc1)C(\c2ccccc2)=C3/C=C/C(C=C3)=[N+](/C)C	-6.5327	Malachite green oxalate
A673	NCGC00249612-01	-1.1	-108.728	-99.094	0.293303	CC(C)C[C@H](NC(=O)CNC(=O)C1=C(Cl)C=CC(=C1)Cl)B2OC(=O)CC(CC(O)=O)(O2)C(O)=O	-6.5327	Ixazomib citrate
A673	NCGC00250396-01	-1.1	-95.572	-86.191	0.293303	COC1=C(CO)C=C(C=C1)C2=CC=C3C(=N2)N=C(N=C3N4CCOCC4)N5C[C@@H](C)O[C@@H](C)C5	-6.5327	KU-0063794	KU-0063794
A673	NCGC00253704-01	-1.1	-101.078	-97.415	0.293303	Clc1nc(C(=O)OC)c(N)nc1Cl	-6.5327	Methyl 3-amino-5,6-dichloropyrazine-2-carboxylate
A673	NCGC00263223-01	-1.1	-120.994	-98.068	0.293303	CN(C)CCN(C)C(=O)C1=CC=C(NC(=O)NC2=CC=C(C=C2)C3=NC4=C(C=C[N]4CC(F)(F)F)C(=N3)N5CCOCC5)C=C1	-6.5327	CAY10626	CAY10626
A673	NCGC00263521-01	-1.1	-96.996	-97.137	0.293303	CC(=O)OCC(=O)[C@@]54N=C(C)O[C@@H]5C[C@@H]3[C@]4(C)C[C@H](O)[C@H]2[C@H]3CCC1=CC(=O)C=C[C@@]12C	-6.5327	Deflazacort	Deflazacort;Deflazacort (Calcort)
A673	NCGC00263918-04	-1.1	-99.231	-98.125	0.293303	COC1=C2C(=O)C3=C(C(=C4C[C@](O)(C[C@H](O[C@H]5C[C@H](N)[C@@H](O)[C@H](C)O5)C4=C3O)C(=O)CO)O)C(=O)C2=CC=C1	-6.5327	Epirubicin hydrochloride	EPIRUBICIN HYDROCHLORIDE;Epirubicin Hydrochloride
A673	NCGC00345825-01	-1.1	-95.668	-89.326	0.293303	FC(F)C1=N[N](C(=C1)C2=CN=C(NC(=O)C3CC3)S2)C4=C(Cl)C=CC=C4Cl	-6.5327	BMS-3	BMS-3
A673	NCGC00346500-01	-1.1	-96.511	-97.167	0.293303	CN(/N=C/C1=CN=C2C=CC(=C[N]12)Br)[S+]([O-])(=O)C3=C(C)C=CC(=C3)[N+]([O-])=O	-6.5327	PIK-75	PIK-75
A673	NCGC00346674-01	-1.2	-85.201	-86.547	0.293303	CC(C)C1=C(O)C=C(O)C(=C1)C(=O)N2CC3=C(C2)C=C(CN4CCN(C)CC4)C=C3	-6.5327	AT-13387AU	AT13387
A673	NCGC00016256-17	-1.1	-91.587	-76.447	0.329091	CCc1nc(N)nc(N)c1c2ccc(Cl)cc2	-6.4827	Pyrimethamine	Pirimetamina; ; Daraprim; Tindurine; Fansimef; Chloridin;Pyrimethamine; Suldox; Maloprim; Pyrimethamine; A.E.S. mixture; Folaprim; Malocide
A673	NCGC00016706-05	-1.1	-93.877	-94.678	0.329091	CCCCC1=CC2=C([NH]C(=N2)NC(=O)OC)C=C1	-6.4827	Parbendazole	Parbendazole
A673	NCGC00017394-08	-1.1	-110.547	-92.213	0.329091	C[C@@H]1O[C@@H](O[C@H]2C[C@@H](O)[C@]3(CO)[C@H]4[C@H](O)C[C@]5(C)[C@H](CC[C@]5(O)[C@@H]4CC[C@]3(O)C2)C6=CC(=O)OC6)[C@H](O)[C@H](O)[C@H]1O	-6.4827	G-Strophanthin	;Strophantine octahydrate; Acocantherine;OUABAIN; Strophantine octahydrate; Ouabain octahydrate;Ouabain; Ouabain Octa; K, Acolongiflorosid; G Strophanthi; Acolongifloroside K
A673	NCGC00091563-12	-1.1	-109.142	-98.064	0.329091	CN(C)C(=S)SSC(=S)N(C)C	-6.4827	Thiram
A673	NCGC00165966-02	-1.1	-97.173	-98.499	0.329091	O=C(O)C(O)C(O)C(=O)O.O=C(O)C(O)C(O)C(=O)O.O=C(OC)[C@@]2(C[C@@H]4C=C(CC)C[N@](Cc1c3ccccc3nc12)C4)c5cc9c(cc5OC)N(C)[C@@H]6[C@]98CCN7CC=C[C@@](CC)([C@@H](OC(C)=O)[C@]6(O)C(=O)OC)[C@H]78	-6.4827	Vinorelbine tartrate	; ; Vinorelbine tartrate;Navelbine; Navelbine tartrate; Vinorelbine Base
A673	NCGC00263117-02	-1.1	-101.955	-98.077	0.329091	CC1=C(CCNCC2=CC=C(\C=C\C(=O)NO)C=C2)C3=CC=CC=C3[NH]1	-6.4827	Panobinostat (LBH589)	LBH-589 (Panobinostat);LBH-589/NVP-LBH-589;Panobinostat; Panobinostat
A673	NCGC00016242-05	-1.1	-106.752	-96.269	0.369246	CC(C)(c1cccnc1)C(=O)c2cccnc2	-6.4327	Metyrapone
A673	NCGC00345539-02	-1.1	-98.874	-98.38	0.369246	OCCN(CCC1=C[NH]C2=C1C=CC=C2)CC3=CC=C(\C=C\C(=O)NO)C=C3	-6.4327	Dacinostat	LAQ824 (NVP-LAQ824, Dacinostat)
A673	NCGC00345852-01	-1.1	-96.147	-94.597	0.369246	CC(C)C1=C2N=C(N[C@@H](CO)[C@H](O)CO)C=C(NCC3=CC=CC=C3)[N]2N=C1	-6.4327	BS-194	BS194
A673	NCGC00346511-01	-1.1	-89.592	-66.261	0.369246	COC1=CC(=C(\C=C\[S+]([O-])(=O)CC2=CC=C(OC)C(=C2)NCC(=O)O[Na])C(=C1)OC)OC	-6.4327	ON-01910	ON-01910
A673	NCGC00346827-01	-1.1	-95.629	-99.419	0.369246	CN[C@@H]1C[C@H]2O[C@@](C)([C@@H]1OC)[N]3C4=C(C=CC=C4)C5=C6[C@H](O)NC(=O)C6=C7C8=C(C=CC=C8)[N]2C7=C35	-6.4327	7-Hydroxystaurosporine	UCN-01
A673	NCGC00090752-08	-1.1	-101.698	-99.33	0.38027	C\C1=C(/C=C/C(C)=C/C=C/C(C)=C/C(=O)NC2=CC=C(O)C=C2)C(C)(C)CCC1	-6.4199	Fenretinide	ST-602;NSC-374551;SYT-101;McN-R-1967; Fenretinide;Fenretinide
A673	NCGC00015520-10	-1.2	-65.497	-72.933	0.414301	NC(=O)NO	-6.3827	Hydroxyurea	Hydroxyurea;HYDROXYUREA;Hydroxyurea
A673	NCGC00017254-02	-1.1	-100.639	-98.42	0.414301	C[C@H]1CCC/C=C/C2C[C@H](O)C[C@H]2[C@H](O)\C=C\C(=O)O1	-6.3827	Cyanein	Brefeldin A;BREFELDIN A
A673	NCGC00024246-13	-1.1	-106.843	-99.482	0.414301	COC1=CC=CC2=C1C(=O)C3=C(O)C4=C(C[C@](O)(C[C@@H]4O[C@H]5C[C@H](N)[C@H](O)[C@H](C)O5)C(C)=O)C(=C3C2=O)O	-6.3827	Daunorubicin	WP900 hydrochloride; Cerubidine;Daunorubicin hydrochloride; ;; Daunoblastine;DAUNORUBICIN; Daunorubicin; Daunomycin HCL; Dauno-Rubidomycine; Daunomycin, hydrochloride; Daunomycin hydrochloride; Daunoblastin; Dauno Rubidomycin;Daunomycin hydrochloride; (-)-Daunorubicin
A673	NCGC00160428-02	-1.1	-94.325	-93.731	0.414301	ClC1=CC=C(C[N]2C=C(C(=O)C(=O)NC3=CC=NC=C3)C4=CC=CC=C24)C=C1	-6.3827	Indibulin	Indibulin
A673	NCGC00164625-04	-1.1	-99.818	-97.545	0.414301	[Na+].CC(C)c1nc(c(/C=C/[C@@H](O)C[C@@H](O)CC([O-])=O)c(c1COC)c2ccc(F)cc2)C(C)C	-6.3827	Cerivastatin sodium
A673	NCGC00167403-03	-1.1	-100.42	-82.846	0.414301	C[N]1N=C(C)C=C1NC2=NC=C3CN(C(=O)N(C)C3=N2)C4=C(C)C=CC(=C4)NC(=O)C5=CC=CC(=C5)C(F)(F)F	-6.3827	Pluripotin	Pluripotin
A673	NCGC00242227-02	-1.1	-102.804	-93.922	0.414301	O=C(NC1=C(C#N)C2=C(CCCC2)S1)C3=C4C=CC=CC4=CC=C3	-6.3827	TCS JNK 5a	TCS JNK 5a
A673	NCGC00263091-01	-1.1	-93.877	-98.65	0.414301	ClC1=C(C(=O)NC2=C[NH]N=C2C(=O)NC3CCNCC3)C(=CC=C1)Cl	-6.3827	AT7519	AT-7519;AT-7519
A673	NCGC00263167-02	-1.2	-81.21	-75.333	0.414301	CC(C)(C)C1=CN=C(CSC2=CN=C(NC(=O)C3CCNCC3)S2)O1	-6.3827	SNS-032	SNS-032;BMS-387032; SNS-032;SNS-032 (BMS-387032)
A673	NCGC00090797-11	-1.2	-79.298	-75.384	0.42667	C[C@H]1O[C@H](C[C@H](O)[C@@H]1O)O[C@H]2[C@@H](O)C[C@@H](O[C@@H]2C)O[C@H]3[C@@H](O)C[C@@H](O[C@@H]3C)O[C@H]4CC[C@@]5(C)[C@H](CC[C@@H]6[C@@H]5C[C@@H](O)[C@]7(C)[C@H](CC[C@]67O)C/8=C/C(=O)OC8)C4	-6.3699	Digoxin	; ; 12beta-Hydroxydigitoxin; Card-Cosaldon; Lanoxin;Digoxin; Digoxin
A673	NCGC00166288-02	-1.1	-90.432	-99.158	0.4562	[I-].CCN3c4ccccc4SC3=CC=Cc2sc1ccccc1[n+]2CC	-6.3408	3,3'-Diethylthiacarbocyanine iodide
A673	NCGC00142623-04	-1.2	-78.465	-76.151	0.464854	O=C1C=C(CO1)[C@H]8CC[C@@]7(O)[C@]8(C)CC[C@H]3[C@H]7CC[C@@H]2C[C@H](CC[C@@]23C)O[C@@H]6O[C@H](C)[C@@H](O[C@H]5C[C@H](O)[C@H](O[C@H]4C[C@H](O)[C@H](O)[C@@H](C)O4)[C@@H](C)O5)[C@@H](O)C6	-6.3327	Digitoxin
A673	NCGC00249611-03	-1.1	-102.399	-99.173	0.464854	CC(C)C[C@H](NC(=O)CNC(=O)C1=C(Cl)C=CC(=C1)Cl)B(O)O	-6.3327	MLN-2238??	Ixazomib;Ixazomib;MLN-2238??;MLN2238
A673	NCGC00263580-01	-1.2	-80.64	-83.892	0.464854	Cl.Cl.NC3=Nc2ccc(C)c(Sc1ccncc1)c2C(=O)N3	-6.3327	Nolatrexed dihydrochloride
A673	NCGC00346453-01	-1.2	-71.165	-80.107	0.464854	C[C@]1(CCCN1C2=N[N]3C=CC=C3C(=N2)NC4=N[NH]C(=C4)C5CC5)C(=O)NC6=CN=C(F)C=C6	-6.3327	BMS-754807	BMS-754807
A673	NCGC00263149-01	-1.1	-88.831	-97.46	0.478731	CCN1CCN(CC1)CC2=CC=C(C=C2)C3=CC4=C(N[C@H](C)C5=CC=CC=C5)N=CN=C4[NH]3	-6.3199	AEE-788	AEE-788
A673	NCGC00016000-10	-1.1	-105.52	-97.766	0.521574	CCN(CC)C(=S)SSC(=S)N(CC)CC	-6.2827	Disulfiram	;Tetraethylthiuram disulfide; Disulfiram; Tetraethylthiuram disulfide; Disulfiramo; Teturam; Antabuse;Disulfiram;DISULFIRAM
A673	NCGC00161927-03	-1.1	-97.496	-85.55	0.521574	COC1=C(O)C(=CC(=C1)[C@H]2C3C(COC3=O)[C@H](O)C4=C2C=C5OCOC5=C4)OC	-6.2827	4-Demethylepipodophyllotoxin	4'-Demethylepipodophyllotoxin;4'-DEMETHYLEPIPODOPHYLLOTOXIN
A673	NCGC00250401-01	-1.1	-86.542	-79.342	0.521574	CN1CC[C@H]([C@@H](O)C1)C2=C(O)C=C(O)C3=C2O\C(=C/C3=O)C4=CC=CC=C4Cl	-6.2827	Flavopiridol	HMR-1275;NSC-649890;Alvocidib;L86-8275;MDL-107826A;HL-275; Flavopiridol;Flavopiridol
A673	NCGC00346580-01	-1.2	-68.83	-65.073	0.521574	CC[C@]12\C=C/CN3CC[C@]4([C@@H](N(C)C5=CC(=C(C=C45)[C@]6(C[C@H]7C[C@H](CN(C7)CC8=C6[NH]C9=C8C=CC=C9)C(C)(F)F)C(=O)OC)OC)[C@](O)([C@@H]1OC(C)=O)C(=O)OC)[C@H]23	-6.2827	Vinflunine	Vinflunine Tartrate
A673	NCGC00242493-01	-1.1	-89.221	-91.149	0.585216	CC(C)(C)C1=CC(=NO1)NC(=O)NC2=CC=C(C=C2)C3=C[N]4C(=N3)SC5=C4C=CC(=C5)OCCN6CCOCC6	-6.2327	Quizartinib	Quizartinib;AC-220/ASP-2689
A673	NCGC00344630-01	-1.1	-102.373	-98.775	0.585216	C[C@@]12OC(=O)[C@@]1(NC(=O)[C@@H]2CCCl)[C@@H](O)[C@H]\3CCC\C=C3	-6.2327	Marizomib	Marizomib/Salinosporamide A
A673	NCGC00346649-01	-2.1	-104.158	-98.813	0.585216	CC[N]1N=NC2=C1N=C(N=C2N3CCOCC3)C4=CC=C(NC(=O)NC5=CC=C(C=C5)C(=O)N6CCN(C)CC6)C=C4	-6.2327	PKI-402	PKI-402
A673	NCGC00263200-01	-1.2	-89.868	-82.914	0.602687	CC1=NC(=NC(=C1)NC2=CC(=CC=N2)NC(=O)C3=C(Cl)C=CC=C3Cl)N	-6.2199	RO495	RO495
A673	NCGC00024379-04	-1.1	-90.094	-94.955	0.656623	COc4cc5CCN[C@H](C[C@H]1C[C@H]2c3cc(OC)c(OC)cc3CCN2C[C@@H]1CC)c5cc4OC	-6.1827	Emetine	; ; Emetine;Emetine dihydrochloride; Emetine dihydrochloride; Emetine dihydrochloride hydrate;Emetine..2HCl; Hydrochloride, Emetin; Dihydrochloride, Emetin; Emetine Dihydrochloride;Emetine dihydrochloride hydrate; Amebicide;EMETINE
A673	NCGC00346563-01	-1.1	-97.809	-97.312	0.656623	COC1=CC(=CC(=C1O)OC)[C@H]2[C@@H]3[C@H](COC3=O)[C@H](O[C@@H]4O[C@@H]5CO[C@H](O[C@H]5[C@H](O)[C@H]4O)C6=CC=CS6)C7=CC8=C(OCO8)C=C27	-6.1827	Teniposide	Teniposide (Vumon)
A673	NCGC00159441-03	-1.2	-82.913	-81.634	0.736743	O=C1C=C(CO1)[C@H]2CC[C@@]9(O)[C@]2(C)[C@H](O)C[C@H]4[C@H]9CC[C@@H]3C[C@H](CC[C@@]34C)O[C@@H]8O[C@H](C)[C@@H](O[C@@H]7O[C@H](C)[C@@H](O[C@@H]6O[C@H](C)[C@@H](O[C@@H]5O[C@H](CO)[C@@H](O)[C@H](O)[C@H]5O)[C@@H](O)C6)[C@@H](O)C7)[C@@H](O)C8	-6.1327	Deslanoside	Deslanoside; Cedilanid; Cedilanid-D; Cedilanid-d; C, Desacetyllanatosid; Lanatoside, Desacety; Deslanatoside C; C, Deslanatosid; C, Desacetyldigilanid; Desacetyl Lanatoside; Deslanosido;
A673	NCGC00249897-01	-1.1	-101.506	-99.812	0.736743	Cc1ccc(c2[Hg]Oc12)[N+]([O-])=O	-6.1327	Nitromersol
A673	NCGC00346964-01	-1.1	-99.034	-92.337	0.736743	CC(C)[N]1C=NC2=C(NC3=CC=CC(=C3)NC(=O)C=C)N=C(NC4CCC(CC4)N(C)C)N=C12	-6.1327	HMSL10084	HMSL10084
A673	NCGC00162453-10	-1.2	-80.677	-74.303	0.82664	C[C@H](\C=C(C)\C=C\C(=O)NO)C(=O)C1=CC=C(C=C1)N(C)C	-6.0827	Trichostatin A	Trichostatin A (TSA);Trichostatin A;trichostatin-A
A673	NCGC00188382-04	-1.1	-96.117	-97.463	0.82664	CC(NCC1=CC=C2N(CC(C)(C)O)\C(NC2=C1)=N\C(=O)C3=CC=C(S3)C4=C[NH]N=C4)C(C)(C)C	-6.0827	NCGC00188382-01	NCGC00188382-01;NCGC00188382-01
A673	NCGC00242487-01	-1.2	-76.771	-97.755	0.82664	CC1=CN=C(NC2=CC=C(F)C=C2Cl)N=C1C3=C[NH]C(=C3)C(=O)N[C@H](CO)C4=CC=CC(=C4)Cl	-6.0827	NCGC00242487	NCGC00242487
A673	NCGC00346471-01	-1.1	-87.616	-86.636	0.82664	CO[C@@H]1[C@@H](O)[C@H](O)[C@H](O[C@H]1CO)[N]2C3=C(C=CC=C3Cl)C4=C2C5=C(C6=C([NH]5)C(=CC=C6)Cl)C7=C4C(=O)NC7=O	-6.0827	Rebeccamycin	Rebeccamycin
A673	NCGC00024415-39	-1.1	-101.545	-99.209	0.927505	COC1=CC=CC2=C1C(=O)C3=C(O)C4=C(C[C@](O)(C[C@@H]4O[C@H]5C[C@H](N)[C@H](O)[C@H](C)O5)C(=O)CO)C(=C3C2=O)O	-6.0327	Doxorubicin (Adriamycin)	Adriamycin hydrochloride;Doxorubicin hydrochloride; Doxorubicina;Pidorubicinum; Adriblastina; ; 7 Epirubicin Hcl; cis-(PtCl2(Dx)(tba)); 8 Doxorubicine;Adriamycin; Adriacin;Doxorubicin; Rubex; Ellence; Adriamycin, hydrochloride; Doxorubicin; Pidorubicina; VAMP regimen; Epirubicina; Pidorubicine;Doxorubicin?HCl
A673	NCGC00095042-08	-1.1	-98.897	-87.351	0.927505	S=[P](N1CC1)(N2CC2)N3CC3	-6.0327	ThioTEPA	;Thiotepa; THIOTEPA;Tris(aziridinyl)phosphine sulfide;Thio-TEPA; Thiofozil; Thio-Tep; ; Tiotepa; Tiofosyl; Tris(aziridinyl)phosphine sulfide; Tiofosfamid; Thio Tep; Tespamin; Thiopeta; Tespa; Girostan; Tiofozil;THIOTEPA; Thiotef; Thio-TEPA; Tio-tef
A673	NCGC00161923-04	-1.1	-98.541	-90.032	0.927505	COC1=C(OC)C(=CC(=C1)[C@H]2[C@H]3[C@H](COC3=O)[C@@H](O)C4=C2C=C5OCOC5=C4)OC	-6.0327	Picropodophyllin	podophyllotoxin 4-O-Glcp;; ;Podophyllotoxin;PICROPODOPHYLLOTOXIN; PICROPODOPHYLLOTOXIN;Picropodophyllotoxin
A673	NCGC00250085-01	-1.1	-94.928	-91.112	0.927505	CNCC(O)C(O)C(O)C(O)CO.OC(=O)C1=CC=C(C=C1)C2=CC3=CC=CN=C3C(=N2)C4=CC5=NON=C5C=C4	-6.0327	NVP-ABE171	NVP-ABE171
A673	NCGC00263918-03	-1.1	-101.675	-99.488	0.927505	Cl.OCC(=O)[C@@]4(O)C[C@H](O[C@H]1C[C@H](N)[C@H](O)[C@H](C)O1)c5c(O)c3C(=O)c2c(OC)cccc2C(=O)c3c(O)c5C4	-6.0327	Adriamycin hydrochloride-DNA complex	EPIRUBICIN HYDROCHLORIDE;Epirubicin Hydrochloride
A673	NCGC00344999-01	-1.1	-99.466	-97.168	0.927505	C[C@H](NCC1=CC=C2[N](CCC3=CC=CC=C3)C(=NC2=C1)NC(=O)C4=CC=C(S4)C5=C[NH]N=C5)C(C)(C)C	-6.0327	NCGC00344999-01
A673	NCGC00346494-01	-1.1	-107.329	-92.27	0.927505	COC1=CC=C(C=C1)[S+]([O-])(=O)NC2=C(NC3=CC=C(O)C=C3)N=CC=C2	-6.0327	E-7010	ABT-751
A673	NCGC00346542-01	-1.1	-157.475	-98.723	0.927505	CC[S+]([O-])(=O)NC1=CC=C2NC(=O)C(=C(NC3=CC=C(CN4CCCCC4)C=C3)/C5=CC=CC=C5)/C2=C1	-6.0327	Hesperadin	Hesperadin
A673	NCGC00346645-01	-1.1	-102.689	-95.495	0.927505	CC[S+]([O-])(=O)C1=CC=CC(=C1)C2=CC(=C(C)C3=C2C4=C([NH]3)N=CC(=C4)C)C(=O)NC5CCN(C)CC5	-6.0327	TAK-901	TAK-901
A673	NCGC00346673-01	-1.1	-87.399	-85.341	0.927505	CNC(=O)C1=N[N](C)C2=C1C(C)(C)CC3=CN=C(NC4=CC=C(C=C4)N5CCN(C)CC5)N=C23	-6.0327	Milciclib	PHA-848125
A673	NCGC00179454-04	-1.1	-91.932	-88.106	1.0213	CC[C@]1(CC[C@@H](O1)[C@]2(C)CC[C@]3(C[C@H](O)[C@@H](C)[C@H](O3)[C@@H](C)[C@@H](OC)[C@H](C)C([O-])=O)O2)[C@@H]4O[C@H](C[C@@H]4C)[C@H]5O[C@@](O)(CO)[C@H](C)C[C@@H]5C	-5.9908	Monensin sodium salt	Rumensin;; Monensin A sodium salt; Monensin A Sodium Comple; Monensin A;Monensin sodium salt; Monensin sodium;Monensin; Monensina; Monensin-A-Sodium Complex; Monensin Monosodium Salt; Coban; Monensin Sodium;Monensin sodium salt (Coban)
A673	NCGC00346457-01	-1.1	-93.623	-84.856	1.0213	COC1=C(OCCCN2CCOCC2)C=CC\3=C1/N=C(/NC(=O)C4=CN=C(N)N=C4)N5CC/N=C35	-5.9908	BAY-80-6946	BAY-80-6946
A673	NCGC00015038-08	-1.1	-87.551	-83.223	1.04068	NC1=NC2=NC=C(CNC3=CC=C(C=C3)C(=O)NC(CCC(O)=O)C(O)=O)N=C2C(=N1)N	-5.9827	Aminopterin	Aminopterin;4-Aminofolic acid;Aminofolic acid, 4-;AMINOPTERIN
A673	NCGC00016789-06	-1.1	-93.825	-96.616	1.04068	[Cl-].CC(C)(C)CC(C)(C)c2ccc(OCCOCC[N+](C)(C)Cc1ccccc1)cc2C	-5.9827	Methylbenzethonium chloride
A673	NCGC00016806-12	-1.1	-88.965	-90.723	1.04068	COC(=O)NC1=NC2=C([NH]1)C=CC(=C2)C(=O)C3=CC=CC=C3	-5.9827	Mebendazole	; ; Vermox;Mebendazole; Mebendazol; Mebendazole;MEBENDAZOLE
A673	NCGC00091050-09	-1.1	-95.757	-97.252	1.04068	CC(=O)O[Hg]c1ccccc1	-5.9827	Phenylmercuric acetate
A673	NCGC00164553-02	-1.1	-91.161	-86.287	1.04068	Nc3nc(Cl)nc2c3ncn2[C@@H]1O[C@H](CO)[C@@H](O)[C@@H]1F	-5.9827	Clofarabine	Clofarabine; ; Clolar;Clofarabine
A673	NCGC00178404-03	-1.2	-72.398	-85.473	1.04068	OCC(=O)[C@@]3(O)[C@H](O)C[C@H]2[C@@H]4CCC1=CC(=O)C=C[C@]1(C)[C@@]4(F)[C@@H](O)C[C@@]23C	-5.9827	Triamcinolone
A673	NCGC00179308-04	-1.2	-59.797	-72.927	1.04068	O=C(SCF)[C@@]4(OC(=O)CC)[C@H](C)C[C@H]3C2C[C@H](F)C1=CC(=O)C=C[C@]1(C)[C@@]2(F)[C@@H](O)C[C@@]34C	-5.9827	Fluticasone propionate	Flovent;;Fluticasone propionate (Flonase, Veramyst); Cutivate;Fluticasone propionate
A673	NCGC00182045-02	-1.1	-100.691	-95.429	1.04068	OC[C@H]1O[C@H](C[C@@H]1O)[N]2C=NC3=C2\N=C/NC[C@H]3O	-5.9827	Pentostatin	;Pentostatin; Pentostatin;Oncopent;YK-176;Coforin;NSC-218321;Nipent;PD-81565; Pentostatina;CL-67310465;CI-825; Nipent
A673	NCGC00188690-02	-1.1	-99.011	-92.141	1.04068	Cl.Fc1ccccc1C(N2CCc3sc(cc3C2)OC(C)=O)C(=O)C4CC4	-5.9827	Prasugrel hydrochloride	Prasugrel(Effient);Prasugrel hydrochloride
A673	NCGC00244256-02	-1.1	-111.185	-98.551	1.04068	C[C@@]12O[C@@H](C[C@]1(O)CO)[N]3C4=C(C=CC=C4)C5=C6C(=O)NCC6=C7C8=C(C=CC=C8)[N]2C7=C35	-5.9827	Lestaurtinib???	KT-5555;CEP-701;Lestaurtinib; Lestaurtinib;SPM-924
A673	NCGC00263153-05	-1.1	-93.348	-87.293	1.04068	CC(C)[C@H](C(=O)NC1=CC=C(C=C1)C(=O)NO)C2=CC=CC=C2	-5.9827	AR-42	AR-42 (HDAC-42);AR-42; AR-42
A673	NCGC00263168-01	-1.2	-77.021	-71.204	1.04068	CC(C)CC(=O)NC1=N[NH]C2=C1CN(C(=O)C3CCN(C)CC3)C2(C)C	-5.9827	PHA-793887	PHA-793887
A673	NCGC00346635-01	-2.1	-94.373	-89.704	1.04068	CNC(=O)NC1=CC=C(C=C1)C2=NC3=C(C=N[N]3C4CCC5(CC4)OCCO5)C(=N2)N6CC7CCC(C6)O7	-5.9827	WYE-125132	WYE-125132
A673	NCGC00346931-01	-1.2	-84.534	-79.369	1.04068	CNC(=O)C1=CC=CC=C1NC2=NC(=NC=C2Cl)NC3=CC=C(C=C3OC)N4CCOCC4	-5.9827	NVP-TAE226	NVP-TAE226
A673	NCGC00347948-01	-1.2	-79.52	-85.128	1.04068	CC1=CC=C2N=C(NC(=O)CS\C3=N\C4=C(\SCC4)C(=O)N3C5=CC=CC=C5)SC2=C1	-5.9827	IWP-2
A673	NCGC00015959-09	-1.1	-108.583	-96.232	1.14592	C[n+]2cc1c6OCOc6ccc1c3ccc4cc5OCOc5cc4c23	-5.9408	Sanguinarine
A673	NCGC00015089-08	-1.1	-87.638	-96.4	1.16766	Clc1nc(C(=O)NC(=N)N)c(N)nc1N	-5.9327	Amiloride	Amilorida; uranidil-A;Amiloride HCl;Amiloride hydrochloride; Amiloride hydrochloride; ;;AMILORIDE; Moduretic;AMILORIDE HYDROCHLORIDE; Esmaloride; Esmalorid;Amiloride; uranidil A;Amiloride..HCl; Midamor; Moducren
A673	NCGC00015962-02	-1.1	-81.376	-97.493	1.16766	OC1=CC=C(C=C1)C2=NC(=C([NH]2)C3=CC=C(F)C=C3)C4=CC=NC=C4	-5.9327	SB-202190	SB 202190;SB-202190
A673	NCGC00016855-10	-1.1	-103.387	-92.7	1.16766	O=C(OC)Nc1nc2cc(ccc2n1)Sc3ccccc3	-5.9327	Fenbendazole	; ; Phenbendasol; Fenbendazole; Panacur;FENBENDAZOLE; Fenbendazol;Fenbendazole
A673	NCGC00018238-08	-1.1	-100.208	-77.809	1.16766	CCCOC1=CC=C2[NH]C(=NC2=C1)NC(=O)OC	-5.9327	Oxibendazole	OXIBENDAZOLE;Oxibendazole; Loditac; Oxibendazolo;
A673	NCGC00095157-05	-1.1	-102.662	-94.988	1.16766	O=C(OC)Nc1nc2cc(ccc2n1)S(=O)c3ccccc3	-5.9327	Oxfendazole	; OXFENDAZOLE;OXFENDAZOLE;Oxfendazole; ; Synanthic; Oxfendazol
A673	NCGC00161679-01	-1.1	-98.201	-96.928	1.16766	CC(C)C[C@H](NC(=O)[C@H](CC(C)C)NC(=O)[C@H](CC(C)C)NC(=O)OCC1=CC=CC=C1)C=O	-5.9327	MG-132	MG-132
A673	NCGC00163424-03	-1.1	-92.519	-92.817	1.16766	CO[C@H]1C[C@H](C)C\C2=C(NCC=C)\C(=O)\C=C(NC(=O)\C(=C\C=C/[C@H](OC)[C@@H](OC(N)=O)C(=C/[C@H](C)[C@H]1O)/C)C)/C2=O	-5.9327	Tanespimycin	Tanespimycin;17-Allylamino-geldanamycin
A673	NCGC00166238-02	-1.1	-114.635	-93.615	1.16766	O=C(Cn1ccnc1[N+]([O-])=O)NCc2ccccc2	-5.9327	Benznidazole
A673	NCGC00178697-05	-1.1	-98.666	-89.893	1.16766	CCC1=C2C=C(OC(=O)N3CCC(CC3)N4CCCCC4)C=CC2=NC\5=C1CN6C(=O)\C7=C(/C=C56)[C@@](O)(CC)C(=O)OC7	-5.9327	Irinotecan	;Irinotecan hydrochloride trihydrate;Irinotecan; Campto;Irinotecan hydrochloride
A673	NCGC00253713-02	-1.2	-79.817	-72.802	1.16766	ClC1=CC(=C(C=C1)C(C[N]2C=CN=C2)OCC3=CC=C(SC4=CC=CC=C4)C=C3)Cl	-5.9327	Fenticonazole nitrate	Fenticonazole nitrate;Fenticonazole
A673	NCGC00344990-01	-1.1	-102.895	-98.967	1.16766	CC(C)(O)C[N]1C(=NC2=CC(=CC=C12)CN3CCOCC3)NC(=O)C4=CC=C(S4)C5=C[NH]N=C5	-5.9327	NCGC00344990-01
A673	NCGC00345815-01	-1.1	-91.537	-97.404	1.16766	CCC[C@H](NC(=O)[C@H](CC(C)C)NC(=O)[C@H](CC(C)C)NC(=O)OCC1=CC=CC=C1)C=O	-5.9327	MG-115	Z-Leu-Leu-Nva-H (aldehyde)
A673	NCGC00346460-02	-1.1	-99.369	-99.085	1.16766	CC1=C2N=C([NH]C2=CC(=C1)N3CCOCC3)\C4=C(NC[C@@H](O)C5=CC=CC(=C5)Cl)\C=C/NC4=O	-5.9327	BMS-536924	BMS-536924
A673	NCGC00346659-01	-1.1	-101.641	-94.44	1.16766	COC1=CC=C(C=N1)C/2=C/C3=C(C)N=C(N)N=C3N(C4CCC(CC4)OCCO)C2=O	-5.9327	PF-04691502	PF-04691502
A673	NCGC00346956-01	-1.1	-93.626	-98.434	1.16766	CNC(=O)C1=CC=C(NC2=CC(=C3C=C[NH]C3=N2)NC4=C(C=CC=C4)[S+]([O-])(=O)C(C)C)N=C1	-5.9327	HMSL10015	HMSL10015
A673	NCGC00346437-01	-1.1	-89.762	-94.991	1.28574	CN[C@@H]1CN(C[C@H]1OC)C2=NC3=C(C=C2)C(=O)C(=C\N3C4=NC=CS4)/C(O)=O	-5.8908	Vosaroxin	Voreloxin Hydrochloride
A673	NCGC00015443-06	-1.2	-68.205	-81.648	1.31014	FC(F)(F)COc2cc(C(=O)NCC1CCCCN1)c(OCC(F)(F)F)cc2	-5.8827	Flecainide	Tambocor; Flecainide, (R)-Isomer; Flecainide acetate salt; ; Flecainide, (S)-Isomer;Flecainide; Flecainide; Flecainida;Flecainide acetate
A673	NCGC00178913-04	-1.1	-98.525	-98.494	1.31014	CC/1=C(\O)C(=O)\C=C2/C1=C/C=C3\[C@@]2(C)CC[C@@]4(C)[C@@H]5C[C@@](C)(CC[C@]5(C)CC[C@]34C)C(O)=O	-5.8827	Tripterin	CELASTROL;Celastrol
A673	NCGC00246966-03	-1.1	-91.764	-95.004	1.31014	COC(=O)NC1=NC2=CC(=CC=C2[NH]1)C(=O)C3=CC=C(F)C=C3	-5.8827	Flubendazole	Flubendazole (Flutelmium)
A673	NCGC00262953-01	-1.1	-95.815	-95.233	1.31014	O=C(OC)Nc1nc2cc(ccc2n1)C(=O)C3CC3	-5.8827	Cyclobendazole	Ciclobendazol;Ciclobendazole;Cyclobendazole;Methyl 5-cyclopropylcarbonyl-2-benzimidazolecarbamate;Ciclobendazolum
A673	NCGC00263480-01	-1.1	-103.621	-83.732	1.31014	CC(=O)[C@@]3(OC(C)=O)CC[C@H]2[C@@H]4C[C@H](C)C1=CC(=O)CC[C@]1(C)[C@H]4CC[C@@]23C	-5.8827	Medroxyprogesterone acetate
A673	NCGC00346459-01	-1.1	-110.691	-98.444	1.31014	C[C@@H](OC1=CC2=C([NH]N=C2\C=C\C3=C[N](CCO)N=C3)C=C1)C4=C(Cl)C=NC=C4Cl	-5.8827	LY-2874455	LY-2874455
A673	NCGC00346486-01	-1.1	-94.806	-88.932	1.31014	CN(C)CC1=C(OC2=CC=CC=C12)C(=O)NCCOC3=CC=C(C=C3)C(=O)NO	-5.8827	Abexinostat	PCI-24781
A673	NCGC00346535-01	-1.1	-99.573	-89.293	1.31014	COC1=CC=C(C=C1)[S+]([O-])(=O)N(C(C)=O)C2=C(C=CC=C2)\C=C\C\3=C\C=[N](=O)\C=C3	-5.8827	IVX-214	HMN-214
A673	NCGC00346636-01	-1.1	-93.09	-84.18	1.31014	COC(=O)NC1=CC=C(C=C1)C2=NC3=C(C=N[N]3C4CCN(CC4)CC5=CC=CN=C5)C(=N2)N6CCOCC6	-5.8827	WYE-687	WYE-687
A673	NCGC00091112-08	-1.1	-103.175	-99.697	1.47	CN(C)C1=CC=C(C=C1)C(C2=CC=C(C=C2)N(C)C)=C/3\C=C/C(/C=C3)=[N+](C)C	-5.8327	Methylrosaniline chloride	; Triple Dye; Basic Violet 3; ; Methyl violet 2B; Hexamethyl-p-rosaniline chloride (Gentian violet); Crystal Violet;GENTIAN VIOLET; Genapax; Methyl Violet 10B; Gentian violet; Crystal violet solution;Gentian violet
A673	NCGC00161670-06	-1.1	-95.218	-94.362	1.47	OC(=O)C[C@H](O)[C@@H](NC(=O)[C@H](C)NC(=O)C[C@H](O)[C@H](CC(C)C)NC(=O)[C@@H](NC(=O)[C@@H](NC(=O)CC(C)C)C(C)C)C(C)C)CC(C)C	-5.8327	Pepstatin	pepstatin;Pepstatin A
A673	NCGC00263109-02	-1.2	-79.21	-83.515	1.47	CC(C)C(=O)N1CCN(CC1)CC2=C(C)C3=NC(=NC(=C3S2)N4CCOCC4)C5=CN=C(N)N=C5	-5.8327	GDC-0980	R-7422/RG-7422;GDC-0980; GDC-0980
A673	NCGC00347278-01	-1.1	-111.176	-98.807	1.47	CC1=N[NH]C2=C1C=C(C=C2)C3=CN=CC(=C3)OC[C@@H](N)CC4=C[NH]C5=C4C=CC=C5	-5.8327	A-443654	A-443654
A673	NCGC00263147-01	-1.1	-91.403	-98.738	1.51388	CC1=N[NH]C2=CC=C(C=C12)C3=CC(=CN=C3)OC[C@@H](N)CC4=CC=CC=C4	-5.8199	A-674563	A-674563
A673	NCGC00164493-02	-1.1	-104.207	-96.694	1.61866	[O-][n+]2ccccc2SSc1cccc[n+]1[O-]	-5.7908	Dipyrithione
A673	NCGC00017363-10	-1.2	-79.151	-75.497	1.64936	C[C@H]1C[C@H](C)C(=O)[C@@H](C1)[C@H](O)CC2CC(=O)NC(=O)C2	-5.7827	cycloheximide	Cycloheximide;CYCLOHEXIMIDE
A673	NCGC00092364-05	-1.1	-103.049	-99.43	1.64936	ClC1=CC=C(C=C1)C(=O)N[C@H]2CN3CCC2CC3	-5.7827	PNU-282987	PNU 282987;PNU-282987;PUN282987
A673	NCGC00094792-06	-1.1	-90.955	-91.142	1.64936	NC/1=N/C2=C([NH]C=N2)C(=S)N1	-5.7827	Tioguanine	2-Amino-6-mercaptopurine; Thioguanine Hemihydrate; thioguanine Pt(II); ; 2-Amino-6-thiopurine;Thioguanine;THIOGUANINE; THIOGUANINE; Tioguanina; 2-Amino-6-purinethiol;6-Thioguanine; 6-Thioguanine
A673	NCGC00169964-05	-1.2	-77.246	-65.968	1.64936	O=C2CC(C[C@@H](O)[C@@H]1C[C@@H](C)C[C@H](C)C1=O)CC(=O)N2	-5.7827	Cycloheximide	U-4527; cycloheximide;cycloheximide
A673	NCGC00186460-01	-1.1	-100.411	-97.488	1.64936	O=C(OC)[C@]12CC[C@@]3(C)[C@]4(C)CC[C@H]5[C@@](C)(C)C(=O)C(=C[C@]5(C)C4=CC(=O)[C@@H]3[C@@H]2C[C@](C)(C)CC1)C#N	-5.7827	Bardoxolone methyl	Bardoxolone methyl; Bardoxolone methyl
A673	NCGC00253626-01	-1.2	-84.06	-83.399	1.64936	Cc2nc(N)nc(N)c2c1ccc(Cl)c(Cl)c1	-5.7827	Methodichlorophen
A673	NCGC00346692-01	-1.1	-93.9	-83.236	1.64936	COC1=CC=C(C=N1)C2=NC3=C(SC(=C3)CN(C)C4=NC=C(C=N4)C(=O)NO)C(=N2)N5CCOCC5	-5.7827	CUDC-907	PI3K/HDAC Inhibitor I
A673	NCGC00346948-01	-1.1	-99.788	-98.186	1.64936	ONC(=O)C=CC#CC1=CC(=CC=C1)N[S+]([O-])(=O)C2=CC=CC=C2	-5.7827	Oxamflatin	Oxamflatin
A673	NCGC00347953-01	-1.1	-109.307	-97.975	1.64936	O=C(NC1=CC2=C([NH]C=C2)C=N1)C3=CC=CC=C3	-5.7827	OAC1
A673	NCGC00181098-01	-1.1	-100.48	-94.14	1.85062	Nc3nc2c(ncn2[C@@H]1O[C@H](CO)[C@@H](O)[C@@H]1O)c(OC)n3	-5.7327	Nelarabine	O(6)-methylguanosine; ; O6-methylguanosine; 6'-O-methylguanosine; Nelarabine;Nelarabine
A673	NCGC00181336-03	-1.1	-103.503	-96.118	1.85062	NC1=NC(=NC2=C1N=C[N]2[C@@H]3O[C@H](CO)[C@@H](O)[C@H]3O)F	-5.7327	2-Fluoroadenosine	; Fludarabine des-phosphate; Fludarabine;fludarabine; F-ara-A;2-Fluoroadenosine; Fludara; Fludarabine Base
A673	NCGC00187906-01	-1.2	-86.91	-78.157	1.85062	OC1=CC(=CC=C1)C2=NC3=C(OC4=C3C=CC=N4)C(=N2)N5CCOCC5	-5.7327	PI-103	PI-103; PI-103
A673	NCGC00242481-02	-1.1	-100.475	-98.646	1.85062	NC(=O)NC1=C(SC(=C1)C2=CC(=CC=C2)F)C(=O)N[C@H]3CCCNC3	-5.7327	AZD7762	AZD-7762; AZD-7762
A673	NCGC00263617-05	-1.1	-84.624	-85.003	1.85062	CN(C)C1=CC=C(C=C1)C(=O)NCCCCCCC(=O)NO	-5.7327	M344	M-344;M344;M 344
A673	NCGC00345838-01	-1.1	-90.151	-69.709	1.85062	CC(C)(O)C1=CC2=C(S1)C(=NC(=N2)C3=CN=C(N)N=C3)N4CCOCC4	-5.7327	GNE-493	GNE-493
A673	NCGC00345851-01	-1.2	-68.812	-71.49	1.85062	CC1=C(CN2CCN(CC2)[S+](C)([O-])=O)SC3=C1N=C(N=C3N4CCOCC4)C5=CN=C(N)N=C5	-5.7327	GNE-477	GNE 477
A673	NCGC00346524-01	-1.1	-107.365	-97.975	1.85062	CO[C@H]1CCC(O[C@@H]1C)O[C@H]2C[C@@H](O[C@]3(O[C@H](C[C@@H]3C)[C@H]4O[C@@](O)(CO)[C@H](C)C[C@@H]4C)[C@@H]2C)[C@]5(C)CC[C@]6(C[C@H](O)[C@@H](C)[C@H](O6)[C@@H](C)\C=C(/C)C(=O)[C@H](C)C[C@H](C)C([O-])=O)O5	-5.7327	Nanchangmycin	Nanchangmycin
A673	NCGC00346648-01	-1.1	-107.564	-98.797	1.85062	CC[N]1C=C(C2=C3C=C([NH]C3=NC=C2)C4=CC=CC(=C4)CN(C)C)C(=N1)C5=CC=C(NC(=O)N(C)C)C=C5	-5.7327	GSK-1070916A	GSK1070916
A673	NCGC00015060-14	-1.1	-89.643	-77.53	1.89238	O=[N+]([O-])c3ncn(C)c3Sc2ncnc1ncnc12	-5.723	Azathioprine	Azathiopurine;Azathioprine; Imurel; Imuran; ; Azatioprina; Immuran; Azathioprine Sulfate; Azathioprine Sodium Salt; Azathioprine;AZATHIOPRINE; Azothioprine
A673	NCGC00016876-12	-1.1	-93.991	-95.434	1.99526	O=C(OC)Nc1nc2cc(ccc2n1)SCCC	-5.7	Albendazole
A673	NCGC00092289-01	-1.1	-92.605	-98.561	2.07642	ClC/1=C(NCCN2CCOCC2)/C(=O)C3=C(C=CC=N3)C1=O	-5.6827	DA-3003-1	NSC-663284; DA-3003-1;DA-3003-1
A673	NCGC00096122-05	-1.1	-91.823	-79.303	2.07642	Sc3ncnc2c3ncn2[C@@H]1O[C@H](CO)[C@@H](O)[C@H]1O	-5.6827	Thioinosine
A673	NCGC00263136-03	-1.1	-93.269	-89.203	2.07642	CCCCC1=NC2=CC(=CC=C2[N]1CCN(CC)CC)/C=C/C(=O)NO	-5.6827	Pracinostat	Pracinostat;SB-939;Pracinostat
A673	NCGC00345829-01	-1.1	-108.116	-95.784	2.07642	CSC1=CC(=CC=C1)NC2=NC3=C(C=N2)/C=C(C(=O)N3C)/C4=C(Cl)C=CC=C4Cl	-5.6827	PD-173955	PD173955
A673	NCGC00091650-03	-1.1	-99.146	-95.853	2.13841	Nc1ccc(cc1O)[N+]([O-])=O	-5.6699	2-Amino-5-nitrophenol
A673	NCGC00163927-04	-1.1	-109.454	-91.442	2.18391	Clc1cc(Cl)c(Cl)nc1OCC(=O)O	-5.6608	Triclopyr
A673	NCGC00263166-01	-1.1	-100.957	-99.743	2.19224	COC\1=C\C(=N/C1=C/C2=C(C)C=C(C)[NH]2)C3=CC4=CC=CC=C4[NH]3	-5.6591	Obatoclax	Obatoclax;GX-015-070
A673	NCGC00160391-02	-1.1	-107.887	-98.591	2.32979	CC[P](CC)(CC)=[Au]S[C@@H]1OC(COC(C)=O)[C@@H](OC(C)=O)[C@H](OC(C)=O)C1OC(C)=O	-5.6327	Auranofin	Ridaura; ; Auranofin;Auranofin; Auranofina
A673	NCGC00164566-02	-1.1	-91.331	-84.314	2.32979	O[C@H](C[C@H](O)\C=C\C1=C(C2=CC=C(F)C=C2)C3=C(C=CC=C3)N=C1C4CC4)CC([O-])=O	-5.6327		; ; Livalo;Itavastatin Ca; ITAVASTATIN Ca;NK-104; Pitavastatin calcium
A673	NCGC00164600-03	-1.1	-94.785	-89.383	2.32979	C[C@@H]1CC[C@H]2[C@@H](C)[C@H](O[C@@H]3O[C@@]4(C)CC[C@@H]1[C@@]23OO4)OC(=O)CCC(O)=O	-5.6327	Artesunate	Artesunate (AS);Artesunate;ARTEMISININUM; Artesunate (AS)
A673	NCGC00166247-02	-2.1	-124.496	-100.182	2.32979	[I-].CC[n+]3c4ccccc4ccc3C=CC=C2C=Cc1ccccc1N2CC	-5.6327	Carbocyanine
A673	NCGC00242485-01	-2.2	-82.1	-83.637	2.32979	NC/1=N/C(=O)C2=C([NH]C=C2CCC3=CC=C(C=C3)C(=O)N[C@@H](CCC(O)=O)C(O)=O)N1	-5.6327	Pemetrexed disodium	Alimta;LY-231514?;Pemetrexed disodium
A673	NCGC00249886-01	-1.1	-103.456	-94.349	2.32979	CC(C)(C)CC(=O)OCC(=O)[C@@]4(O)CC[C@@H]3[C@]4(C)C[C@H](O)[C@H]2[C@H]3CCC1=CC(=O)C=C[C@@]12C	-5.6327	Prednisolone tebutate
A673	NCGC00250390-01	-1.1	-103.347	-95.596	2.32979	CC(C)(C)OC(=O)NC1=CC=C(C=C1)C2=CC(=NO2)C(=O)NCCCCCCC(=O)NO	-5.6327	ISOX	ISOX
A673	NCGC00263104-01	-1.1	-109.935	-98.788	2.32979	COC1=CC2=C(C=C1OCCCN3CCOCC3)N=CC=C2OC4=CC=C(NC(=O)C5(CC5)C(=O)NC6=CC=C(F)C=C6)C=C4F	-5.6327	Foretinib	Foretinib;EXEL-2880/GSK-089/GSK-1363089/XL-880
A673	NCGC00345811-01	-1.1	-112.399	-97.32	2.32979	N[S+]([O-])(=O)C1=C2C(=O)C3=C(C(=CC=C3)O)C(=O)C2=CC=C1	-5.6327	LLL-12	LLL-12
A673	NCGC00345837-01	-1.1	-93.767	-96.63	2.32979	CC1=C(C=NC(=N1)N)C2=NC3=C(SC(=C3)C(C)(C)O)C(=N2)N4CCOCC4	-5.6327	GNE-490	GNE-490
A673	NCGC00346686-01	-1.1	-111.255	-95.349	2.32979	O=C1NC(=O)[C@H]([C@@H]1C2=C[NH]C3=C2C=CC=C3)C4=C[N]5CCCC6=CC=CC4=C56	-5.6327	Tivantinib	ARQ 197 (Tivantinib)
A673	NCGC00346805-01	-1.1	-99.671	-93.569	2.32979	CC1=N[N](C2=CC=CC=C2)C(=C1)C(=O)N3CCN(CC3)C4=CC(=CC=C4)Cl	-5.6327	XRP-44X	XRP44X
A673	NCGC00346954-01	-1.1	-104.077	-97.001	2.32979	OC1=CC=C(C(=C1)O)C2=CC=C(C=C2)C3=N[NH]C(=C3)NC4=CC=CC(=C4)CNC5CC5	-5.6327	TCS-2312	TCS 2312
A673	NCGC00263177-01	-1.1	-93.19	-95.652	2.39934	COC1=C(OCCCCCCC(=O)NO)C=C2C(=NC=NC2=C1)NC3=CC(=CC=C3)C#C	-5.6199	CUDC-101	CUDC-101
A673	NCGC00016786-15	-1.1	-94.098	-94.623	2.61406	O=C(O)CCC(\C)=C\Cc1c(O)c2C(=O)OCc2c(C)c1OC	-5.5827	Mycophenolic acid	; ; Acido micofenolico; Acid, Mycophenoli; Mycophenolic acid;Mycophenolic acid;MYCOPHENOLIC ACID
A673	NCGC00159424-04	-1.2	-84.396	-72.522	2.61406	CN(C)C(=S)SC(=S)N(C)C	-5.5827	Tetramethylthiuram monosulfide
A673	NCGC00167982-02	-1.1	-94.081	-90.49	2.61406	COC1=C2C(=O)C3=C(C(=C4C[C@](O)(C[C@H](O[C@H]5C[C@H](N)[C@H](O[C@H]6CCCCO6)[C@H](C)O5)C4=C3O)C(=O)CO)O)C(=O)C2=CC=C1	-5.5827	Pirarubicin	; Pirarubicin; Therarubicin;Pirarubicin; Theprubicin; Pirarubicin HCL; THP-doxorubicin; Th??prubicine
A673	NCGC00179578-03	-1.1	-121.22	-97.784	2.61406	ClCC(=O)[C@@]5(OC(=O)c1ccco1)[C@H](C)C[C@@H]3[C@]5(C)C[C@H](O)[C@]2(Cl)[C@@]4(C)C=CC(=O)C=C4CC[C@H]23	-5.5827	Mometasone furoate	; 2-Furoate;Mometasone furoate; Nasonex; Mometasone Fuorate; Elocon; Sch 32088
A673	NCGC00181330-02	-1.1	-97.273	-97.864	2.61406	O=[N+]([O-])c2ccc(C=C/C(C=Cc1ccc(o1)[N+]([O-])=O)=N\NC(=N)N)o2	-5.5827	Nitrovin
A673	NCGC00187481-04	-1.1	-94.25	-81.049	2.61406	CN1C(=O)N(C2=CC=C(C=C2)C(C)(C)C#N)C3=C4C=C(C=CC4=NC=C13)C5=CC6=C(C=CC=C6)N=C5	-5.5827	BEZ-235	NVP-BEZ-235; BEZ235;BEZ235
A673	NCGC00261973-01	-1.1	-103.608	-95.164	2.61406	CC(CC(=O)NCC(CC)CCCC)OC(=O)CCC(=O)O	-5.5827	Butoctamide semisuccinate	Butoctamide hydrogen succinate, monosodium salt;Butoctamide
A673	NCGC00263182-02	-1.1	-106.479	-96.174	2.61406	NC1=C(NC(=O)C2=CC=C(CNC3=NC(=CC=N3)C4=CC=CN=C4)C=C2)C=CC=C1	-5.5827	Mocetinostat	Mocetinostat;MG-0103/MGCD-0103;Mocetinostat (MGCD0103); Mocetinostat
A673	NCGC00263183-01	-1.2	-80.295	-69.219	2.61406	CN1CCN(CC1)C2=CC=C(NC3=NC=C4C(=O)N(CC=C)N(C5=CC=CC(=N5)C(C)(C)O)C4=N3)C=C2	-5.5827	MK-1775	MK-1775
A673	NCGC00263191-01	-1.1	-103.092	-96.666	2.61406	CC(C)C1=CN=C(NC(=O)[C@@H](C)C2=CC=C(NC(C)=O)C=C2)S1	-5.5827	PHA-690509	PHA-690509
A673	NCGC00263442-01	-1.1	-86.709	-87.611	2.61406	NC2=Nc1ncnc1C(=S)N2	-5.5827	6-Thioguanine
A673	NCGC00263563-01	-1.1	-102.623	-96.616	2.61406	[NH4+].O[C@]1(CC([O-])=O)O[C@H]([C@H](OC)[C@@H](OC)[C@@H]1C)[C@H](C)[C@H]2O[C@]3(C[C@H](O)[C@H]2C)CC[C@](C)(O3)[C@H]4CC[C@](C)(O4)[C@@H]6O[C@H](C[C@@H]6OC5C[C@H](OC)[C@@H](OC)[C@H](C)O5)[C@H]7O[C@](C)(O)[C@H](C)C[C@@H]7C	-5.5827	Maduramicin ammonium
A673	NCGC00346643-01	-1.1	-93.303	-91.053	2.61406	CO[C@H]1C[C@H](C)C\C2=C(OC)/C(=O)\C=C(\NC(=O)\C(=C\C=C\[C@H](OC)[C@@H](OC(N)=O)\C(=C\[C@H](C)[C@H]1O)C)C)C2=O	-5.5827	Geldanamycin	Geldanamycin
A673	NCGC00346969-01	-1.1	-86.744	-68.599	2.61406	CCOC(=O)N1CCN(CC1)[N+](/[O-])=N/OC2=CC=C(C=C2C#N)[N+]([O-])=O	-5.5827	JS-59-4	JS-59-4
A673	NCGC00263088-01	-1.1	-96.09	-95.51	2.6921	CC1=NC2=CN=C3C=CC(=CC3=C2[N]1C4=CC=C(C=C4)C(C)(C)C#N)C#CC5=CN=CC=C5	-5.5699	BAG-956	BAG-956
A673	NCGC00092284-03	-1.1	-86.273	-97.087	2.93303	OC(=O)C1=CC2=CC=C(C=C2C=C1)C3=CC=C(O)C(=C3)C45CC6CC(CC(C6)C4)C5	-5.5327	AHPN	AHPN;CD 437;AGN-192837;CD-437;AHPN
A673	NCGC00162094-04	-1.1	-87.25	-93.935	2.93303	C[C@H]1CC2C3CCC/4=C/C(=O)/C=C\[C@]4(C)[C@@]3(F)[C@@H](O)C[C@]2(C)[C@@]1(O)C(=O)CO	-5.5327	Betamethasone	Dexamethasone INT Oral; Prednisolone F; ;; Decadron; Dexamethazone beloxil; Baycuten;BETAMETHASONE; Corto-Tavegil; Dexamethasone Valerate; Rinderon; Betametasona; Celeston; Cellestoderm;Betamethasone; Betamethasone; Dexamethasone Pres Free; Dexamethasone Acefurate; Celestona; Celestone; Dexametasona
A673	NCGC00242484-02	-1.1	-88.885	-90.779	2.93303	COC(=O)NC1=CC=C(C=C1)C2=NC3=C(C=N[N]3C4CCN(CC4)C(=O)OC)C(=N2)N5CCOCC5	-5.5327	WYE-354	WYE-354; WYE-354
A673	NCGC00262604-01	-1.1	-89.833	-83.509	2.93303	NC1=CC(=C(C=N1)C2=CC(=NC(=N2)N3CCOCC3)N4CCOCC4)C(F)(F)F	-5.5327	BKM120 (NVP-BKM120, Buparlisib)	BKM-120;NVP-BKM-120
A673	NCGC00263222-01	-1.1	-108.108	-97.378	2.93303	CC1(C)OC/2=C(\[C@H](NCC3=CC=CC=C3)[C@@H]1O)C(=O)C4=CC=CC=C4C2=O	-5.5327	CAY10581	CAY10581
A673	NCGC00274076-01	-1.2	-84.697	-71.77	2.93303	O=CC(CCCCC)=Cc1ccccc1	-5.5327	Pentylcinnamaldehyde
A673	NCGC00345823-01	-1.1	-89.034	-95.44	2.93303	CC(C)(N)C1=CC=C(C=C1)C2=NC3=C(C=CC=C3)N=C2C4=CC=CC=C4	-5.5327	Akt-I-1,2	Akt-I-1,2 (Akt-I-1,2)
A673	NCGC00346632-01	-1.1	-90.11	-80.327	2.93303	COC1=CC=C(F)C(=C1C(=O)C2=C(N)N=C(NC3CCN(CC3)[S+](C)([O-])=O)N=C2)F	-5.5327	R-547	R547
A673	NCGC00346951-01	-1.1	-102.326	-95.96	2.93303	O=C1C2=CC=CC=C2[N+]3=C1C4=C(C=C3)C5=CC=CC=C5[NH]4	-5.5327	Fascaplysin	Fascaplysin
A673	NCGC00015888-04	-1.1	-107.674	-91.496	3.29091	COC1C(CC2CN3CCC4=C(NC5=CC(OC)=CC=C45)C3CC2C1C(=O)OC)OC(=O)C6=CC(OC)=C(OC)C(OC)=C6	-5.4827	Reserpine	Reserpine; Rausedyl; Chrystepin CH; Adelfan-esidrex; ;Raunervil; Raupasil; Bay Mc 4540; Adelphane; V-Serp; Serpivite; Crystepin CH; Briserin; Bendigon; Methyl reserpate; (-)-Isoreserpine; Apoplon; Nortensin; Reserpina; Serpasil; Kristepin; Reserpine; Serpalan; V Ser; Brinerdine; Rausedil
A673	NCGC00091387-08	-1.1	-117.424	-97.836	3.29091	[Br-].CC[n+]3c4cc(N)ccc4c1ccc(N)cc1c3c2ccccc2	-5.4827	Ethidium bromide
A673	NCGC00161419-03	-1.2	-83.173	-69.817	3.29091	COC1=C(OC)C(=CC(=C1)NCC2=C(C)C3=C(C=C2)N=C(N)N=C3N)OC	-5.4827	Trimetrexate	; CI 898 trihydrochloride; Trimetrexate trihydrochloride;CI 898 trihydrochloride; Trimetrexato;Trimetrexate; NeuTrexin
A673	NCGC00165811-03	-1.1	-100.012	-96.014	3.29091	OC1=C(C=C(Cl)C=C1)C(=O)NC2=CC(=CC(=C2)C(F)(F)F)C(F)(F)F	-5.4827	IMD-0354	IMD-0354;IMD 0354;IMD-0354
A673	NCGC00178352-06	-1.1	-106.686	-97.518	3.29091	Cl.Cl.CCCCC(CC)CNC(=N)NC(=N)NCCCCCCNC(=N)NC(=N)NCC(CC)CCCC	-5.4827	Alexidine dihydrochloride
A673	NCGC00181161-03	-1.2	-58.493	-67.405	3.29091	Oc1ccccc1C(=O)OCC	-5.4827	Ethyl salicylate
A673	NCGC00238453-01	-1.1	-116.892	-98.883	3.29091	COC1=CC(=CC=C1NC2=NC(NC3=C(C=CC=C3)[S+]([O-])(=O)C(C)C)=C(Cl)C=N2)N4CCC(CC4)N5CCN(C)CC5	-5.4827	TAE-684	TAE-684;NVP-TAE684?
A673	NCGC00250400-01	-1.1	-104.288	-99.661	3.29091	C[C@@H](OC1=C(N)N=CC(=C1)C2=C[N](N=C2)C3CCNCC3)C4=C(Cl)C(=CC=C4Cl)F	-5.4827	Crizotinib (PF-02341066)	PF-02341066;Xalkori;PF-2341066;Crizotinib
A673	NCGC00344543-01	-1.1	-114.041	-95.433	3.29091	OCC(=O)[C@]4(O)Cc3c(c(O)c2C(=O)c1c(OC)cccc1C(=O)c2c3O)[C@H](C4)O[C@H]6C[C@H](N)[C@H](O[C@@H]5CCCCO5)[C@H](C)O6	-5.4827	Pirarubicin
A673	NCGC00346478-02	-1.1	-114.172	-98.419	3.29091	FC1=CC(=CC=C1)COC2=CC=C(NC3=C4C=C(NC(=O)C=C)C=CC4=NC=N3)C=C2Cl	-5.4827	AST-1306	AST-1306
A673	NCGC00187482-03	-1.2	-85.885	-70.074	3.38916	C[S+]([O-])(=O)N1CCN(CC1)CC2=CC3=C(S2)C(=NC(=N3)C4=CC=CC5=C4C=N[NH]5)N6CCOCC6	-5.4699	GDC-0941	GDC-0941;RG-7321
A673	NCGC00017358-14	-2.1	-102.576	-81.935	3.69246	COC1=CC2=C(C=C1OC)[C@H]3[C@@H](CO2)OC4=C(C=CC5=C4C[C@@H](O5)C(C)=C)C3=O	-5.4327	Rotenone	;ROTENONE;Rotenone
A673	NCGC00022567-08	-1.1	-96.821	-82.369	3.69246	NC1=NC(=NC2=C1N=C[N]2[C@H]3C[C@H](O)[C@@H](CO)O3)Cl	-5.4327	Cladribine	RWJ-26251-000; ; 2-Chlorodeoxyadenosine;RWJ-26251; Cladiribine;Leustat;NSC-105014;2-CdA; Kolibri-C 028; Leustatin; 2-CdA; Cladribine;Cladribine
A673	NCGC00092329-06	-1.1	-101.208	-93.894	3.69246	OC(CN1CCC(CC1)Cc2ccc(F)cc2)c3ccc(Cl)cc3	-5.4327	Eliprodil	Eliprodil; Eliprodil;SL-82.0715
A673	NCGC00159459-04	-1.2	-83.827	-69.704	3.69246	Oc3c1C(=O)OCc1c(C)c(OC)c3C\C=C(/C)CCC(=O)OCCN2CCOCC2	-5.4327	Mycophenolate mofetil	Mycophenolate mofetil; ;MYCOPHENOLATE MOFETIL; Cellcept;
A673	NCGC00161418-02	-1.1	-106.751	-97.894	3.69246	CCC1=CC=C(OCC2=C(C=CC=C2)C(=O)NC3=CC4=C(C=C3)N=C(C)C=C4N)C=C1	-5.4327	JTC-801	JTC-801; JTC-801
A673	NCGC00162423-04	-1.1	-96.38	-98.894	3.69246	CO[C@@H]([C@@H]1CC2=C(C(=C3C(=C(C)C(=CC3=C2)C[C@H]4C[C@H](O[C@H]5C[C@@H](O)[C@H](O)[C@@H](C)O5)[C@@H](O)[C@@H](C)O4)O)O)C(=O)[C@H]1O[C@@H]6C[C@H](O[C@@H]7C[C@H](O[C@@H]8C[C@](O)(CO)[C@@H](O)[C@H](C)O8)[C@@H](O)[C@H](C)O7)[C@@H](O)[C@H](C)O6)C(=O)[C@@H](O)[C@@H](C)O	-5.4327	Mithramycin	Mithramycin;Mithramycin;A-2371;Mithracin;Mithramycin A;NSC-24559;Plicamycin
A673	NCGC00163468-05	-1.1	-95.851	-98.349	3.69246	NC(=O)OC[C@@H]3C=1C(=O)C(N)=C(C)C(=O)C=1N2C[C@@H]4N[C@@H]4[C@@]23OC	-5.4327	Mitomycin C	; ; Ametycine; Mitomycin-C;Mitomycin C;Mitomycin; Mutamycin; MITOMYCIN C; Mitocin;MITOMYCIN C; Mitocin-C; Muamycin
A673	NCGC00168464-04	-1.1	-102.131	-97.011	3.69246	Clc1ccc(CCCC[N+](CC)(CC)CCCCCCC)cc1.[O-]S(=O)(=O)c1ccc(C)cc1	-5.4327	Clofilium tosylate
A673	NCGC00181786-03	-1.1	-83.836	-95.662	3.69246	CN[S+]([O-])(=O)CCC1=CC=C2[NH]C=C(C3CCN(C)CC3)C2=C1	-5.4327	Naratriptan hydrochloride	Naratriptan hydrochloride; Naratriptan hydrochloride; Amerge;
A673	NCGC00242495-01	-1.1	-96.828	-90.658	3.69246	CN(C1=NC=CC=C1CNC2=NC(=NC=C2C(F)(F)F)NC3=CC=C4NC(=O)CC4=C3)[S+](C)([O-])=O	-5.4327	PF-431396	PF-562271;PF-431396
A673	NCGC00346619-01	-1.1	-105.498	-92.367	3.69246	NC1=NC=NC2=C1C(=N[N]2C3CCCC3)C4=CN=C5[NH]C=CC5=C4	-5.4327	PP-121	PP-121
A673	NCGC00021569-08	-1.1	-97.738	-96.494	4.14301	CCOC(=O)[C@H](CCC1=CC=CC=C1)N[C@@H](C)C(=O)N2CCC[C@H]2C(O)=O	-5.3827	Enalapril maleate	Enalaprila;;Enalapril; 7 Enalapril; Enalapril; ; Vasotec; Maleate, Enalapri; Renitec; 8 Enalapril maleate;Enalapril maleate; Enalapril maleate salt; Renitek;ENALAPRIL MALEATE; Renivace
A673	NCGC00188346-01	-1.2	-79.804	-77.213	4.14301	Oc1cc2cc(nc2cc1)c4nn(c3ncnc(N)c34)C(C)C	-5.3827	PP242	PP242;PP 242
A673	NCGC00263201-01	-1.1	-118.511	-98.021	4.14301	COC1=C(OCCCN2CCOCC2)C=C3N=CC=C(OC4=CC=C(C=C4F)\C5=C\N=C(\NC6=CC=C(F)C=C6)N(C)C5=O)C3=C1	-5.3827	AMG-51	AMG-51
A673	NCGC00346497-01	-1.1	-100.277	-98.526	4.14301	CN1CCN(CC1)C2=CC=C(NC3=NC=C(Cl)C(=N3)SC4=CC(=CC=C4)NC(=O)C=C)C=C2	-5.3827	WZ-8040	WZ8040
A673	NCGC00346650-01	-1.2	-72.464	-66.966	4.14301	C[S+]([O-])(=O)N1CCC2=C(N=C(N=C12)N3CCOCC3)C4=CN=C(N)N=C4	-5.3827	CH-5132799	CH5132799
A673	NCGC00346652-01	-1.1	-135.591	-100.156	4.14301	CC(=O)NCC(=O)N1[C@H]2CC[C@@H]1C3=C2C=CC(=C3)NC4=NC(=C(C=N4)C(F)(F)F)NC5CCC5	-5.3827	PF-03814735	PF-03814735
A673	NCGC00346966-01	-1.1	-96.236	-87.014	4.14301	O=C(NC1=N[NH]C2=CC(=CC=C12)C3=CC(=CC=C3)C(=O)NC4CC4)C5CC5	-5.3827	HMSL10088	HMSL10088
A673	NCGC00263195-01	-1.1	-107.761	-97.221	4.2667	CN1CCN(CC1)C(C)(C)C#CC2=C(NC(=O)C=C)C=C3C(=NC=NC3=C2)NC4=CC(=C(F)C=C4)Cl	-5.3699	AV-412	AV-412;MP-412
A673	NCGC00163451-03	-2.1	-86.494	-74.608	4.64854	C[N]1C2=C(C=CC=C2)C3=C4C(=O)NCC4=C5C6=C(C=CC=C6)[N](CCC#N)C5=C13	-5.3327	G?-6976	GO 6976;Go 6976
A673	NCGC00164604-03	-1.1	-81.791	-87.284	4.64854	CC(C)[N]1C2=CC=CC=C2C(=C1\C=C\[C@H](O)C[C@H](O)CC([O-])=O)C3=CC=C(F)C=C3	-5.3327	Fluvastatin	; Fluvastatin;Fluvastatin; Fluvastatin Sodium; Fluvastatina; Lescol;Fluvastatin sodium; Lescol XL E/R;SRI-62320/XU-62-320
A673	NCGC00179504-06	-1.1	-105.472	-89.253	4.64854	COC1=C(O)C(=CC(=C1)[C@H]2[C@@H]3[C@H](COC3=O)[C@H](O[C@@H]4O[C@@H]5CO[C@@H](C)O[C@H]5[C@H](O)[C@H]4O)C6=C2C=C7OCOC7=C6)OC	-5.3327	Etoposide	Etoposide, (5S)-Isomer; ;Etoposide (VP-16); EI24 protein, human;Etoposide; Etoposide; Etoposide Phosphate; Etoposido; Lastet
A673	NCGC00262608-02	-1.1	-106.636	-98.97	4.64854	CN1CCN(CC1)C2=CC=C(NC3=NC=C(C)C(=N3)NC4=CC(=CC=C4)[S+]([O-])(=O)NC(C)(C)C)C=C2	-5.3327	TG-101209	TG101209
A673	NCGC00263152-02	-1.1	-111.435	-98.641	4.64854	CN1CCN(CC1)CC2=CC=C(NC(=O)C3=CC(=C(C)C=C3)C#CC4=CN=C5C=CC=N[N]45)C=C2C(F)(F)F	-5.3327	Ponatinib (AP24534)	Ponatinib; Ponatinib;Ponatinib (AP24534)
A673	NCGC00263207-01	-2.2	-73.501	-66.037	4.64854	OC[C@H](CC1=CC=CC=C1)NC2=NC(=NC3=C2N=C[N]3CC4=CC=C(C=C4)C5=CC=CC=C5)OC6=CC7=C(CCC7)C=C6	-5.3327	QS11	QS11
A673	NCGC00346509-01	-2.1	-125.994	-95.22	4.64854	O=C1NC(=O)/C(S1)=C/C2=CC=C3N=CC=C(C4=CC=NC=C4)C3=C2	-5.3327	GSK-615	GSK1059615
A673	NCGC00015735-11	-1.1	-104.687	-93.372	5.11864	Clc2cc(ccc2NC(=O)c1cc(Cl)ccc1O)[N+]([O-])=O	-5.2908	Niclosamide	Yomesan;Niclosamide; Niclosamida;NICOLSAMIDE; ; Bayluscide;NICLOSAMIDE; Niclocide; Phenasal; Fenasal; Niclosamid; Radewerm; Bayer 73; Bayer 2353; Niclosamide; Clonitralide; Niclosamidel; Devermine; Niclosamide-olamine; Tr??d??mine
A673	NCGC00014911-01	-1.1	-107.836	-96.731	5.21574	CC(C)(O)\C=C/C(=O)[C@](C)(O)[C@H]1[C@H](O)C[C@]2(C)[C@@H]3C\C=C4/[C@@H](/C=C(/O)C(=O)C4(C)C)[C@]3(C)C(=O)C[C@@]12C	-5.2827	Cucurbitacin I
A673	NCGC00015876-11	-1.2	-81.901	-77.069	5.21574	[O-][N+](=O)\C=C(/NC)NCCSCc1ccc(CN(C)C)o1	-5.2827	Ranitidine
A673	NCGC00017324-07	-1.2	-85.146	-81.464	5.21574	CC(C)(CC)C(=O)O[C@H]2C[C@@H](C)C=C3C=C[C@H](C)[C@H](CC[C@@H]1C[C@@H](O)CC(=O)O1)[C@@H]23	-5.2827	Simvastatin	; Zocor;Simvastatin;SIMVASTATIN
A673	NCGC00161703-02	-2.1	-130.653	-97.169	5.21574	COC1=CC=CC2=C1C(=NC(=N2)C3=CC=CS3)NN4C(=O)\C=C(C)/C4=O	-5.2827	NCGC00161703	NCGC00161703;NCGC00161703
A673	NCGC00178831-03	-1.1	-100.808	-95.864	5.21574	[Cl-].C[n+]1c3cc(N)ccc3cc2ccc(N)cc12.Nc1cc2nc3cc(N)ccc3cc2cc1	-5.2827	Acriflavine hydrochloride
A673	NCGC00346435-01	-1.2	-73.533	-70.656	5.21574	NC(=O)C1=CC=CC2=C[N](N=C12)C3=CC=C(C=C3)[C@@H]4CCCNC4	-5.2827	Niraparib	MK-4827
A673	NCGC00090851-09	-1.2	-81.455	-73.586	5.85216	NC/1=N/C(=O)N(/C=N1)[C@@H]2O[C@H](CO)[C@@H](O)[C@H]2O	-5.2327	Azacitidine	;AZACITIDINE; Azacytidine, 5-; Ladakamycin;Azacitidina; Azacytidine-5; 5-Azacitidine;5-Azacitidine; 5 Azacytidin; Azacytidine; Vidaza; ara-5-aza-Cyd;5-azacytidine;5-Azacytidine
A673	NCGC00095055-03	-2.1	-102.216	-92.227	5.85216	CCC(C1CCC(C)C(O1)C(C)C(O)C(C)C(=O)C(CC)C2OC\3(O[C@]4(CC[C@@](C)(O4)C5CC[C@@](O)(CC)C(C)O5)C(O)\C=C3)C(C)CC2C)C([O-])=O	-5.2327	Salinomycin	; ; Coxistac; Salinomycin sodium; Salinomicina;SALINOMYCIN, SODIUM;"SALINOMYCIN, SODIUM"
A673	NCGC00164617-05	-1.1	-92.617	-93.647	5.85216	COC1=CC=C(C=C1C23CC4CC(CC(C4)C2)C3)C5=CC=C6C=C(C=CC6=C5)C(O)=O	-5.2327	Adapalene	; Differin; Alcon brand of adapalene; Differine; Adapalene;Adapalene; Adapalene (Differin); Adaferin; Adapaleno
A673	NCGC00263155-01	-1.1	-103.707	-96.726	6.02687	ONC(=O)/C=C/C1=CC(=CC=C1)[S+]([O-])(=O)NC2=CC=CC=C2	-5.2199	Belinostat	Belinostat
A673	NCGC00015529-15	-1.1	-94.493	-80.239	6.56623	CC(C(=O)O)c1ccc(CC(C)C)cc1	-5.1827	Ibuprofen	; Ibuprofen, Aluminum Salt; Ibuprofen, (R)-Isomer;Ibuprofen Lysine (NeoProfen); Doctrin; Dexibuprofeno; (S)-(+)-Ibuprofen; Ibuprofen, Calcium Salt; Ibuprofen, (+-)-Isomer; Naproxen;IBUPROFEN; S-(+)-Ibuprofen; ; (?)-Ibuprofen; S(+)-Ibuprofen; Ibuprofen, Potassium Salt; ibuprofen-Lys; S-(+)-ibuprofen;(?)-Ibuprofen; Saren; Advil; Ibuprofen sodium salt; Ibuprofene; Arflamin;Ibuprofen; Ibufen; Ibuprof…
A673	NCGC00094857-05	-1.1	-116.951	-98.415	6.56623	Cl.O.Nc1c3ccccc3nc2ccccc12	-5.1827	9-Aminoacridine, monohydrochloride, monohydrate
A673	NCGC00167773-03	-1.1	-106.15	-91.514	6.56623	NC(=O)NC1=C(C=C(S1)C2=CC=C(F)C=C2)C(N)=O	-5.1827	TPCA-1	TPCA-1
A673	NCGC00263268-01	-1.1	-114.353	-98.567	6.56623	C[C@@H]1CC[C@H]2[C@@H](C)[C@@H](CC(=O)[C@H]3O[C@@H]4O[C@]5(C)CC[C@H]6[C@H](C)CC[C@@H]([C@H]3C)[C@@]46OO5)O[C@@H]7O[C@]8(C)CC[C@@H]1[C@@]27OO8	-5.1827	BTM-2C-dimer ketone	BTM-2C-dimer ketone
A673	NCGC00346600-01	-1.1	-110.448	-97.33	6.56623	C[C@@H]1CC[C@@]2(OC1)O[C@H]3C[C@H]4[C@@H]5C/C=C6/C[C@H](CC[C@]6(C)[C@H]5CC[C@]4(C)[C@H]3[C@@H]2C)O[C@@H]7O[C@H](CO)[C@@H](O[C@@H]8O[C@@H](C)[C@H](O)[C@@H](O)[C@H]8O)[C@H](O)[C@H]7O[C@@H]9O[C@@H](C)[C@H](O)[C@@H](O)[C@H]9O	-5.1827	Dioscin	Dioscin (Collettiside III)
A673	NCGC00015856-08	-1.1	-116.673	-99.151	7.36743	O=C(O)/C=C\C(=O)O.O=C(O)/C=C\C(=O)O.CN1CCN(CC1)CCCN2c4ccccc4Sc3ccc(Cl)cc23	-5.1327	Prochlorperazine dimaleate	; ;Prochloperazine dimaleate; Proclorperazina; Prochlorperazine dimaleate; Compazine syrup;Prochlorperazine; Compro; Compazine;Prochlorperazine dimaleate; Maleate, Prochlorperazin
A673	NCGC00025212-08	-1.1	-104.121	-95.042	7.36743	O=C2OC(=O)[C@]3(C)C1CCC(O1)[C@]23C	-5.1327	Cantharidin
A673	NCGC00166245-04	-1.1	-110.437	-98.508	7.36743	O=S(=O)(O)O.Nc1cc2nc3cc(N)ccc3cc2cc1.Nc1cc2nc3cc(N)ccc3cc2cc1	-5.1327	Proflavin hemisulfate
A673	NCGC00178879-04	-1.1	-129.519	-98.576	7.36743	[Na+].[O-]C(=O)c1ccccc1S[Hg]CC	-5.1327	Thimerosal
A673	NCGC00183863-01	-1.1	-104.228	-94.048	7.36743	Clc1ccc(cc1)C(=O)c3c2ccc(cc2n(CC(=O)O)c3C)OC	-5.1327	Clometacine
A673	NCGC00185850-02	-1.1	-113.068	-98.03	7.36743	COC1=C(OC)C=C2C(=NC(=NC2=C1)N3CCCN(C)CC3)NC4CCN(CC4)CC5=CC=CC=C5	-5.1327	BIX-01294	BIX-01294; BIX-01294
A673	NCGC00346475-01	-1.1	-108.445	-96.347	7.36743	CC[C@H](NC(=O)[C@H](C)NC)C(=O)N1C[C@@H](O)C[C@H]1CC2=C([NH]C3=C2C=CC(=C3)F)C4=C(C[C@@H]5C[C@H](O)CN5C(=O)[C@H](CC)NC(=O)[C@H](C)NC)C6=C([NH]4)C=C(F)C=C6	-5.1327	Birinapant	Birinapant
A673	NCGC00346614-01	-2.1	-111.135	-98.269	7.36743	CC1=C(C=CC=C1)N2C(=O)C3=C(C=CC=C3C)\N=C2\C[N]4N=C(C5=CC(=CC=C5)O)C6=C(N)N=CN=C46	-5.1327	PIK-294	PIK-294
A673	NCGC00346622-01	-1.1	-110.986	-97.992	7.36743	COC1=C(OC)C(=CC(=C1)NC2=NC=C(F)C(=N2)NC3=CC=C4OC(C)(C)C(=O)N(CO[P](O)(O)=O)C4=N3)OC	-5.1327	Fostamatinib disodium	R788 (Fostamatinib)
A673	NCGC00346658-01	-1.1	-96.281	-97.354	7.36743	CC1(COC1)COC2=CC3=C(C=C2)[N](C=N3)C4=NC5=C(C=CC=C5C=C4)N6CCC(N)CC6	-5.1327	Crenolanib	Crenolanib (CP-868596)
A673	NCGC00346883-01	-1.1	-110.081	-97.888	7.36743	CC(=O)O\N=C1\C(NC2=CC=CC=C12)=C3/C(=O)NC4=C3C=CC(=C4)Br	-5.1327	6-Bromoindirubin-3'-acetoxime	BIO-acetoxime
A673	NCGC00347064-01	-1.1	-103.492	-99.146	7.36743	COC1=C2N=C(N=C(NCC3=CC=CC=C3)C2=CC=C1)[N]4C(=NC5=C4C=CC=C5)N	-5.1327	KUC107871N-04
A673	NCGC00091010-03	-2.1	-107.065	-97.146	8.2664	[Br-].CCCCCCCCCCCC[N+](C)(C)CCOc1ccccc1	-5.0827	Domiphen bromide
A673	NCGC00095264-04	-1.1	-97.43	-86.464	8.2664	Oc1c(Cl)cc(Cl)c2cccnc12	-5.0827	Chloroxine	; ; Capitrol; CHLOROXINE;CHLOROXINE; Chloroxine;Chloroxine
A673	NCGC00167496-03	-1.1	-97.704	-88.254	8.2664	[Cl-].CN(C)c1ccc2nc3ccc(cc3[s+]c2c1)N(C)C	-5.0827	Methylene blue	; Ehrlich's reagent III; Urolene Blue; Yamamoto Methylene Blue B; Methylene Blue Hydrate; Azure II eosinate; Blue, Swis; Taylor's Blue; Cloruro de metiltioninio; Blue, Methylen; ; Methylene blue trihydrate; N, Methylene Blu; Methylene blue; Methylene blue hydrate; Methylene Blue hydrate; Basic Blue 9; Chromosmon;Methylene blue; Methylene Blue solution; Blue N, Methylen; Azure II; Methylene Blue N…
A673	NCGC00188344-05	-1.1	-99.369	-92.801	8.2664	CC1(C)CCC(=C(CN2CCN(CC2)C3=CC=C(C=C3)C(=O)N[S+]([O-])(=O)C4=CC(=C(N[C@H](CCN5CCOCC5)CSC6=CC=CC=C6)C=C4)[S+]([O-])(=O)C(F)(F)F)\C1)/C7=CC=C(Cl)C=C7	-5.0827	ABT-263 (Navitoclax)	RG-7433;Navitoclax;ABT-263; Navitoclax;ABT-263 (Navitoclax)
A673	NCGC00263018-01	-1.1	-93.063	-96.909	8.2664	CC1=C[N]2C(=CN=C2C(=N1)NC3=C(F)C=C(C=C3)C(=O)N4CCNCC4)C5=C[NH]N=C5	-5.0827	NCGC00263018-01	NCGC00263018-01
A673	NCGC00022662-05	-2.2	-90.209	-74.401	9.27505	CC(=O)OCC(=O)[C@@]4(O)[C@H](C)C[C@@H]3[C@]4(C)C[C@H](O)[C@@]2(F)[C@H]3CCC1=CC(=O)C=C[C@@]12C	-5.0327	Dexamethasone acetate
A673	NCGC00095088-05	-1.1	-97.744	-93.875	9.27505	O=C1C=CNC(=S)N1	-5.0327	Thiouracil
A673	NCGC00095145-01	-1.1	-98.094	-98.043	9.27505	C[C@]12C3CCC(O3)[C@]1(C)C(=O)OC2=O	-5.0327	Cantharidin	; CANTHARIDIN;Cantharidin; Cantharidine
A673	NCGC00177979-03	-1.1	-108.779	-96.632	9.27505	CN1CCCC(CC1)N2\N=C(CC3=CC=C(Cl)C=C3)/C4=C(C=CC=C4)C2=O	-5.0327	Azelastine hydrochloride	; Astelin; Azelastina;AZELASTINE HYDROCHLORIDE; Azelastine Hydrchloride
A673	NCGC00263145-01	-1.1	-110.345	-98.551	9.27505	OC1=NN=C(SC2=NC=C(S2)[N+]([O-])=O)[N]1C3=CC4=C(OCCO4)C=C3	-5.0327	BI-78D3	BI-78D3
A673	NCGC00345849-01	-2.1	-114.649	-98.19	9.27505	COC1=CC=C(NC2=CC(=NC(=N2)N3CCOCC3)C4=CN=C(N)N=C4)C=N1	-5.0327	NIBR-17	NIBR-17
A673	NCGC00346441-01	-1.1	-97.222	-93.099	9.27505	ClC1=CC=C(C=C1)C23C[C@@H]4C[C@@H](CC(C4)(C2)C(=O)NCC5=CC=NC=C5)C3	-5.0327	ABC-294640	ABC-294640
A673	NCGC00346501-01	-2.1	-108.132	-96.84	9.27505	C[C@@H](O)[C@@H](NC(=O)[C@H](C)[C@@H](O)[C@H](C)NC(=O)[C@@H](NC(=O)C1=C(C)C(=NC(=N1)[C@H](CC(N)=O)NC[C@@H](N)C(N)=O)N)C(O[C@H]2O[C@H](CO)[C@H](O)[C@@H](O)[C@H]2O[C@H]3O[C@H](CO)[C@@H](O)[C@H](OC(N)=O)[C@@H]3O)C4=C[NH]C=N4)C(=O)NCCC5=NC(=CS5)C6=NC(=CS6)C(=O)NCCC[S+](C)C	-5.0327	Bleomycin Sulfate	Bleomycin sulfate
A673	NCGC00346595-01	-1.1	-102.439	-96.604	9.27505	CC1(C)CC[C@H](O)[C@]23CO[C@](O)([C@@H](O)[C@H]12)[C@@]45[C@H](O)[C@@H](CCC34)C(=C)C5=O	-5.0327	Oridonin	Oridonin (Isodonol)
BT-12	NCGC00014650-03	-1.1	-83.6	-83.848	0.001649	CO[C@@H]1/C=C/C=C(C)/CC2=CC(=C(Cl)C(=C2)OC)N(C)C(=O)C[C@H](OC(=O)C(C)C)[C@]3(C)O[C@@H]3[C@H](C)[C@@H]4C[C@@]1(O)NC(=O)O4	-8.7827	Ansamitocin P3	Ansamitocin P3
BT-12	NCGC00250409-01	-1.1	-77.971	-81.695	0.003692	CC(C)C[C@H](NC(=O)C1=CC2=CC=CC=C2S1)C(=O)N3CCN(CC3)C(=O)[C@H](CO)N[S+]([O-])(=O)C4=CC=C(Cl)C=C4Cl	-8.4327	GSK-1016790A	GSK-1016790A
BT-12	NCGC00242514-01	-1.1	-93.464	-99.65	0.009275	COCC[N]1C(=[N+](CC2=NC=CN=C2)C3=C1C(=O)C4=CC=CC=C4C3=O)C	-8.0327	Sepantronium bromide	YM-155;YM155
BT-12	NCGC00346571-01	-1.2	-66.175	-98.68	0.010407	CC(C)[C@@H](N(CCCN)C(=O)C1=CC=C(C)C=C1)C/2=C(\CC3=CC=CC=C3)C(=O)C4=C(O2)C=C(Cl)C=C4	-7.9827	SB-743921	SB 743921
BT-12	NCGC00271789-02	-1.1	-91.886	-101.334	0.020764	CC(C)[C@H]6NC(=O)[C@@H](NC(=O)c1ccc(C)c2OC3=C(C)C(=O)C(N)=C(C3=Nc12)C(=O)N[C@@H]5C(=O)N[C@@H](C(=O)N4CCC[C@H]4C(=O)N(C)CC(=O)N(C)[C@@H](C(C)C)C(=O)O[C@@H]5C)C(C)C)[C@@H](C)OC(=O)[C@H](C(C)C)N(C)C(=O)CN(C)C(=O)[C@@H]7CCCN7C6=O	-7.6827	Actinomycin D
BT-12	NCGC00025059-04	-1.1	-86.094	-97.965	0.02933	CC(C)C1NC(=O)C(NC(=O)C2=C3\N=C\4/C(=C(C)\C(=O)\C(=C4C(=O)NC5C(C)OC(=O)C(C(C)C)N(C)C(=O)CN(C)C(=O)C6CCCN6C(=O)C(NC5=O)C(C)C)N)OC3=C(C)C=C2)C(C)OC(=O)C(C(C)C)N(C)C(=O)CN(C)C(=O)C7CCCN7C1=O	-7.5327	Actinomycin D	;Actinomycin D; Actinomycin D; Ac-De; Lyovac, Cosmege; Actinomycin- IV; 7 Dactinomycin; Actinomycin C1; Lyovac-Cosmegen; Cosmegen; Cosmegen Lyovac; MSD Brand of Dactinomycin; ADdATGCAT; Dactinomicina
BT-12	NCGC00163411-05	-1.1	-82.158	-81.809	0.036925	CC(C)[C@]12O[C@H]1[C@@H]3O[C@@]34[C@@]5(C)CC\C6=C(COC6=O)/[C@@H]5C[C@@H]7O[C@]47[C@@H]2O	-7.4327	Triptolide	Triptolide; Triptolide
BT-12	NCGC00163700-04	-1.2	-71.065	-72.625	0.036925	CC[C@]1(O)C[C@H]2CN(CCC3=C([NH]C4=C3C=CC=C4)[C@@](C2)(C(=O)OC)C5=CC6=C(C=C5OC)N(C=O)[C@H]7[C@](O)([C@H](OC(C)=O)[C@]8(CC)\C=C/C[N@@]9CC[C@]67[C@H]89)C(=O)OC)C1	-7.4327	Vincristine sulfate	Vincristine sulfate salt; ; Vincristine; Vincristine Sulphate;Vincristine sulfate; Oncovin; VAMP regimen
BT-12	NCGC00016447-02	-1.1	-86.703	-93.222	0.04143	C[C@@H]1O[C@@H](O[C@H]\2CC[C@]\3(C)[C@@H]4CC[C@]5(C)[C@@H](CC[C@@]5(O)[C@H]4CCC3=C2)C/6=C/OC(=O)/C=C6)[C@H](O)[C@H](O)[C@@H]1O	-7.3827	Proscillaridin	Scillase; Proscillaridin;Proscillaridin; ; Caradrin; Sandoscill; Digitalysat; A, Proscillaridi; Proscillaridin A; Proscilaridina; Talusin; Rhamnoside, Scillareni
BT-12	NCGC00344555-01	-1.1	-92.144	-96.91	0.04143	O=C1C=CC(=CO1)[C@H]6CC[C@@]5(O)[C@]6(C)CC[C@H]3[C@H]5CCC2=C[C@H](CC[C@@]23C)O[C@@H]4O[C@@H](C)[C@H](O)[C@@H](O)[C@H]4O	-7.3827	Proscillaridin
BT-12	NCGC00242506-02	-1.1	-95.495	-102.228	0.046485	O=C(N[C@@H](Cc1ccccc1)C(=O)N[C@@H](CC(C)C)B(O)O)c2cnccn2	-7.3327	Bortezomib	Bortezomib;Bortezomib;MLN-341;LDP-341;Velcade
BT-12	NCGC00319019-01	-1.1	-86.967	-86.686	0.046485	COC1CN(CCO1)C6CC(OC5C[C@@](O)(Cc4c5c(O)c3C(=O)c2c(OC)cccc2C(=O)c3c4O)C(=O)CO)OC(C)C6O	-7.3327	Nemorubicin
BT-12	NCGC00022001-13	-1.1	-85.71	-83.987	0.052157	COc1cc(cc(OC)c1OC)[C@H]3[C@H]2C(=O)OC[C@@H]2[C@@H](O)c4cc5OCOc5cc34	-7.2827	Podofilox	podophyllotoxin 4-O-Glcp;AXL-1717/NSC-36407; ;Podophyllotoxin; Picropodophyllin;Picropodophyllin
BT-12	NCGC00263568-01	-1.2	-73.02	-81.215	0.052157	O=C(O)C(O)C(O)C(=O)O.O=C(O)C(O)C(O)C(=O)O.O=C(OC)[C@@]2(C[C@@H]4C=C(CC)C[N@](Cc1c3ccccc3nc12)C4)c5cc9c(cc5OC)N(C)[C@@H]6[C@]98CCN7CC=C[C@@](CC)([C@@H](OC(C)=O)[C@]6(O)C(=O)OC)[C@H]78	-7.2827	Vinorelbine tartrate
BT-12	NCGC00025125-18	-1.2	-68.178	-66.973	0.063096	CC(=O)N[C@H]2CCc3cc(OC)c(OC)c(OC)c3C1=CC=C(OC)C(=O)C=C12	-7.2	Colchicine	; ; Colchicine;COLCHICINE; Colchicine derivatives; Colchicine, (+-)-Isomer; Colchicine, (R)-Isomer;Colchicine
BT-12	NCGC00021301-04	-1.2	-63.932	-67.5	0.073674	OCC(=O)[C@]45OC(C)(C)O[C@@H]5C[C@@H]3[C@]4(C)C[C@H](O)[C@@]2(F)[C@H]3C[C@H](F)C1=CC(=O)C=C[C@@]12C	-7.1327	Fluocinolone acetonide	; ; Fluocet; Synalar-C; Acetonida de fluocinolona; Sinalar; Synandone; Fluocinolone acetonide;Fluocinolone acetonide
BT-12	NCGC00345809-01	-1.2	-74.079	-85.694	0.082664	CC(C)C1=N[N](C\2=C1C(=O)N\C(=N2)CC3=CC=C(OCCO)C=C3)C4=C(Cl)C=CC=C4Cl	-7.0827	RGB-286147	Cdk/Crk Inhibitor
BT-12	NCGC00346469-01	-1.1	-81.448	-94.391	0.082664	CC(C)C[C@H](NC(=O)[C@@H](NC(=O)C1=CC=CC(=N1)C2=CC=CC=C2)[C@@H](C)O)B(O)O	-7.0827	Delanzomib	CEP18770
BT-12	NCGC00346654-01	-1.2	-61.54	-77.131	0.116766	CC(C)[N]1N=C(C2=CC3=C(OC(=N3)N)C=C2)C4=C(N)N=CN=C14	-6.9327	INK-128	INK 128
BT-12	NCGC00017394-08	-1.1	-88.387	-99.156	0.131014	C[C@@H]1O[C@@H](O[C@H]2C[C@@H](O)[C@]3(CO)[C@H]4[C@H](O)C[C@]5(C)[C@H](CC[C@]5(O)[C@@H]4CC[C@]3(O)C2)C6=CC(=O)OC6)[C@H](O)[C@H](O)[C@H]1O	-6.8827	G-Strophanthin	;Strophantine octahydrate; Acocantherine;OUABAIN; Strophantine octahydrate; Ouabain octahydrate;Ouabain; Ouabain Octa; K, Acolongiflorosid; G Strophanthi; Acolongifloroside K
BT-12	NCGC00166035-02	-1.1	-76.209	-80.214	0.147	CN[C@H]1CCC2=CC(=C(OC)C(=C2C/3=C/C=C(OC)\C(=O)/C=C13)OC)OC	-6.8327	Demecolcine	Colcemid
BT-12	NCGC00185772-01	-1.1	-74.742	-82.233	0.147	O=S(=O)(O)O.O=C(OC)[C@@]2(C[C@H]4C[C@@](O)(CC)C[N@@](CCc1c3ccccc3nc12)C4)c5cc9c(cc5OC)N(C)[C@@H]6[C@]98CCN7CC=C[C@@](CC)([C@@H](O)[C@]6(O)C(N)=O)[C@H]78	-6.8327	Vindesine sulfate salt	Vindesine sulfate salt
BT-12	NCGC00263656-01	-1.1	-86.151	-87.54	0.147	O=C1C=C(CO1)[C@H]2CC[C@]3(O)[C@@H]4CC[C@]5(O)C[C@H](C[C@@H](O)[C@]5(CO)[C@H]4[C@H](O)C[C@]23C)O[C@@H]6O[C@@H](C)[C@H](O)[C@@H](O)[C@H]6O	-6.8327	Ouabain
BT-12	NCGC00017254-02	-1.2	-61.854	-65.477	0.164936	C[C@H]1CCC/C=C/C2C[C@H](O)C[C@H]2[C@H](O)\C=C\C(=O)O1	-6.7827	Cyanein	Brefeldin A;BREFELDIN A
BT-12	NCGC00249613-02	-1.1	-93.883	-103.758	0.164936	C[C@@]1(CO1)C(=O)[C@@H](NC(=O)[C@H](Cc2ccccc2)NC(=O)[C@H](CC(C)C)NC(=O)[C@H](CCc3ccccc3)NC(=O)CN4CCOCC4)CC(C)C	-6.7827	Carfilzomib (PR-171)	Carfilzomib;ONO-7057;PR-171; Carfilzomib;Carfilzomib (PR-171)
BT-12	NCGC00090797-11	-1.1	-95.406	-93.999	0.16986	C[C@H]1O[C@H](C[C@H](O)[C@@H]1O)O[C@H]2[C@@H](O)C[C@@H](O[C@@H]2C)O[C@H]3[C@@H](O)C[C@@H](O[C@@H]3C)O[C@H]4CC[C@@]5(C)[C@H](CC[C@@H]6[C@@H]5C[C@@H](O)[C@]7(C)[C@H](CC[C@]67O)C/8=C/C(=O)OC8)C4	-6.7699	Digoxin	; ; 12beta-Hydroxydigitoxin; Card-Cosaldon; Lanoxin;Digoxin; Digoxin
BT-12	NCGC00142623-04	-1.1	-91.429	-96.146	0.185062	O=C1C=C(CO1)[C@H]8CC[C@@]7(O)[C@]8(C)CC[C@H]3[C@H]7CC[C@@H]2C[C@H](CC[C@@]23C)O[C@@H]6O[C@H](C)[C@@H](O[C@H]5C[C@H](O)[C@H](O[C@H]4C[C@H](O)[C@H](O)[C@@H](C)O4)[C@@H](C)O5)[C@@H](O)C6	-6.7327	Digitoxin
BT-12	NCGC00263169-01	-2.2	-112.678	-79.68	0.201878	CC(C)(C)C1=C(/C=C/2NC(=O)\C(NC2=O)=C\C3=CC=CC=C3)N=C[NH]1	-6.6949	Plinabulin	Plinabulin
BT-12	NCGC00263103-01	-1.2	-72.371	-75.943	0.207643	CCOC1=C(NC(=O)\C=C\CN(C)C)C=C2C(=C1)N=CC(=C2NC3=CC(=C(F)C=C3)Cl)C#N	-6.6827	Pelitinib	EKB-569/WAY-EKB-569;Pelitinib
BT-12	NCGC00263543-01	-1.2	-68.158	-65.538	0.207643	O=C(OC)[C@@]2(C[C@H]4C[C@@](O)(CC)C[N@@](CCc1c3ccccc3nc12)C4)c5cc9c(cc5OC)N(C=O)[C@@H]6[C@]98CCN7CC=C[C@@](CC)([C@@H](OC(C)=O)[C@]6(O)C(=O)OC)[C@H]78	-6.6827	Vincristine
BT-12	NCGC00263146-01	-1.1	-83.271	-97.612	0.213841	CC1=NC=C(C=C1)C2=N[N](C=N2)C3=CC=C(NC4=NC=CC(=N4)C5=CC(=CC=C5)N6CCOCC6)C=C3	-6.6699	SR-3306	SR-3306
BT-12	NCGC00263017-01	-1.1	-95.605	-105.146	0.232979	COC1=C(OC)C=C2C(=NC(=NC2=C1)C3=CC=C(C=C3)N4CCN(C)CC4)NCCN5CCOCC5	-6.6327	CPG-52364	CPG-52364
BT-12	NCGC00024379-04	-1.1	-86.195	-96.752	0.261406	COc4cc5CCN[C@H](C[C@H]1C[C@H]2c3cc(OC)c(OC)cc3CCN2C[C@@H]1CC)c5cc4OC	-6.5827	Emetine	; ; Emetine;Emetine dihydrochloride; Emetine dihydrochloride; Emetine dihydrochloride hydrate;Emetine..2HCl; Hydrochloride, Emetin; Dihydrochloride, Emetin; Emetine Dihydrochloride;Emetine dihydrochloride hydrate; Amebicide;EMETINE
BT-12	NCGC00263270-01	-1.2	-60.289	-73.202	0.261406	C[C@@H]1CC[C@H]2[C@@H](C)[C@@H](C\C(=N\OCC=C)[C@H]3O[C@@H]4O[C@]5(C)CC[C@H]6[C@H](C)CC[C@@H]([C@H]3C)[C@@]46OO5)O[C@@H]7O[C@]8(C)CC[C@@H]1[C@@]27OO8	-6.5827	BTM-2C-dimer allyl oxime	Diartallox;BTM-2C-dimer allyl oxime
BT-12	NCGC00159441-03	-1.1	-84.508	-98.36	0.293303	O=C1C=C(CO1)[C@H]2CC[C@@]9(O)[C@]2(C)[C@H](O)C[C@H]4[C@H]9CC[C@@H]3C[C@H](CC[C@@]34C)O[C@@H]8O[C@H](C)[C@@H](O[C@@H]7O[C@H](C)[C@@H](O[C@@H]6O[C@H](C)[C@@H](O[C@@H]5O[C@H](CO)[C@@H](O)[C@H](O)[C@H]5O)[C@@H](O)C6)[C@@H](O)C7)[C@@H](O)C8	-6.5327	Deslanoside	Deslanoside; Cedilanid; Cedilanid-D; Cedilanid-d; C, Desacetyllanatosid; Lanatoside, Desacety; Deslanatoside C; C, Deslanatosid; C, Desacetyldigilanid; Desacetyl Lanatoside; Deslanosido;
BT-12	NCGC00346940-01	-1.2	-72.761	-84.588	0.329091	OCCCNC1=CC(=CC=N1)C2=NC(=NC=C2)NC3=CC=CC(=C3)Cl	-6.4827	CGP-60474	CGP60474
BT-12	NCGC00263167-02	-1.2	-78.171	-78.858	0.369246	CC(C)(C)C1=CN=C(CSC2=CN=C(NC(=O)C3CCNCC3)S2)O1	-6.4327	SNS-032	SNS-032;BMS-387032; SNS-032;SNS-032 (BMS-387032)
BT-12	NCGC00346487-01	-1.1	-96.689	-92.495	0.369246	C[N]1C=C(CNCC2CCN(CC2)C3=NC=C(C=N3)C(=O)NO)C4=CC=CC=C14	-6.4327	Quisinostat hydrochloride	JNJ-26481585
BT-12	NCGC00249612-01	-1.1	-102.981	-97.172	0.414301	CC(C)C[C@H](NC(=O)CNC(=O)C1=C(Cl)C=CC(=C1)Cl)B2OC(=O)CC(CC(O)=O)(O2)C(O)=O	-6.3827	Ixazomib citrate
BT-12	NCGC00345799-01	-1.1	-89.897	-98.126	0.414301	COC[C@H](NC(=O)[C@H](COC)NC(=O)C1=CN=C(C)S1)C(=O)N[C@@H](CC2=CC=CC=C2)C(=O)[C@@]3(C)CO3	-6.3827	Oprozomib	Oprozomib
BT-12	NCGC00249611-03	-1.2	-82.321	-77.175	0.464854	CC(C)C[C@H](NC(=O)CNC(=O)C1=C(Cl)C=CC(=C1)Cl)B(O)O	-6.3327	MLN-2238??	Ixazomib;Ixazomib;MLN-2238??;MLN2238
BT-12	NCGC00347958-01	-1.1	-92.639	-100.705	0.464854	CN1CCN(CC1)CC2=CC=C(NC(=O)NC3=CC=C(OC4=CC(=NC=N4)NC(=O)C5CC5)C=C3)C=C2C(F)(F)F	-6.3327	WS3
BT-12	NCGC00015647-03	-1.2	-54.946	-68.112	0.521574	COC(=O)NC1=NC2=C([NH]1)C=CC(=C2)C(=O)C3=CC=CS3	-6.2827	Nocodazole	Nocodazole;nocodazole;(6-(THIOPHENE-2-CARBONYL)-1H-BENZOIMIDAZOL-2-YL)-CARBAMIC ACID METHYL ESTER
BT-12	NCGC00345852-01	-1.1	-82.219	-102.05	0.521574	CC(C)C1=C2N=C(N[C@@H](CO)[C@H](O)CO)C=C(NCC3=CC=CC=C3)[N]2N=C1	-6.2827	BS-194	BS194
BT-12	NCGC00263918-04	-1.1	-88.168	-85.081	0.585216	COC1=C2C(=O)C3=C(C(=C4C[C@](O)(C[C@H](O[C@H]5C[C@H](N)[C@@H](O)[C@H](C)O5)C4=C3O)C(=O)CO)O)C(=O)C2=CC=C1	-6.2327	Epirubicin hydrochloride	EPIRUBICIN HYDROCHLORIDE;Epirubicin Hydrochloride
BT-12	NCGC00263265-01	-1.2	-79.055	-74.988	0.656623	C[C@@H]1CC[C@H]2[C@@H](C)[C@@H](CC(C[C@H]3O[C@@H]4O[C@]5(C)CC[C@H]6[C@H](C)CC[C@@H]([C@H]3C)[C@@]46OO5)C[S+]([O-])(=O)C7=CC=C(COC(=O)N(C)C)C=C7)O[C@@H]8O[C@]9(C)CC[C@@H]1[C@@]28OO9	-6.1827	ASR-isobudimer-SO2Ph-4-CH2OC(O)NMe2	ASR-isobudimer-SO2Ph-4-CH2OC(O)NMe2
BT-12	NCGC00263563-01	-1.1	-82.697	-97.137	0.656623	[NH4+].O[C@]1(CC([O-])=O)O[C@H]([C@H](OC)[C@@H](OC)[C@@H]1C)[C@H](C)[C@H]2O[C@]3(C[C@H](O)[C@H]2C)CC[C@](C)(O3)[C@H]4CC[C@](C)(O4)[C@@H]6O[C@H](C[C@@H]6OC5C[C@H](OC)[C@@H](OC)[C@H](C)O5)[C@H]7O[C@](C)(O)[C@H](C)C[C@@H]7C	-6.1827	Maduramicin ammonium
BT-12	NCGC00250401-01	-1.1	-94.007	-96.034	0.736743	CN1CC[C@H]([C@@H](O)C1)C2=C(O)C=C(O)C3=C2O\C(=C/C3=O)C4=CC=CC=C4Cl	-6.1327	Flavopiridol	HMR-1275;NSC-649890;Alvocidib;L86-8275;MDL-107826A;HL-275; Flavopiridol;Flavopiridol
BT-12	NCGC00263117-02	-1.1	-89.114	-91.645	0.736743	CC1=C(CCNCC2=CC=C(\C=C\C(=O)NO)C=C2)C3=CC=CC=C3[NH]1	-6.1327	Panobinostat (LBH589)	LBH-589 (Panobinostat);LBH-589/NVP-LBH-589;Panobinostat; Panobinostat
BT-12	NCGC00263174-01	-1.2	-59.178	-66.896	0.758738	CC(C)[C@@H](N(CCCN)C(=O)C1=CC=C(C)C=C1)C/2=N/C3=CC(=CC=C3C(=O)N2CC4=CC=CC=C4)Cl	-6.1199	Ispinesib	Ispinesib;CK-0238273/SB-715992
BT-12	NCGC00016994-16	-1.1	-91.85	-99.502	0.82664	CC[C@@]1(O)C(=O)OC\C2=C1\C=C\3N(CC4=C3N=C5C=CC=CC5=C4)C2=O	-6.0827	Camptothecin	;Camptothecin; Campotothecine;Camptothecine (S,+); Camptothecine (S,+); Camptothecine; Sodium Camptothecin; (S)-(+)-Camptothecin;(S)-(+)-Camptothecin; "Camptothecine (S,+)"; Na-CPT;CAMPTOTHECIN
BT-12	NCGC00095986-02	-1.1	-85.609	-99.666	0.82664	CC[C@@]1(O)C(=O)OCC/2=C1/C=C3\N(CC4=CC5=CC(=CC=C5N=C34)O)C2=O	-6.0827	10-hydroxycamptothecin	10-HYDROXYCAMPTOTHECIN
BT-12	NCGC00346500-01	-1.1	-94.038	-102.433	0.82664	CN(/N=C/C1=CN=C2C=CC(=C[N]12)Br)[S+]([O-])(=O)C3=C(C)C=CC(=C3)[N+]([O-])=O	-6.0827	PIK-75	PIK-75
BT-12	NCGC00015038-08	-1.2	-63.224	-67.147	0.927505	NC1=NC2=NC=C(CNC3=CC=C(C=C3)C(=O)NC(CCC(O)=O)C(O)=O)N=C2C(=N1)N	-6.0327	Aminopterin	Aminopterin;4-Aminofolic acid;Aminofolic acid, 4-;AMINOPTERIN
BT-12	NCGC00178831-03	-1.2	-75.526	-82.643	0.927505	[Cl-].C[n+]1c3cc(N)ccc3cc2ccc(N)cc12.Nc1cc2nc3cc(N)ccc3cc2cc1	-6.0327	Acriflavine hydrochloride
BT-12	NCGC00188382-04	-1.1	-97.072	-103.236	0.927505	CC(NCC1=CC=C2N(CC(C)(C)O)\C(NC2=C1)=N\C(=O)C3=CC=C(S3)C4=C[NH]N=C4)C(C)(C)C	-6.0327	NCGC00188382-01	NCGC00188382-01;NCGC00188382-01
BT-12	NCGC00345823-01	-1.1	-86.108	-95.978	0.927505	CC(C)(N)C1=CC=C(C=C1)C2=NC3=C(C=CC=C3)N=C2C4=CC=CC=C4	-6.0327	Akt-I-1,2	Akt-I-1,2 (Akt-I-1,2)
BT-12	NCGC00161923-04	-1.1	-76.64	-88.337	1.04068	COC1=C(OC)C(=CC(=C1)[C@H]2[C@H]3[C@H](COC3=O)[C@@H](O)C4=C2C=C5OCOC5=C4)OC	-5.9827	Picropodophyllin	podophyllotoxin 4-O-Glcp;; ;Podophyllotoxin;PICROPODOPHYLLOTOXIN; PICROPODOPHYLLOTOXIN;Picropodophyllotoxin
BT-12	NCGC00167496-03	-1.1	-90.305	-109.907	1.04068	[Cl-].CN(C)c1ccc2nc3ccc(cc3[s+]c2c1)N(C)C	-5.9827	Methylene blue	; Ehrlich's reagent III; Urolene Blue; Yamamoto Methylene Blue B; Methylene Blue Hydrate; Azure II eosinate; Blue, Swis; Taylor's Blue; Cloruro de metiltioninio; Blue, Methylen; ; Methylene blue trihydrate; N, Methylene Blu; Methylene blue; Methylene blue hydrate; Methylene Blue hydrate; Basic Blue 9; Chromosmon;Methylene blue; Methylene Blue solution; Blue N, Methylen; Azure II; Methylene Blue N…
BT-12	NCGC00253588-01	-1.1	-89.481	-98.604	1.04068	CC(C)(C)O\N=C\c1c3CN4C(=O)C=5COC(=O)[C@](O)(CC)C=5C=C4c3nc2ccccc12	-5.9827	Gimatecan
BT-12	NCGC00344990-01	-1.1	-81.555	-81.806	1.04068	CC(C)(O)C[N]1C(=NC2=CC(=CC=C12)CN3CCOCC3)NC(=O)C4=CC=C(S4)C5=C[NH]N=C5	-5.9827	NCGC00344990-01
BT-12	NCGC00345811-01	-1.1	-89.06	-91.301	1.04068	N[S+]([O-])(=O)C1=C2C(=O)C3=C(C(=CC=C3)O)C(=O)C2=CC=C1	-5.9827	LLL-12	LLL-12
BT-12	NCGC00346484-01	-1.2	-63.551	-77.66	1.04068	FC(F)C1=NC2=C(C=CC=C2)[N]1C3=NC(=NC(=N3)N4CCOCC4)N5CCOCC5	-5.9827	ZSTK-474	ZSTK474
BT-12	NCGC00179454-04	-1.1	-85.826	-81.522	1.14592	CC[C@]1(CC[C@@H](O1)[C@]2(C)CC[C@]3(C[C@H](O)[C@@H](C)[C@H](O3)[C@@H](C)[C@@H](OC)[C@H](C)C([O-])=O)O2)[C@@H]4O[C@H](C[C@@H]4C)[C@H]5O[C@@](O)(CO)[C@H](C)C[C@@H]5C	-5.9408	Monensin sodium salt	Rumensin;; Monensin A sodium salt; Monensin A Sodium Comple; Monensin A;Monensin sodium salt; Monensin sodium;Monensin; Monensina; Monensin-A-Sodium Complex; Monensin Monosodium Salt; Coban; Monensin Sodium;Monensin sodium salt (Coban)
BT-12	NCGC00161679-01	-1.1	-81.548	-79.864	1.16766	CC(C)C[C@H](NC(=O)[C@H](CC(C)C)NC(=O)[C@H](CC(C)C)NC(=O)OCC1=CC=CC=C1)C=O	-5.9327	MG-132	MG-132
BT-12	NCGC00166288-02	-1.1	-95.839	-101.113	1.16766	[I-].CCN3c4ccccc4SC3=CC=Cc2sc1ccccc1[n+]2CC	-5.9327	3,3'-Diethylthiacarbocyanine iodide
BT-12	NCGC00345539-02	-1.2	-79.75	-79.236	1.16766	OCCN(CCC1=C[NH]C2=C1C=CC=C2)CC3=CC=C(\C=C\C(=O)NO)C=C3	-5.9327	Dacinostat	LAQ824 (NVP-LAQ824, Dacinostat)
BT-12	NCGC00346964-01	-1.2	-79.221	-84.817	1.16766	CC(C)[N]1C=NC2=C(NC3=CC=CC(=C3)NC(=O)C=C)N=C(NC4CCC(CC4)N(C)C)N=C12	-5.9327	HMSL10084	HMSL10084
BT-12	NCGC00014911-01	-1.1	-92.494	-91.4	1.31014	CC(C)(O)\C=C/C(=O)[C@](C)(O)[C@H]1[C@H](O)C[C@]2(C)[C@@H]3C\C=C4/[C@@H](/C=C(/O)C(=O)C4(C)C)[C@]3(C)C(=O)C[C@@]12C	-5.8827	Cucurbitacin I
BT-12	NCGC00024246-13	-1.1	-89.34	-98.744	1.31014	COC1=CC=CC2=C1C(=O)C3=C(O)C4=C(C[C@](O)(C[C@@H]4O[C@H]5C[C@H](N)[C@H](O)[C@H](C)O5)C(C)=O)C(=C3C2=O)O	-5.8827	Daunorubicin	WP900 hydrochloride; Cerubidine;Daunorubicin hydrochloride; ;; Daunoblastine;DAUNORUBICIN; Daunorubicin; Daunomycin HCL; Dauno-Rubidomycine; Daunomycin, hydrochloride; Daunomycin hydrochloride; Daunoblastin; Dauno Rubidomycin;Daunomycin hydrochloride; (-)-Daunorubicin
BT-12	NCGC00025288-03	-1.2	-73.417	-78.567	1.31014	COC1=CC2=C(C=C1OC)[C@H]3[C@@H](CO2)OC4=C(C=CC5=C4\C=C/C(C)(C)O5)C3=O	-5.8827	Deguelin	Deguelin;Deguelin
BT-12	NCGC00263200-01	-1.2	-66.897	-69.195	1.31014	CC1=NC(=NC(=C1)NC2=CC(=CC=N2)NC(=O)C3=C(Cl)C=CC=C3Cl)N	-5.8827	RO495	RO495
BT-12	NCGC00024415-39	-1.1	-86.182	-91.898	1.47	COC1=CC=CC2=C1C(=O)C3=C(O)C4=C(C[C@](O)(C[C@@H]4O[C@H]5C[C@H](N)[C@H](O)[C@H](C)O5)C(=O)CO)C(=C3C2=O)O	-5.8327	Doxorubicin (Adriamycin)	Adriamycin hydrochloride;Doxorubicin hydrochloride; Doxorubicina;Pidorubicinum; Adriblastina; ; 7 Epirubicin Hcl; cis-(PtCl2(Dx)(tba)); 8 Doxorubicine;Adriamycin; Adriacin;Doxorubicin; Rubex; Ellence; Adriamycin, hydrochloride; Doxorubicin; Pidorubicina; VAMP regimen; Epirubicina; Pidorubicine;Doxorubicin?HCl
BT-12	NCGC00091387-08	-1.1	-85.248	-87.635	1.47	[Br-].CC[n+]3c4cc(N)ccc4c1ccc(N)cc1c3c2ccccc2	-5.8327	Ethidium bromide
BT-12	NCGC00344583-01	-1.2	-73.62	-68.602	1.64936	O=S(=O)(O)O.O=C(OC)[C@@]2(C[C@@H]4C[C@@](O)(CC)C[N@](CCc1c3ccccc3nc12)C4)c5cc9c(cc5OC)N(C)[C@@H]6[C@]98CCN7CC=C[C@@](CC)([C@@H](OC(C)=O)[C@]6(O)C(=O)OC)[C@H]78	-5.7827	Vinblastine sulfate
BT-12	NCGC00013058-02	-1.1	-87.562	-83.904	1.85062	C/[N+](C)=C1\C=C/C(C=C1)=C(/c2ccccc2)c3ccc(cc3)N(C)C.[O-]C(=O)C(=O)O.[O-]C(=O)C(=O)O.O=C(O)C(=O)O.CN(C)c1ccc(cc1)C(\c2ccccc2)=C3/C=C/C(C=C3)=[N+](/C)C	-5.7327	Malachite green oxalate
BT-12	NCGC00015693-08	-1.1	-99.528	-103.216	1.85062	OCCNCCNC1=CC=C(NCCNCCO)C2=C1C(=O)C3=C(C(=CC=C3O)O)C2=O	-5.7327	Mitoxantrone	;Mitoxantrone; Mitoxantrone Hcl; Mitoxantrone; Mitozantrone;MITOXANTRONE HYDROCHLORIDE; Mitoxantrone dihydrochloride;Mitoxantrone dihydrochloride; Mitoxantrona;Mitoxantrone di?HCl;MITOXANTHRONE HYDROCHLORIDE
BT-12	NCGC00263548-01	-1.2	-74.073	-69.14	1.85062	O=S(=O)(O)O.O=C(OC)[C@@]2(C[C@@H]4C[C@@](O)(CC)C[N@](CCc1c3ccccc3nc12)C4)c5cc9c(cc5OC)N(C)[C@@H]6[C@]98CCN7CC=C[C@@](CC)([C@@H](OC(C)=O)[C@]6(O)C(=O)OC)[C@H]78	-5.7327	VINBLASTINE SULFATE
BT-12	NCGC00346692-01	-1.1	-94.925	-101.011	1.85062	COC1=CC=C(C=N1)C2=NC3=C(SC(=C3)CN(C)C4=NC=C(C=N4)C(=O)NO)C(=N2)N5CCOCC5	-5.7327	CUDC-907	PI3K/HDAC Inhibitor I
BT-12	NCGC00253704-01	-1.2	-70.899	-81.018	2.07642	Clc1nc(C(=O)OC)c(N)nc1Cl	-5.6827	Methyl 3-amino-5,6-dichloropyrazine-2-carboxylate
BT-12	NCGC00091112-08	-1.1	-98.748	-100.299	2.32979	CN(C)C1=CC=C(C=C1)C(C2=CC=C(C=C2)N(C)C)=C/3\C=C/C(/C=C3)=[N+](C)C	-5.6327	Methylrosaniline chloride	; Triple Dye; Basic Violet 3; ; Methyl violet 2B; Hexamethyl-p-rosaniline chloride (Gentian violet); Crystal Violet;GENTIAN VIOLET; Genapax; Methyl Violet 10B; Gentian violet; Crystal violet solution;Gentian violet
BT-12	NCGC00181336-03	-1.1	-101.937	-89.088	2.32979	NC1=NC(=NC2=C1N=C[N]2[C@@H]3O[C@H](CO)[C@@H](O)[C@H]3O)F	-5.6327	2-Fluoroadenosine	; Fludarabine des-phosphate; Fludarabine;fludarabine; F-ara-A;2-Fluoroadenosine; Fludara; Fludarabine Base
BT-12	NCGC00242227-02	-1.2	-71.971	-75.637	2.32979	O=C(NC1=C(C#N)C2=C(CCCC2)S1)C3=C4C=CC=CC4=CC=C3	-5.6327	TCS JNK 5a	TCS JNK 5a
BT-12	NCGC00346304-02	-1.2	-77.647	-80.326	2.32979	OC1=CC(=CC=C1Cl)C2=C([NH]C(=N2)C3=CC=CC=C3)C4=CC=NC=C4	-5.6327	L-779450	L-779,450
BT-12	NCGC00346723-01	-1.1	-87.885	-99.405	2.32979	O=C1NCCC2=C1C=C([NH]2)C3=CC=NC=C3	-5.6327	PHA-767491A	PHA-767491
BT-12	NCGC00017358-14	-2.2	-79.093	-65.619	2.61406	COC1=CC2=C(C=C1OC)[C@H]3[C@@H](CO2)OC4=C(C=CC5=C4C[C@@H](O5)C(C)=C)C3=O	-5.5827	Rotenone	;ROTENONE;Rotenone
BT-12	NCGC00092289-01	-1.1	-101.617	-102.196	2.61406	ClC/1=C(NCCN2CCOCC2)/C(=O)C3=C(C=CC=N3)C1=O	-5.5827	DA-3003-1	NSC-663284; DA-3003-1;DA-3003-1
BT-12	NCGC00345817-01	-1.1	-87.532	-79.768	2.61406	CNC(=O)[C@H](CC/1=C/N=C\2/C=C\C\C=C12)NC(=O)[C@H](CC(C)C)CC(=O)NO	-5.5827	GM-6001	GM-6001
BT-12	NCGC00162453-10	-1.2	-83.936	-81.511	2.93303	C[C@H](\C=C(C)\C=C\C(=O)NO)C(=O)C1=CC=C(C=C1)N(C)C	-5.5327	Trichostatin A	Trichostatin A (TSA);Trichostatin A;trichostatin-A
BT-12	NCGC00263168-01	-1.1	-100.933	-101.418	2.93303	CC(C)CC(=O)NC1=N[NH]C2=C1CN(C(=O)C3CCN(C)CC3)C2(C)C	-5.5327	PHA-793887	PHA-793887
BT-12	NCGC00344630-01	-1.1	-90.611	-94.204	2.93303	C[C@@]12OC(=O)[C@@]1(NC(=O)[C@@H]2CCCl)[C@@H](O)[C@H]\3CCC\C=C3	-5.5327	Marizomib	Marizomib/Salinosporamide A
BT-12	NCGC00344999-01	-1.1	-96.547	-102.38	2.93303	C[C@H](NCC1=CC=C2[N](CCC3=CC=CC=C3)C(=NC2=C1)NC(=O)C4=CC=C(S4)C5=C[NH]N=C5)C(C)(C)C	-5.5327	NCGC00344999-01
BT-12	NCGC00345815-01	-1.1	-95.77	-100.61	2.93303	CCC[C@H](NC(=O)[C@H](CC(C)C)NC(=O)[C@H](CC(C)C)NC(=O)OCC1=CC=CC=C1)C=O	-5.5327	MG-115	Z-Leu-Leu-Nva-H (aldehyde)
BT-12	NCGC00346524-01	-1.2	-73.037	-78.029	2.93303	CO[C@H]1CCC(O[C@@H]1C)O[C@H]2C[C@@H](O[C@]3(O[C@H](C[C@@H]3C)[C@H]4O[C@@](O)(CO)[C@H](C)C[C@@H]4C)[C@@H]2C)[C@]5(C)CC[C@]6(C[C@H](O)[C@@H](C)[C@H](O6)[C@@H](C)\C=C(/C)C(=O)[C@H](C)C[C@H](C)C([O-])=O)O5	-5.5327	Nanchangmycin	Nanchangmycin
BT-12	NCGC00346951-01	-1.1	-85.218	-88.079	2.93303	O=C1C2=CC=CC=C2[N+]3=C1C4=C(C=C3)C5=CC=CC=C5[NH]4	-5.5327	Fascaplysin	Fascaplysin
BT-12	NCGC00263091-01	-1.1	-87.627	-87.054	3.02059	ClC1=C(C(=O)NC2=C[NH]N=C2C(=O)NC3CCNCC3)C(=CC=C1)Cl	-5.5199	AT7519	AT-7519;AT-7519
BT-12	NCGC00015735-11	-1.1	-102.814	-100.207	3.22965	Clc2cc(ccc2NC(=O)c1cc(Cl)ccc1O)[N+]([O-])=O	-5.4908	Niclosamide	Yomesan;Niclosamide; Niclosamida;NICOLSAMIDE; ; Bayluscide;NICLOSAMIDE; Niclocide; Phenasal; Fenasal; Niclosamid; Radewerm; Bayer 73; Bayer 2353; Niclosamide; Clonitralide; Niclosamidel; Devermine; Niclosamide-olamine; Tr??d??mine
BT-12	NCGC00015959-09	-1.1	-103.095	-89.859	3.22965	C[n+]2cc1c6OCOc6ccc1c3ccc4cc5OCOc5cc4c23	-5.4908	Sanguinarine
BT-12	NCGC00164493-02	-1.1	-87.11	-80.734	3.22965	[O-][n+]2ccccc2SSc1cccc[n+]1[O-]	-5.4908	Dipyrithione
BT-12	NCGC00161419-03	-1.2	-65.556	-66.705	3.29091	COC1=C(OC)C(=CC(=C1)NCC2=C(C)C3=C(C=C2)N=C(N)N=C3N)OC	-5.4827	Trimetrexate	; CI 898 trihydrochloride; Trimetrexate trihydrochloride;CI 898 trihydrochloride; Trimetrexato;Trimetrexate; NeuTrexin
BT-12	NCGC00178913-04	-1.1	-92.406	-92.08	3.29091	CC/1=C(\O)C(=O)\C=C2/C1=C/C=C3\[C@@]2(C)CC[C@@]4(C)[C@@H]5C[C@@](C)(CC[C@]5(C)CC[C@]34C)C(O)=O	-5.4827	Tripterin	CELASTROL;Celastrol
BT-12	NCGC00179034-07	-1.2	-69.082	-65.508	3.29091	OCCS(=O)(=O)O.OCCS(=O)(=O)O.N=C(N)c1ccc(cc1)OCCCCCOc2ccc(cc2)C(=N)N	-5.4827	Pentamidine isethionate	cis-Pt(II) pentamidine; Pentamidin; Pt-pentamidine complex; platinum(II) pentamidine;4,4 -(Pentane-1,5-diylbis(oxy))dibenzimidamide; Pentam 300; Pt-pent; cis-Pt pentamidine iodide;Pentamidine isethionate;
BT-12	NCGC00346494-01	-1.2	-65.138	-65.355	3.29091	COC1=CC=C(C=C1)[S+]([O-])(=O)NC2=C(NC3=CC=C(O)C=C3)N=CC=C2	-5.4827	E-7010	ABT-751
BT-12	NCGC00346617-01	-1.2	-75.99	-79.91	3.29091	CC(C)[N]1C(=NC=C1C2=NC(=NC=C2)NC3=CC=C(C=C3)[S+](C)([O-])=O)C	-5.4827	AZD-5438	AZD5438
BT-12	NCGC00347948-01	-1.2	-48.374	-66.981	3.29091	CC1=CC=C2N=C(NC(=O)CS\C3=N\C4=C(\SCC4)C(=O)N3C5=CC=CC=C5)SC2=C1	-5.4827	IWP-2
BT-12	NCGC00014925-06	-1.1	-87.113	-93.027	3.69246	Cl.CN(C)Cc1c2cc3CN4C(=O)C=5COC(=O)[C@](O)(CC)C=5C=C4c3nc2ccc1O	-5.4327	Topotecan HCl	; Hycamtamine; Topotecane; Nogitecan hydrochloride;Nogitecan hydrochloride/NSC-609699;Topotecan hydrochloride; Topotecan hydrochloride;TOPOTECAN HYDROCHLORIDE; Nogitecan Hydrochloride; Hycamtin
BT-12	NCGC00094857-05	-1.1	-86.943	-85.451	3.69246	Cl.O.Nc1c3ccccc3nc2ccccc12	-5.4327	9-Aminoacridine, monohydrochloride, monohydrate
BT-12	NCGC00095055-03	-2.2	-78.759	-88.036	3.69246	CCC(C1CCC(C)C(O1)C(C)C(O)C(C)C(=O)C(CC)C2OC\3(O[C@]4(CC[C@@](C)(O4)C5CC[C@@](O)(CC)C(C)O5)C(O)\C=C3)C(C)CC2C)C([O-])=O	-5.4327	Salinomycin	; ; Coxistac; Salinomycin sodium; Salinomicina;SALINOMYCIN, SODIUM;"SALINOMYCIN, SODIUM"
BT-12	NCGC00165811-03	-1.1	-78.873	-82.375	3.69246	OC1=C(C=C(Cl)C=C1)C(=O)NC2=CC(=CC(=C2)C(F)(F)F)C(F)(F)F	-5.4327	IMD-0354	IMD-0354;IMD 0354;IMD-0354
BT-12	NCGC00263191-01	-1.2	-70.735	-84.825	3.69246	CC(C)C1=CN=C(NC(=O)[C@@H](C)C2=CC=C(NC(C)=O)C=C2)S1	-5.4327	PHA-690509	PHA-690509
BT-12	NCGC00346563-01	-1.2	-75.807	-76.068	3.69246	COC1=CC(=CC(=C1O)OC)[C@H]2[C@@H]3[C@H](COC3=O)[C@H](O[C@@H]4O[C@@H]5CO[C@H](O[C@H]5[C@H](O)[C@H]4O)C6=CC=CS6)C7=CC8=C(OCO8)C=C27	-5.4327	Teniposide	Teniposide (Vumon)
BT-12	NCGC00346619-01	-1.2	-63.487	-71.909	3.69246	NC1=NC=NC2=C1C(=N[N]2C3CCCC3)C4=CN=C5[NH]C=CC5=C4	-5.4327	PP-121	PP-121
BT-12	NCGC00346632-01	-1.2	-75.975	-78.384	3.69246	COC1=CC=C(F)C(=C1C(=O)C2=C(N)N=C(NC3CCN(CC3)[S+](C)([O-])=O)N=C2)F	-5.4327	R-547	R547
BT-12	NCGC00016806-12	-1.1	-88.159	-82.036	4.14301	COC(=O)NC1=NC2=C([NH]1)C=CC(=C2)C(=O)C3=CC=CC=C3	-5.3827	Mebendazole	; ; Vermox;Mebendazole; Mebendazol; Mebendazole;MEBENDAZOLE
BT-12	NCGC00018238-08	-1.1	-98.074	-99.298	4.14301	CCCOC1=CC=C2[NH]C(=NC2=C1)NC(=O)OC	-5.3827	Oxibendazole	OXIBENDAZOLE;Oxibendazole; Loditac; Oxibendazolo;
BT-12	NCGC00093976-06	-1.1	-89.087	-91.387	4.14301	C[C@@H]1O[C@H](C[C@H](N)[C@@H]1O)O[C@H]2C[C@@](O)(CC3=C(O)C4=C(C(=C23)O)C(=O)C5=C(C=CC=C5)C4=O)C(C)=O	-5.3827	Idarubicin hydrochloride	; Idarubicina; Idamycin; Idarubicin hydrochloride;Idarubicin HCl; Idarubicin Hcl; 4 Desmethoxydaunorubici; IDARUBICIN HCl; 4 Demethoxydaunorubici; 4-Desmethoxydaunorubicin;Idarubicin; Idarubicin; Hydrochloride, Idarubici;Idarubicin?HCl
BT-12	NCGC00249897-01	-1.1	-95.59	-88.216	4.14301	Cc1ccc(c2[Hg]Oc12)[N+]([O-])=O	-5.3827	Nitromersol
BT-12	NCGC00263136-03	-1.2	-72.04	-81.433	4.14301	CCCCC1=NC2=CC(=CC=C2[N]1CCN(CC)CC)/C=C/C(=O)NO	-5.3827	Pracinostat	Pracinostat;SB-939;Pracinostat
BT-12	NCGC00347278-01	-1.1	-86.756	-93.848	4.14301	CC1=N[NH]C2=C1C=C(C=C2)C3=CN=CC(=C3)OC[C@@H](N)CC4=C[NH]C5=C4C=CC=C5	-5.3827	A-443654	A-443654
BT-12	NCGC00016786-15	-1.2	-91.305	-79.536	4.64854	O=C(O)CCC(\C)=C\Cc1c(O)c2C(=O)OCc2c(C)c1OC	-5.3327	Mycophenolic acid	; ; Acido micofenolico; Acid, Mycophenoli; Mycophenolic acid;Mycophenolic acid;MYCOPHENOLIC ACID
BT-12	NCGC00091050-09	-1.1	-95.062	-88.733	4.64854	CC(=O)O[Hg]c1ccccc1	-5.3327	Phenylmercuric acetate
BT-12	NCGC00159424-04	-1.1	-92.407	-87.012	4.64854	CN(C)C(=S)SC(=S)N(C)C	-5.3327	Tetramethylthiuram monosulfide
BT-12	NCGC00263918-03	-1.1	-96.02	-95.844	4.64854	Cl.OCC(=O)[C@@]4(O)C[C@H](O[C@H]1C[C@H](N)[C@H](O)[C@H](C)O1)c5c(O)c3C(=O)c2c(OC)cccc2C(=O)c3c(O)c5C4	-5.3327	Adriamycin hydrochloride-DNA complex	EPIRUBICIN HYDROCHLORIDE;Epirubicin Hydrochloride
BT-12	NCGC00346471-01	-1.1	-87.105	-95.731	4.64854	CO[C@@H]1[C@@H](O)[C@H](O)[C@H](O[C@H]1CO)[N]2C3=C(C=CC=C3Cl)C4=C2C5=C(C6=C([NH]5)C(=CC=C6)Cl)C7=C4C(=O)NC7=O	-5.3327	Rebeccamycin	Rebeccamycin
BT-12	NCGC00346645-01	-1.1	-89.814	-96.601	4.64854	CC[S+]([O-])(=O)C1=CC=CC(=C1)C2=CC(=C(C)C3=C2C4=C([NH]3)N=CC(=C4)C)C(=O)NC5CCN(C)CC5	-5.3327	TAK-901	TAK-901
BT-12	NCGC00178352-06	-1.1	-89.259	-87.582	5.21574	Cl.Cl.CCCCC(CC)CNC(=N)NC(=N)NCCCCCCNC(=N)NC(=N)NCC(CC)CCCC	-5.2827	Alexidine dihydrochloride
BT-12	NCGC00250396-01	-1.1	-92.303	-79.39	5.21574	COC1=C(CO)C=C(C=C1)C2=CC=C3C(=N2)N=C(N=C3N4CCOCC4)N5C[C@@H](C)O[C@@H](C)C5	-5.2827	KU-0063794	KU-0063794
BT-12	NCGC00263177-01	-1.1	-98.089	-97.545	5.37145	COC1=C(OCCCCCCC(=O)NO)C=C2C(=NC=NC2=C1)NC3=CC(=CC=C3)C#C	-5.2699	CUDC-101	CUDC-101
BT-12	NCGC00179578-03	-2.1	-88.811	-93.156	5.85216	ClCC(=O)[C@@]5(OC(=O)c1ccco1)[C@H](C)C[C@@H]3[C@]5(C)C[C@H](O)[C@]2(Cl)[C@@]4(C)C=CC(=O)C=C4CC[C@H]23	-5.2327	Mometasone furoate	; 2-Furoate;Mometasone furoate; Nasonex; Mometasone Fuorate; Elocon; Sch 32088
BT-12	NCGC00178879-04	-1.1	-95.158	-85.6	6.56623	[Na+].[O-]C(=O)c1ccccc1S[Hg]CC	-5.1827	Thimerosal
BT-12	NCGC00181129-06	-1.2	-84.621	-77.201	6.56623	Cc4cccc(Cl)c4NC(=O)c3cnc(Nc1nc(C)nc(c1)N2CCN(CCO)CC2)s3	-5.1827	Dasatinib	;Dasatinib; Dasatinib; 4 Dasatinib Hcl;DASATINIB; Dasatinib monohydrate;BMS-354825;Sprycel
BT-12	NCGC00167467-04	-1.2	-82.205	-82.065	7.36743	CC(=O)O[C@H]1C[C@@H]2CC[C@@H]3[C@H](CC[C@@]4(C)[C@H]3C[C@@H]([C@@H]4OC(C)=O)[N+]5(C)CCCCC5)[C@@]2(C)C[C@@H]1N6CCCCC6	-5.1327	Vecuronium bromide	; Vecuronium bromide;Vecuronium bromide;Vecuronium Bromide; Bromuro de vecuronio; Norcuron
BT-12	NCGC00186460-01	-1.1	-97.215	-89.555	7.36743	O=C(OC)[C@]12CC[C@@]3(C)[C@]4(C)CC[C@H]5[C@@](C)(C)C(=O)C(=C[C@]5(C)C4=CC(=O)[C@@H]3[C@@H]2C[C@](C)(C)CC1)C#N	-5.1327	Bardoxolone methyl	Bardoxolone methyl; Bardoxolone methyl
BT-12	NCGC00346595-01	-1.1	-100.905	-87.781	7.36743	CC1(C)CC[C@H](O)[C@]23CO[C@](O)([C@@H](O)[C@H]12)[C@@]45[C@H](O)[C@@H](CCC34)C(=C)C5=O	-5.1327	Oridonin	Oridonin (Isodonol)
BT-12	NCGC00346681-01	-1.1	-112.806	-96.703	7.36743	COC1=CC=C(C=N1)C2=CC=C3N=CC4=C(N(C(=O)N4C)C5=CC=C(N6CCNCC6)C(=C5)C(F)(F)F)C3=C2	-5.1327	NVP-BGT226	NVP-BGT226
BT-12	NCGC00025212-08	-1.1	-91.342	-88.605	8.2664	O=C2OC(=O)[C@]3(C)C1CCC(O1)[C@]23C	-5.0827	Cantharidin
BT-12	NCGC00095145-01	-1.1	-83.772	-87.54	8.2664	C[C@]12C3CCC(O3)[C@]1(C)C(=O)OC2=O	-5.0827	Cantharidin	; CANTHARIDIN;Cantharidin; Cantharidine
BT-12	NCGC00160391-02	-1.1	-94.598	-87.89	8.2664	CC[P](CC)(CC)=[Au]S[C@@H]1OC(COC(C)=O)[C@@H](OC(C)=O)[C@H](OC(C)=O)C1OC(C)=O	-5.0827	Auranofin	Ridaura; ; Auranofin;Auranofin; Auranofina
BT-12	NCGC00168464-04	-2.1	-88.223	-85.914	8.2664	Clc1ccc(CCCC[N+](CC)(CC)CCCCCCC)cc1.[O-]S(=O)(=O)c1ccc(C)cc1	-5.0827	Clofilium tosylate
BT-12	NCGC00246966-03	-2.2	-69.692	-68.759	8.2664	COC(=O)NC1=NC2=CC(=CC=C2[NH]1)C(=O)C3=CC=C(F)C=C3	-5.0827	Flubendazole	Flubendazole (Flutelmium)
BT-12	NCGC00263152-02	-2.1	-126.07	-99.874	8.2664	CN1CCN(CC1)CC2=CC=C(NC(=O)C3=CC(=C(C)C=C3)C#CC4=CN=C5C=CC=N[N]45)C=C2C(F)(F)F	-5.0827	Ponatinib (AP24534)	Ponatinib; Ponatinib;Ponatinib (AP24534)
BT-12	NCGC00346486-01	-2.2	-84.176	-73.05	8.2664	CN(C)CC1=C(OC2=CC=CC=C12)C(=O)NCCOC3=CC=C(C=C3)C(=O)NO	-5.0827	Abexinostat	PCI-24781
BT-12	NCGC00346954-01	-1.1	-85.297	-83.695	8.2664	OC1=CC=C(C(=C1)O)C2=CC=C(C=C2)C3=N[NH]C(=C3)NC4=CC=CC(=C4)CNC5CC5	-5.0827	TCS-2312	TCS 2312
BT-12	NCGC00346437-01	-2.1	-99.274	-98.778	9.10238	CN[C@@H]1CN(C[C@H]1OC)C2=NC3=C(C=C2)C(=O)C(=C\N3C4=NC=CS4)/C(O)=O	-5.0408	Vosaroxin	Voreloxin Hydrochloride
BT-12	NCGC00159478-04	-1.1	-91.867	-93.899	9.27505	O=C(Oc1cccc2cccnc12)c3ccccc3	-5.0327	Benzoxiquine
BT-12	NCGC00161418-02	-1.1	-96.151	-102.404	9.27505	CCC1=CC=C(OCC2=C(C=CC=C2)C(=O)NC3=CC4=C(C=C3)N=C(C)C=C4N)C=C1	-5.0327	JTC-801	JTC-801; JTC-801
BT-12	NCGC00181330-02	-1.1	-93.732	-83.12	9.27505	O=[N+]([O-])c2ccc(C=C/C(C=Cc1ccc(o1)[N+]([O-])=O)=N\NC(=N)N)o2	-5.0327	Nitrovin
BT-12	NCGC00263145-01	-1.1	-90.799	-95.065	9.27505	OC1=NN=C(SC2=NC=C(S2)[N+]([O-])=O)[N]1C3=CC4=C(OCCO4)C=C3	-5.0327	BI-78D3	BI-78D3
BT-12	NCGC00263147-01	-1.1	-93.429	-96.83	9.27505	CC1=N[NH]C2=CC=C(C=C12)C3=CC(=CN=C3)OC[C@@H](N)CC4=CC=CC=C4	-5.0327	A-674563	A-674563
BT-12	NCGC00263153-05	-2.1	-88.866	-84.98	9.27505	CC(C)[C@H](C(=O)NC1=CC=C(C=C1)C(=O)NO)C2=CC=CC=C2	-5.0327	AR-42	AR-42 (HDAC-42);AR-42; AR-42
BT-12	NCGC00346600-01	-1.1	-102.96	-99.44	9.27505	C[C@@H]1CC[C@@]2(OC1)O[C@H]3C[C@H]4[C@@H]5C/C=C6/C[C@H](CC[C@]6(C)[C@H]5CC[C@]4(C)[C@H]3[C@@H]2C)O[C@@H]7O[C@H](CO)[C@@H](O[C@@H]8O[C@@H](C)[C@H](O)[C@@H](O)[C@H]8O)[C@H](O)[C@H]7O[C@@H]9O[C@@H](C)[C@H](O)[C@@H](O)[C@H]9O	-5.0327	Dioscin	Dioscin (Collettiside III)
BT-12	NCGC00346673-01	-2.1	-92.642	-88.222	9.27505	CNC(=O)C1=N[N](C)C2=C1C(C)(C)CC3=CN=C(NC4=CC=C(C=C4)N5CCN(C)CC5)N=C23	-5.0327	Milciclib	PHA-848125
BT-37	NCGC00014650-03	-1.2	-54.955	-77.679	0.001041	CO[C@@H]1/C=C/C=C(C)/CC2=CC(=C(Cl)C(=C2)OC)N(C)C(=O)C[C@H](OC(=O)C(C)C)[C@]3(C)O[C@@H]3[C@H](C)[C@@H]4C[C@@]1(O)NC(=O)O4	-8.9827	Ansamitocin P3	Ansamitocin P3
BT-37	NCGC00271789-02	-1.1	-91.227	-98.837	0.00233	CC(C)[C@H]6NC(=O)[C@@H](NC(=O)c1ccc(C)c2OC3=C(C)C(=O)C(N)=C(C3=Nc12)C(=O)N[C@@H]5C(=O)N[C@@H](C(=O)N4CCC[C@H]4C(=O)N(C)CC(=O)N(C)[C@@H](C(C)C)C(=O)O[C@@H]5C)C(C)C)[C@@H](C)OC(=O)[C@H](C(C)C)N(C)C(=O)CN(C)C(=O)[C@@H]7CCCN7C6=O	-8.6327	Actinomycin D
BT-37	NCGC00025059-04	-1.1	-101.521	-99.285	0.002614	CC(C)C1NC(=O)C(NC(=O)C2=C3\N=C\4/C(=C(C)\C(=O)\C(=C4C(=O)NC5C(C)OC(=O)C(C(C)C)N(C)C(=O)CN(C)C(=O)C6CCCN6C(=O)C(NC5=O)C(C)C)N)OC3=C(C)C=C2)C(C)OC(=O)C(C(C)C)N(C)C(=O)CN(C)C(=O)C7CCCN7C1=O	-8.5827	Actinomycin D	;Actinomycin D; Actinomycin D; Ac-De; Lyovac, Cosmege; Actinomycin- IV; 7 Dactinomycin; Actinomycin C1; Lyovac-Cosmegen; Cosmegen; Cosmegen Lyovac; MSD Brand of Dactinomycin; ADdATGCAT; Dactinomicina
BT-37	NCGC00181131-02	-1.2	-72.246	-67.087	0.005216	C[C@H]1CCC[C@@]2(C)O[C@H]2C[C@H](OC(=O)C[C@H](O)C(C)(C)C(=O)[C@H](C)[C@H]1O)\C(C)=C\C3=CSC(=N3)C	-8.2827	Epothilone B	; (-)-Epothilone B; Epothilone B;Patupilone; epothilon B; EpoB;Epothilone B (EPO906)
BT-37	NCGC00162440-01	-1.1	-95.565	-87.94	0.005728	CCC(\C=C\[C@@H]1OC(=O)C=C[C@@H]1C)=C\[C@H](C)C\C=C\C(C)=C\[C@@H](C)C(=O)[C@@H](C)[C@H](O)[C@@H](C)C\C(C)=C\C(O)=O	-8.242	Elactocin	Leptomycin B
BT-37	NCGC00319019-01	-1.1	-103.089	-99.068	0.006566	COC1CN(CCO1)C6CC(OC5C[C@@](O)(Cc4c5c(O)c3C(=O)c2c(OC)cccc2C(=O)c3c4O)C(=O)CO)OC(C)C6O	-8.1827	Nemorubicin
BT-37	NCGC00168784-01	-1.1	-119.645	-101.4	0.007367	Cl.NC1=NC(=O)N(C=C1)[C@@H]2O[C@H](CO)[C@@H](O)C2(F)F	-8.1327	Gemcitabine hydrochloride	Gemcitabine; ; Gemcitabina;Gemzar;Gemcitabine;Inno-D07001
BT-37	NCGC00346464-01	-1.2	-67.003	-71.841	0.007367	CON(C)C(=O)N1\N=C(/S[C@]1(CCCN)C2=CC=CC=C2)C3=CC(=CC=C3F)F	-8.1327	ARRY-520	ARRY-520
BT-37	NCGC00253588-01	-1.1	-102.469	-98.99	0.009275	CC(C)(C)O\N=C\c1c3CN4C(=O)C=5COC(=O)[C@](O)(CC)C=5C=C4c3nc2ccccc12	-8.0327	Gimatecan
BT-37	NCGC00346571-01	-1.2	-70.317	-100.896	0.011677	CC(C)[C@@H](N(CCCN)C(=O)C1=CC=C(C)C=C1)C/2=C(\CC3=CC=CC=C3)C(=O)C4=C(O2)C=C(Cl)C=C4	-7.9327	SB-743921	SB 743921
BT-37	NCGC00016447-02	-1.1	-88.758	-88.667	0.013101	C[C@@H]1O[C@@H](O[C@H]\2CC[C@]\3(C)[C@@H]4CC[C@]5(C)[C@@H](CC[C@@]5(O)[C@H]4CCC3=C2)C/6=C/OC(=O)/C=C6)[C@H](O)[C@H](O)[C@@H]1O	-7.8827	Proscillaridin	Scillase; Proscillaridin;Proscillaridin; ; Caradrin; Sandoscill; Digitalysat; A, Proscillaridi; Proscillaridin A; Proscilaridina; Talusin; Rhamnoside, Scillareni
BT-37	NCGC00263169-01	-1.1	-113.342	-102.052	0.014292	CC(C)(C)C1=C(/C=C/2NC(=O)\C(NC2=O)=C\C3=CC=CC=C3)N=C[NH]1	-7.8449	Plinabulin	Plinabulin
BT-37	NCGC00163700-04	-1.2	-76.367	-84.149	0.0147	CC[C@]1(O)C[C@H]2CN(CCC3=C([NH]C4=C3C=CC=C4)[C@@](C2)(C(=O)OC)C5=CC6=C(C=C5OC)N(C=O)[C@H]7[C@](O)([C@H](OC(C)=O)[C@]8(CC)\C=C/C[N@@]9CC[C@]67[C@H]89)C(=O)OC)C1	-7.8327	Vincristine sulfate	Vincristine sulfate salt; ; Vincristine; Vincristine Sulphate;Vincristine sulfate; Oncovin; VAMP regimen
BT-37	NCGC00263098-03	-1.2	-75.241	-76.313	0.0147	COC1=CC=C(\C=C/C2=CC(=C(OC)C(=C2)OC)OC)C=C1O	-7.8327	Combretastatin A-4	Combretastatin A-4; Combretastatin A-4
BT-37	NCGC00344555-01	-1.1	-84.349	-91.981	0.0147	O=C1C=CC(=CO1)[C@H]6CC[C@@]5(O)[C@]6(C)CC[C@H]3[C@H]5CCC2=C[C@H](CC[C@@]23C)O[C@@H]4O[C@@H](C)[C@H](O)[C@@H](O)[C@H]4O	-7.8327	Proscillaridin
BT-37	NCGC00345782-01	-1.1	-107.064	-96.075	0.018506	ClC1=CC=C(OCCCCCCN\C(NC2=CC=NC=C2)=N/C#N)C=C1	-7.7327	CHS-828	CHS-828
BT-37	NCGC00095986-02	-1.1	-96.857	-100.902	0.020764	CC[C@@]1(O)C(=O)OCC/2=C1/C=C3\N(CC4=CC5=CC(=CC=C5N=C34)O)C2=O	-7.6827	10-hydroxycamptothecin	10-HYDROXYCAMPTOTHECIN
BT-37	NCGC00263568-01	-1.2	-74.926	-82.647	0.026141	O=C(O)C(O)C(O)C(=O)O.O=C(O)C(O)C(O)C(=O)O.O=C(OC)[C@@]2(C[C@@H]4C=C(CC)C[N@](Cc1c3ccccc3nc12)C4)c5cc9c(cc5OC)N(C)[C@@H]6[C@]98CCN7CC=C[C@@](CC)([C@@H](OC(C)=O)[C@]6(O)C(=O)OC)[C@H]78	-7.5827	Vinorelbine tartrate
BT-37	NCGC00016994-16	-1.1	-92.37	-98.064	0.036925	CC[C@@]1(O)C(=O)OC\C2=C1\C=C\3N(CC4=C3N=C5C=CC=CC5=C4)C2=O	-7.4327	Camptothecin	;Camptothecin; Campotothecine;Camptothecine (S,+); Camptothecine (S,+); Camptothecine; Sodium Camptothecin; (S)-(+)-Camptothecin;(S)-(+)-Camptothecin; "Camptothecine (S,+)"; Na-CPT;CAMPTOTHECIN
BT-37	NCGC00163411-05	-1.1	-102.515	-99.439	0.036925	CC(C)[C@]12O[C@H]1[C@@H]3O[C@@]34[C@@]5(C)CC\C6=C(COC6=O)/[C@@H]5C[C@@H]7O[C@]47[C@@H]2O	-7.4327	Triptolide	Triptolide; Triptolide
BT-37	NCGC00346654-01	-1.2	-69.131	-74.984	0.036925	CC(C)[N]1N=C(C2=CC3=C(OC(=N3)N)C=C2)C4=C(N)N=CN=C14	-7.4327	INK-128	INK 128
BT-37	NCGC00242506-02	-1.1	-102.142	-94.049	0.046485	O=C(N[C@@H](Cc1ccccc1)C(=O)N[C@@H](CC(C)C)B(O)O)c2cnccn2	-7.3327	Bortezomib	Bortezomib;Bortezomib;MLN-341;LDP-341;Velcade
BT-37	NCGC00022001-13	-1.2	-73.582	-72.981	0.052157	COc1cc(cc(OC)c1OC)[C@H]3[C@H]2C(=O)OC[C@@H]2[C@@H](O)c4cc5OCOc5cc34	-7.2827	Podofilox	podophyllotoxin 4-O-Glcp;AXL-1717/NSC-36407; ;Podophyllotoxin; Picropodophyllin;Picropodophyllin
BT-37	NCGC00347303-01	-1.1	-94.657	-97.1	0.052157	CC(C)[C@@]12C[C@@H](OC(=O)CO)[C@@](C)(O1)[C@@H]3CC[C@@H](C)[C@H]3[C@@H]2OC(=O)\C=C\C4=CC=CC=C4	-7.2827	Englerin A
BT-37	NCGC00263174-01	-1.2	-58.259	-69.494	0.053715	CC(C)[C@@H](N(CCCN)C(=O)C1=CC=C(C)C=C1)C/2=N/C3=CC(=CC=C3C(=O)N2CC4=CC=CC=C4)Cl	-7.2699	Ispinesib	Ispinesib;CK-0238273/SB-715992
BT-37	NCGC00025125-18	-1.2	-71.889	-68.967	0.056234	CC(=O)N[C@H]2CCc3cc(OC)c(OC)c(OC)c3C1=CC=C(OC)C(=O)C=C12	-7.25	Colchicine	; ; Colchicine;COLCHICINE; Colchicine derivatives; Colchicine, (+-)-Isomer; Colchicine, (R)-Isomer;Colchicine
BT-37	NCGC00142623-04	-1.1	-92.437	-94.821	0.058522	O=C1C=C(CO1)[C@H]8CC[C@@]7(O)[C@]8(C)CC[C@H]3[C@H]7CC[C@@H]2C[C@H](CC[C@@]23C)O[C@@H]6O[C@H](C)[C@@H](O[C@H]5C[C@H](O)[C@H](O[C@H]4C[C@H](O)[C@H](O)[C@@H](C)O4)[C@@H](C)O5)[C@@H](O)C6	-7.2327	Digitoxin
BT-37	NCGC00346531-01	-1.2	-60.765	-68.628	0.058522	CC[C@@H]\1CC[C@@H]2O[C@]3(CC[C@H](C)[C@H](C[C@@H](C)O)O3)[C@@H](C)[C@H](OC(=O)/C=C/[C@H](C)[C@@H](O)[C@H](C)C(=O)[C@H](C)[C@@H](O)[C@H](C)C(=O)[C@](C)(O)[C@@H](O)[C@H](C)C/C=C\C=C1)[C@@H]2C	-7.2327	Oligomycin A	Oligomycin A
BT-37	NCGC00017394-08	-1.1	-88.234	-89.589	0.065662	C[C@@H]1O[C@@H](O[C@H]2C[C@@H](O)[C@]3(CO)[C@H]4[C@H](O)C[C@]5(C)[C@H](CC[C@]5(O)[C@@H]4CC[C@]3(O)C2)C6=CC(=O)OC6)[C@H](O)[C@H](O)[C@H]1O	-7.1827	G-Strophanthin	;Strophantine octahydrate; Acocantherine;OUABAIN; Strophantine octahydrate; Ouabain octahydrate;Ouabain; Ouabain Octa; K, Acolongiflorosid; G Strophanthi; Acolongifloroside K
BT-37	NCGC00263103-01	-1.2	-59.779	-67.739	0.065662	CCOC1=C(NC(=O)\C=C\CN(C)C)C=C2C(=C1)N=CC(=C2NC3=CC(=C(F)C=C3)Cl)C#N	-7.1827	Pelitinib	EKB-569/WAY-EKB-569;Pelitinib
BT-37	NCGC00185772-01	-1.2	-70.923	-78.914	0.073674	O=S(=O)(O)O.O=C(OC)[C@@]2(C[C@H]4C[C@@](O)(CC)C[N@@](CCc1c3ccccc3nc12)C4)c5cc9c(cc5OC)N(C)[C@@H]6[C@]98CCN7CC=C[C@@](CC)([C@@H](O)[C@]6(O)C(N)=O)[C@H]78	-7.1327	Vindesine sulfate salt	Vindesine sulfate salt
BT-37	NCGC00346469-01	-1.1	-96.112	-97.916	0.073674	CC(C)C[C@H](NC(=O)[C@@H](NC(=O)C1=CC=CC(=N1)C2=CC=CC=C2)[C@@H](C)O)B(O)O	-7.1327	Delanzomib	CEP18770
BT-37	NCGC00346937-01	-1.2	-75.007	-73.399	0.073674	COC1=CC=C(\C=C/C2=CC(=C(OC)C(=C2)OC)OC)C=C1NC(=O)[C@H](N)CO	-7.1327	Ombrabulin	Ombrabulin
BT-37	NCGC00021301-04	-1.2	-67.535	-70.001	0.082664	OCC(=O)[C@]45OC(C)(C)O[C@@H]5C[C@@H]3[C@]4(C)C[C@H](O)[C@@]2(F)[C@H]3C[C@H](F)C1=CC(=O)C=C[C@@]12C	-7.0827	Fluocinolone acetonide	; ; Fluocet; Synalar-C; Acetonida de fluocinolona; Sinalar; Synandone; Fluocinolone acetonide;Fluocinolone acetonide
BT-37	NCGC00242514-01	-1.1	-101.238	-101.876	0.082664	COCC[N]1C(=[N+](CC2=NC=CN=C2)C3=C1C(=O)C4=CC=CC=C4C3=O)C	-7.0827	Sepantronium bromide	YM-155;YM155
BT-37	NCGC00247878-01	-1.2	-71.451	-78.002	0.082664	CCNC(=O)C1=NOC(=C1C2=CC=C(CN3CCOCC3)C=C2)C4=C(O)C=C(O)C(=C4)C(C)C	-7.0827	NVP-AUY922	NVP-AUY922;NVP-AUY922;AUY-922/VER-52296
BT-37	NCGC00345809-01	-1.1	-103.31	-99.074	0.082664	CC(C)C1=N[N](C\2=C1C(=O)N\C(=N2)CC3=CC=C(OCCO)C=C3)C4=C(Cl)C=CC=C4Cl	-7.0827	RGB-286147	Cdk/Crk Inhibitor
BT-37	NCGC00263146-01	-1.1	-98.688	-100.83	0.085132	CC1=NC=C(C=C1)C2=N[N](C=N2)C3=CC=C(NC4=NC=CC(=N4)C5=CC(=CC=C5)N6CCOCC6)C=C3	-7.0699	SR-3306	SR-3306
BT-37	NCGC00017254-02	-1.1	-98.664	-97.172	0.09275	C[C@H]1CCC/C=C/C2C[C@H](O)C[C@H]2[C@H](O)\C=C\C(=O)O1	-7.0327	Cyanein	Brefeldin A;BREFELDIN A
BT-37	NCGC00163424-03	-1.2	-73.509	-86.517	0.09275	CO[C@H]1C[C@H](C)C\C2=C(NCC=C)\C(=O)\C=C(NC(=O)\C(=C\C=C/[C@H](OC)[C@@H](OC(N)=O)C(=C/[C@H](C)[C@H]1O)/C)C)/C2=O	-7.0327	Tanespimycin	Tanespimycin;17-Allylamino-geldanamycin
BT-37	NCGC00249613-02	-1.1	-92.094	-97.433	0.09275	C[C@@]1(CO1)C(=O)[C@@H](NC(=O)[C@H](Cc2ccccc2)NC(=O)[C@H](CC(C)C)NC(=O)[C@H](CCc3ccccc3)NC(=O)CN4CCOCC4)CC(C)C	-7.0327	Carfilzomib (PR-171)	Carfilzomib;ONO-7057;PR-171; Carfilzomib;Carfilzomib (PR-171)
BT-37	NCGC00263656-01	-1.1	-95.886	-91.425	0.09275	O=C1C=C(CO1)[C@H]2CC[C@]3(O)[C@@H]4CC[C@]5(O)C[C@H](C[C@@H](O)[C@]5(CO)[C@H]4[C@H](O)C[C@]23C)O[C@@H]6O[C@@H](C)[C@H](O)[C@@H](O)[C@H]6O	-7.0327	Ouabain
BT-37	NCGC00090797-11	-1.1	-93.124	-90.406	0.095519	C[C@H]1O[C@H](C[C@H](O)[C@@H]1O)O[C@H]2[C@@H](O)C[C@@H](O[C@@H]2C)O[C@H]3[C@@H](O)C[C@@H](O[C@@H]3C)O[C@H]4CC[C@@]5(C)[C@H](CC[C@@H]6[C@@H]5C[C@@H](O)[C@]7(C)[C@H](CC[C@]67O)C/8=C/C(=O)OC8)C4	-7.0199	Digoxin	; ; 12beta-Hydroxydigitoxin; Card-Cosaldon; Lanoxin;Digoxin; Digoxin
BT-37	NCGC00346635-01	-1.2	-73.501	-71.621	0.104068	CNC(=O)NC1=CC=C(C=C1)C2=NC3=C(C=N[N]3C4CCC5(CC4)OCCO5)C(=N2)N6CC7CCC(C6)O7	-6.9827	WYE-125132	WYE-125132
BT-37	NCGC00014925-06	-1.1	-92.887	-98.855	0.116766	Cl.CN(C)Cc1c2cc3CN4C(=O)C=5COC(=O)[C@](O)(CC)C=5C=C4c3nc2ccc1O	-6.9327	Topotecan HCl	; Hycamtamine; Topotecane; Nogitecan hydrochloride;Nogitecan hydrochloride/NSC-609699;Topotecan hydrochloride; Topotecan hydrochloride;TOPOTECAN HYDROCHLORIDE; Nogitecan Hydrochloride; Hycamtin
BT-37	NCGC00263216-02	-1.1	-91.717	-94.989	0.116766	NC1=NC=C(C=C1)C2=CC=C3N=CC\4=C(N(C(=O)\C=C4)C5=CC(=CC=C5)C(F)(F)F)C3=C2	-6.9327	Torin-2	Torin-2;Torin 2; Torin-2
BT-37	NCGC00263918-04	-1.1	-100.615	-100.599	0.116766	COC1=C2C(=O)C3=C(C(=C4C[C@](O)(C[C@H](O[C@H]5C[C@H](N)[C@@H](O)[C@H](C)O5)C4=C3O)C(=O)CO)O)C(=O)C2=CC=C1	-6.9327	Epirubicin hydrochloride	EPIRUBICIN HYDROCHLORIDE;Epirubicin Hydrochloride
BT-37	NCGC00253438-01	-1.2	-78.601	-101.662	0.131014	CC[C@H]1N(C2CCCC2)C3=NC(=NC=C3N(C)C1=O)NC4=CC=C(C=C4OC)C(=O)NC5CCN(C)CC5	-6.8827	BI-2536	BI-2536;BI-2536
BT-37	NCGC00263543-01	-1.2	-70.539	-77.175	0.131014	O=C(OC)[C@@]2(C[C@H]4C[C@@](O)(CC)C[N@@](CCc1c3ccccc3nc12)C4)c5cc9c(cc5OC)N(C=O)[C@@H]6[C@]98CCN7CC=C[C@@](CC)([C@@H](OC(C)=O)[C@]6(O)C(=O)OC)[C@H]78	-6.8827	Vincristine
BT-37	NCGC00250398-01	-1.1	-87.212	-95.71	0.147	CN(C)C1CCN(CC1)C(=O)C2=CC=C(NC(=O)NC3=NC(=NC(=N3)N4CCOCC4)N5CCOCC5)C=C2	-6.8327	PF-05212384	PKI-587;PF-05212384
BT-37	NCGC00263270-01	-1.2	-63.048	-70.733	0.147	C[C@@H]1CC[C@H]2[C@@H](C)[C@@H](C\C(=N\OCC=C)[C@H]3O[C@@H]4O[C@]5(C)CC[C@H]6[C@H](C)CC[C@@H]([C@H]3C)[C@@]46OO5)O[C@@H]7O[C@]8(C)CC[C@@H]1[C@@]27OO8	-6.8327	BTM-2C-dimer allyl oxime	Diartallox;BTM-2C-dimer allyl oxime
BT-37	NCGC00346644-01	-1.2	-67.107	-73.55	0.147	O=C(CC1=CC=C(C=N1)C2=CC=C(OCCN3CCOCC3)C=C2)NCC4=CC=CC=C4	-6.8327	KX-01	KX2-391
BT-37	NCGC00024246-13	-1.1	-89.519	-97.9	0.164936	COC1=CC=CC2=C1C(=O)C3=C(O)C4=C(C[C@](O)(C[C@@H]4O[C@H]5C[C@H](N)[C@H](O)[C@H](C)O5)C(C)=O)C(=C3C2=O)O	-6.7827	Daunorubicin	WP900 hydrochloride; Cerubidine;Daunorubicin hydrochloride; ;; Daunoblastine;DAUNORUBICIN; Daunorubicin; Daunomycin HCL; Dauno-Rubidomycine; Daunomycin, hydrochloride; Daunomycin hydrochloride; Daunoblastin; Dauno Rubidomycin;Daunomycin hydrochloride; (-)-Daunorubicin
BT-37	NCGC00263117-02	-1.1	-99.33	-100.435	0.164936	CC1=C(CCNCC2=CC=C(\C=C\C(=O)NO)C=C2)C3=CC=CC=C3[NH]1	-6.7827	Panobinostat (LBH589)	LBH-589 (Panobinostat);LBH-589/NVP-LBH-589;Panobinostat; Panobinostat
BT-37	NCGC00345799-01	-1.1	-95.508	-92.139	0.164936	COC[C@H](NC(=O)[C@H](COC)NC(=O)C1=CN=C(C)S1)C(=O)N[C@@H](CC2=CC=CC=C2)C(=O)[C@@]3(C)CO3	-6.7827	Oprozomib	Oprozomib
BT-37	NCGC00159441-03	-1.1	-88.474	-92.954	0.185062	O=C1C=C(CO1)[C@H]2CC[C@@]9(O)[C@]2(C)[C@H](O)C[C@H]4[C@H]9CC[C@@H]3C[C@H](CC[C@@]34C)O[C@@H]8O[C@H](C)[C@@H](O[C@@H]7O[C@H](C)[C@@H](O[C@@H]6O[C@H](C)[C@@H](O[C@@H]5O[C@H](CO)[C@@H](O)[C@H](O)[C@H]5O)[C@@H](O)C6)[C@@H](O)C7)[C@@H](O)C8	-6.7327	Deslanoside	Deslanoside; Cedilanid; Cedilanid-D; Cedilanid-d; C, Desacetyllanatosid; Lanatoside, Desacety; Deslanatoside C; C, Deslanatosid; C, Desacetyldigilanid; Desacetyl Lanatoside; Deslanosido;
BT-37	NCGC00179454-04	-1.1	-96.81	-99.363	0.203777	CC[C@]1(CC[C@@H](O1)[C@]2(C)CC[C@]3(C[C@H](O)[C@@H](C)[C@H](O3)[C@@H](C)[C@@H](OC)[C@H](C)C([O-])=O)O2)[C@@H]4O[C@H](C[C@@H]4C)[C@H]5O[C@@](O)(CO)[C@H](C)C[C@@H]5C	-6.6908	Monensin sodium salt	Rumensin;; Monensin A sodium salt; Monensin A Sodium Comple; Monensin A;Monensin sodium salt; Monensin sodium;Monensin; Monensina; Monensin-A-Sodium Complex; Monensin Monosodium Salt; Coban; Monensin Sodium;Monensin sodium salt (Coban)
BT-37	NCGC00022567-08	-1.1	-91.837	-90.227	0.207643	NC1=NC(=NC2=C1N=C[N]2[C@H]3C[C@H](O)[C@@H](CO)O3)Cl	-6.6827	Cladribine	RWJ-26251-000; ; 2-Chlorodeoxyadenosine;RWJ-26251; Cladiribine;Leustat;NSC-105014;2-CdA; Kolibri-C 028; Leustatin; 2-CdA; Cladribine;Cladribine
BT-37	NCGC00346681-01	-1.1	-117.772	-103.084	0.207643	COC1=CC=C(C=N1)C2=CC=C3N=CC4=C(N(C(=O)N4C)C5=CC=C(N6CCNCC6)C(=C5)C(F)(F)F)C3=C2	-6.6827	NVP-BGT226	NVP-BGT226
BT-37	NCGC00250405-01	-1.2	-64.135	-69.311	0.232979	COC1=C(CO)C=C(C=C1)C2=CC=C3C(=N2)N=C(N=C3N4CCOC[C@@H]4C)N5CCOC[C@@H]5C	-6.6327	AZD-8055	AZD-8055
BT-37	NCGC00263265-01	-1.2	-81.802	-86.432	0.232979	C[C@@H]1CC[C@H]2[C@@H](C)[C@@H](CC(C[C@H]3O[C@@H]4O[C@]5(C)CC[C@H]6[C@H](C)CC[C@@H]([C@H]3C)[C@@]46OO5)C[S+]([O-])(=O)C7=CC=C(COC(=O)N(C)C)C=C7)O[C@@H]8O[C@]9(C)CC[C@@H]1[C@@]28OO9	-6.6327	ASR-isobudimer-SO2Ph-4-CH2OC(O)NMe2	ASR-isobudimer-SO2Ph-4-CH2OC(O)NMe2
BT-37	NCGC00263112-01	-1.2	-57.994	-101.919	0.239934	C[C@@H](OC1=C(SC(=C1)[N]2C=NC3=C2C=C(CN4CCN(C)CC4)C=C3)C(N)=O)C5=CC=CC=C5C(F)(F)F	-6.6199	GSK-461364A	GSK-461364A
BT-37	NCGC00015693-08	-1.1	-100.631	-102.085	0.261406	OCCNCCNC1=CC=C(NCCNCCO)C2=C1C(=O)C3=C(C(=CC=C3O)O)C2=O	-6.5827	Mitoxantrone	;Mitoxantrone; Mitoxantrone Hcl; Mitoxantrone; Mitozantrone;MITOXANTRONE HYDROCHLORIDE; Mitoxantrone dihydrochloride;Mitoxantrone dihydrochloride; Mitoxantrona;Mitoxantrone di?HCl;MITOXANTHRONE HYDROCHLORIDE
BT-37	NCGC00263167-02	-1.1	-102.353	-100.848	0.261406	CC(C)(C)C1=CN=C(CSC2=CN=C(NC(=O)C3CCNCC3)S2)O1	-6.5827	SNS-032	SNS-032;BMS-387032; SNS-032;SNS-032 (BMS-387032)
BT-37	NCGC00346563-01	-1.1	-121.759	-101.379	0.261406	COC1=CC(=CC(=C1O)OC)[C@H]2[C@@H]3[C@H](COC3=O)[C@H](O[C@@H]4O[C@@H]5CO[C@H](O[C@H]5[C@H](O)[C@H]4O)C6=CC=CS6)C7=CC8=C(OCO8)C=C27	-6.5827	Teniposide	Teniposide (Vumon)
BT-37	NCGC00346940-01	-1.1	-95.265	-100.298	0.261406	OCCCNC1=CC(=CC=N1)C2=NC(=NC=C2)NC3=CC=CC(=C3)Cl	-6.5827	CGP-60474	CGP60474
BT-37	NCGC00024379-04	-1.1	-108.495	-101.063	0.293303	COc4cc5CCN[C@H](C[C@H]1C[C@H]2c3cc(OC)c(OC)cc3CCN2C[C@@H]1CC)c5cc4OC	-6.5327	Emetine	; ; Emetine;Emetine dihydrochloride; Emetine dihydrochloride; Emetine dihydrochloride hydrate;Emetine..2HCl; Hydrochloride, Emetin; Dihydrochloride, Emetin; Emetine Dihydrochloride;Emetine dihydrochloride hydrate; Amebicide;EMETINE
BT-37	NCGC00024415-39	-1.1	-108.206	-101.789	0.293303	COC1=CC=CC2=C1C(=O)C3=C(O)C4=C(C[C@](O)(C[C@@H]4O[C@H]5C[C@H](N)[C@H](O)[C@H](C)O5)C(=O)CO)C(=C3C2=O)O	-6.5327	Doxorubicin (Adriamycin)	Adriamycin hydrochloride;Doxorubicin hydrochloride; Doxorubicina;Pidorubicinum; Adriblastina; ; 7 Epirubicin Hcl; cis-(PtCl2(Dx)(tba)); 8 Doxorubicine;Adriamycin; Adriacin;Doxorubicin; Rubex; Ellence; Adriamycin, hydrochloride; Doxorubicin; Pidorubicina; VAMP regimen; Epirubicina; Pidorubicine;Doxorubicin?HCl
BT-37	NCGC00263211-01	-1.2	-68.623	-69.914	0.293303	CCOC1=CC=C(NC2=NC(=CS2)C3=C(C)N=C4C=CC=C[N]34)C=C1	-6.5327	JK 184	JK 184
BT-37	NCGC00346579-01	-1.1	-94.87	-99.557	0.293303	CC1=C(C=CC=C1)N2\C(=N/C3=C(C(=CC=C3)C)C2=O)C[N]4N=CC5=C4N=CN=C5N	-6.5327	PIK-293	PIK-293
BT-37	NCGC00015647-03	-1.1	-76.775	-88.001	0.329091	COC(=O)NC1=NC2=C([NH]1)C=CC(=C2)C(=O)C3=CC=CS3	-6.4827	Nocodazole	Nocodazole;nocodazole;(6-(THIOPHENE-2-CARBONYL)-1H-BENZOIMIDAZOL-2-YL)-CARBAMIC ACID METHYL ESTER
BT-37	NCGC00093356-08	-1.2	-77.563	-74.542	0.329091	NC\1=N\C(=O)N(\C=C1)[C@@H]2O[C@H](CO)[C@@H](O)[C@@H]2O	-6.4827	Cytarabine	; Aracytidine; Cytidine-5-3H; Aracytine;Cytosine-1-beta-D-arabinofuranoside hydrochloride; ; 6 Cytarabine; Ribonucleoside, Cytosin; Cytosar-U; Riboside, Cytosin; xyloC; Cytosar; Cytosine beta-D-riboside; Arabinocytidine; Cytarabine; Arabinosylcytosine; Cytidine-2-14C; Ara-C hydrochloride; Hydrochloride, Cytarabin;Cytarabine hydrochloride;Cytarabine; Cytosine-1-beta-D-arabinofuranoside hydrochlori…
BT-37	NCGC00093976-06	-1.1	-102.928	-101.151	0.329091	C[C@@H]1O[C@H](C[C@H](N)[C@@H]1O)O[C@H]2C[C@@](O)(CC3=C(O)C4=C(C(=C23)O)C(=O)C5=C(C=CC=C5)C4=O)C(C)=O	-6.4827	Idarubicin hydrochloride	; Idarubicina; Idamycin; Idarubicin hydrochloride;Idarubicin HCl; Idarubicin Hcl; 4 Desmethoxydaunorubici; IDARUBICIN HCl; 4 Demethoxydaunorubici; 4-Desmethoxydaunorubicin;Idarubicin; Idarubicin; Hydrochloride, Idarubici;Idarubicin?HCl
BT-37	NCGC00164553-02	-1.1	-95.55	-95.072	0.329091	Nc3nc(Cl)nc2c3ncn2[C@@H]1O[C@H](CO)[C@@H](O)[C@@H]1F	-6.4827	Clofarabine	Clofarabine; ; Clolar;Clofarabine
BT-37	NCGC00346500-01	-1.1	-98.448	-99.036	0.329091	CN(/N=C/C1=CN=C2C=CC(=C[N]12)Br)[S+]([O-])(=O)C3=C(C)C=CC(=C3)[N+]([O-])=O	-6.4827	PIK-75	PIK-75
BT-37	NCGC00346574-01	-1.2	-69.48	-83.106	0.329091	CCC[C@H](NC1=C(C)C=NC(=N1)C2=CC(=C(NC(=O)NCC)C=C2)OC)C3=CC=CN=C3	-6.4827	Lexibulin hydrochloride	CYT997
BT-37	NCGC00346649-01	-1.2	-75.288	-78.224	0.329091	CC[N]1N=NC2=C1N=C(N=C2N3CCOCC3)C4=CC=C(NC(=O)NC5=CC=C(C=C5)C(=O)N6CCN(C)CC6)C=C4	-6.4827	PKI-402	PKI-402
BT-37	NCGC00179578-03	-1.1	-93.25	-98.947	0.369246	ClCC(=O)[C@@]5(OC(=O)c1ccco1)[C@H](C)C[C@@H]3[C@]5(C)C[C@H](O)[C@]2(Cl)[C@@]4(C)C=CC(=O)C=C4CC[C@H]23	-6.4327	Mometasone furoate	; 2-Furoate;Mometasone furoate; Nasonex; Mometasone Fuorate; Elocon; Sch 32088
BT-37	NCGC00345852-01	-1.1	-95.402	-97.916	0.369246	CC(C)C1=C2N=C(N[C@@H](CO)[C@H](O)CO)C=C(NCC3=CC=CC=C3)[N]2N=C1	-6.4327	BS-194	BS194
BT-37	NCGC00347958-01	-1.1	-95.298	-100.599	0.369246	CN1CCN(CC1)CC2=CC=C(NC(=O)NC3=CC=C(OC4=CC(=NC=N4)NC(=O)C5CC5)C=C3)C=C2C(F)(F)F	-6.4327	WS3
BT-37	NCGC00016000-10	-1.2	-78.592	-75.485	0.414301	CCN(CC)C(=S)SSC(=S)N(CC)CC	-6.3827	Disulfiram	;Tetraethylthiuram disulfide; Disulfiram; Tetraethylthiuram disulfide; Disulfiramo; Teturam; Antabuse;Disulfiram;DISULFIRAM
BT-37	NCGC00016706-05	-1.2	-78.841	-76.961	0.414301	CCCCC1=CC2=C([NH]C(=N2)NC(=O)OC)C=C1	-6.3827	Parbendazole	Parbendazole
BT-37	NCGC00181336-03	-1.1	-102.114	-102.76	0.414301	NC1=NC(=NC2=C1N=C[N]2[C@@H]3O[C@H](CO)[C@@H](O)[C@H]3O)F	-6.3827	2-Fluoroadenosine	; Fludarabine des-phosphate; Fludarabine;fludarabine; F-ara-A;2-Fluoroadenosine; Fludara; Fludarabine Base
BT-37	NCGC00250401-01	-1.1	-107.816	-99.374	0.414301	CN1CC[C@H]([C@@H](O)C1)C2=C(O)C=C(O)C3=C2O\C(=C/C3=O)C4=CC=CC=C4Cl	-6.3827	Flavopiridol	HMR-1275;NSC-649890;Alvocidib;L86-8275;MDL-107826A;HL-275; Flavopiridol;Flavopiridol
BT-37	NCGC00346674-01	-1.1	-95.795	-103.242	0.414301	CC(C)C1=C(O)C=C(O)C(=C1)C(=O)N2CC3=C(C2)C=C(CN4CCN(C)CC4)C=C3	-6.3827	AT-13387AU	AT13387
BT-37	NCGC00250408-01	-1.1	-83.487	-92.008	0.464854	COC1=C(N[S+]([O-])(=O)C2=C(F)C=C(F)C=C2)C=C(C=N1)C3=CC=C4N=CC=C(C5=CN=NC=C5)C4=C3	-6.3327	GSK-2126458	GSK 2126458;2126458/GSK-458
BT-37	NCGC00249612-01	-1.1	-99.45	-98.867	0.521574	CC(C)C[C@H](NC(=O)CNC(=O)C1=C(Cl)C=CC(=C1)Cl)B2OC(=O)CC(CC(O)=O)(O2)C(O)=O	-6.2827	Ixazomib citrate
BT-37	NCGC00263563-01	-1.1	-95.372	-100.113	0.521574	[NH4+].O[C@]1(CC([O-])=O)O[C@H]([C@H](OC)[C@@H](OC)[C@@H]1C)[C@H](C)[C@H]2O[C@]3(C[C@H](O)[C@H]2C)CC[C@](C)(O3)[C@H]4CC[C@](C)(O4)[C@@H]6O[C@H](C[C@@H]6OC5C[C@H](OC)[C@@H](OC)[C@H](C)O5)[C@H]7O[C@](C)(O)[C@H](C)C[C@@H]7C	-6.2827	Maduramicin ammonium
BT-37	NCGC00161679-01	-1.1	-97.33	-91.467	0.585216	CC(C)C[C@H](NC(=O)[C@H](CC(C)C)NC(=O)[C@H](CC(C)C)NC(=O)OCC1=CC=CC=C1)C=O	-6.2327	MG-132	MG-132
BT-37	NCGC00013058-02	-1.1	-100.392	-102.818	0.656623	C/[N+](C)=C1\C=C/C(C=C1)=C(/c2ccccc2)c3ccc(cc3)N(C)C.[O-]C(=O)C(=O)O.[O-]C(=O)C(=O)O.O=C(O)C(=O)O.CN(C)c1ccc(cc1)C(\c2ccccc2)=C3/C=C/C(C=C3)=[N+](/C)C	-6.1827	Malachite green oxalate
BT-37	NCGC00263521-01	-1.1	-97.011	-97.681	0.656623	CC(=O)OCC(=O)[C@@]54N=C(C)O[C@@H]5C[C@@H]3[C@]4(C)C[C@H](O)[C@H]2[C@H]3CCC1=CC(=O)C=C[C@@]12C	-6.1827	Deflazacort	Deflazacort;Deflazacort (Calcort)
BT-37	NCGC00263918-03	-1.1	-104.907	-99.623	0.656623	Cl.OCC(=O)[C@@]4(O)C[C@H](O[C@H]1C[C@H](N)[C@H](O)[C@H](C)O1)c5c(O)c3C(=O)c2c(OC)cccc2C(=O)c3c(O)c5C4	-6.1827	Adriamycin hydrochloride-DNA complex	EPIRUBICIN HYDROCHLORIDE;Epirubicin Hydrochloride
BT-37	NCGC00346511-01	-1.2	-77.477	-72.936	0.656623	COC1=CC(=C(\C=C\[S+]([O-])(=O)CC2=CC=C(OC)C(=C2)NCC(=O)O[Na])C(=C1)OC)OC	-6.1827	ON-01910	ON-01910
BT-37	NCGC00015962-02	-1.1	-95.511	-99.193	0.736743	OC1=CC=C(C=C1)C2=NC(=C([NH]2)C3=CC=C(F)C=C3)C4=CC=NC=C4	-6.1327	SB-202190	SB 202190;SB-202190
BT-37	NCGC00161927-03	-1.2	-72.128	-68.479	0.736743	COC1=C(O)C(=CC(=C1)[C@H]2C3C(COC3=O)[C@H](O)C4=C2C=C5OCOC5=C4)OC	-6.1327	4-Demethylepipodophyllotoxin	4'-Demethylepipodophyllotoxin;4'-DEMETHYLEPIPODOPHYLLOTOXIN
BT-37	NCGC00163468-05	-1.1	-130.86	-101.663	0.736743	NC(=O)OC[C@@H]3C=1C(=O)C(N)=C(C)C(=O)C=1N2C[C@@H]4N[C@@H]4[C@@]23OC	-6.1327	Mitomycin C	; ; Ametycine; Mitomycin-C;Mitomycin C;Mitomycin; Mutamycin; MITOMYCIN C; Mitocin;MITOMYCIN C; Mitocin-C; Muamycin
BT-37	NCGC00179504-06	-1.1	-83.431	-85.981	0.736743	COC1=C(O)C(=CC(=C1)[C@H]2[C@@H]3[C@H](COC3=O)[C@H](O[C@@H]4O[C@@H]5CO[C@@H](C)O[C@H]5[C@H](O)[C@H]4O)C6=C2C=C7OCOC7=C6)OC	-6.1327	Etoposide	Etoposide, (5S)-Isomer; ;Etoposide (VP-16); EI24 protein, human;Etoposide; Etoposide; Etoposide Phosphate; Etoposido; Lastet
BT-37	NCGC00263109-02	-1.2	-78.725	-81.178	0.736743	CC(C)C(=O)N1CCN(CC1)CC2=C(C)C3=NC(=NC(=C3S2)N4CCOCC4)C5=CN=C(N)N=C5	-6.1327	GDC-0980	R-7422/RG-7422;GDC-0980; GDC-0980
BT-37	NCGC00344583-01	-1.1	-87.451	-88.286	0.736743	O=S(=O)(O)O.O=C(OC)[C@@]2(C[C@@H]4C[C@@](O)(CC)C[N@](CCc1c3ccccc3nc12)C4)c5cc9c(cc5OC)N(C)[C@@H]6[C@]98CCN7CC=C[C@@](CC)([C@@H](OC(C)=O)[C@]6(O)C(=O)OC)[C@H]78	-6.1327	Vinblastine sulfate
BT-37	NCGC00344990-01	-1.1	-104.024	-100.47	0.736743	CC(C)(O)C[N]1C(=NC2=CC(=CC=C12)CN3CCOCC3)NC(=O)C4=CC=C(S4)C5=C[NH]N=C5	-6.1327	NCGC00344990-01
BT-37	NCGC00345811-01	-1.1	-100.081	-103.125	0.736743	N[S+]([O-])(=O)C1=C2C(=O)C3=C(C(=CC=C3)O)C(=O)C2=CC=C1	-6.1327	LLL-12	LLL-12
BT-37	NCGC00346612-01	-1.2	-65.2	-65.793	0.736743	N[C@]1(C[S+]([O-])(=O)[C@H]2[C@@H]([C@@H]12)C(O)=O)C(O)=O	-6.1327	LY-2140023	LY2140023 (LY404039)
BT-37	NCGC00263177-01	-1.1	-103.533	-101.174	0.758738	COC1=C(OCCCCCCC(=O)NO)C=C2C(=NC=NC2=C1)NC3=CC(=CC=C3)C#C	-6.1199	CUDC-101	CUDC-101
BT-37	NCGC00164493-02	-1.1	-90.203	-87.525	0.81125	[O-][n+]2ccccc2SSc1cccc[n+]1[O-]	-6.0908	Dipyrithione
BT-37	NCGC00014911-01	-1.1	-81.149	-86.794	0.82664	CC(C)(O)\C=C/C(=O)[C@](C)(O)[C@H]1[C@H](O)C[C@]2(C)[C@@H]3C\C=C4/[C@@H](/C=C(/O)C(=O)C4(C)C)[C@]3(C)C(=O)C[C@@]12C	-6.0827	Cucurbitacin I
BT-37	NCGC00160428-02	-1.2	-60.384	-68.601	0.82664	ClC1=CC=C(C[N]2C=C(C(=O)C(=O)NC3=CC=NC=C3)C4=CC=CC=C24)C=C1	-6.0827	Indibulin	Indibulin
BT-37	NCGC00162453-10	-1.1	-103.228	-101.204	0.82664	C[C@H](\C=C(C)\C=C\C(=O)NO)C(=O)C1=CC=C(C=C1)N(C)C	-6.0827	Trichostatin A	Trichostatin A (TSA);Trichostatin A;trichostatin-A
BT-37	NCGC00166288-02	-1.1	-94.24	-103.868	0.82664	[I-].CCN3c4ccccc4SC3=CC=Cc2sc1ccccc1[n+]2CC	-6.0827	3,3'-Diethylthiacarbocyanine iodide
BT-37	NCGC00178831-03	-1.1	-99.774	-100	0.82664	[Cl-].C[n+]1c3cc(N)ccc3cc2ccc(N)cc12.Nc1cc2nc3cc(N)ccc3cc2cc1	-6.0827	Acriflavine hydrochloride
BT-37	NCGC00242227-02	-1.2	-68.438	-73.458	0.82664	O=C(NC1=C(C#N)C2=C(CCCC2)S1)C3=C4C=CC=CC4=CC=C3	-6.0827	TCS JNK 5a	TCS JNK 5a
BT-37	NCGC00242481-02	-1.2	-76.832	-78.323	0.82664	NC(=O)NC1=C(SC(=C1)C2=CC(=CC=C2)F)C(=O)N[C@H]3CCCNC3	-6.0827	AZD7762	AZD-7762; AZD-7762
BT-37	NCGC00345817-01	-1.1	-102.997	-102.038	0.82664	CNC(=O)[C@H](CC/1=C/N=C\2/C=C\C\C=C12)NC(=O)[C@H](CC(C)C)CC(=O)NO	-6.0827	GM-6001	GM-6001
BT-37	NCGC00346471-01	-1.1	-94.997	-100.263	0.82664	CO[C@@H]1[C@@H](O)[C@H](O)[C@H](O[C@H]1CO)[N]2C3=C(C=CC=C3Cl)C4=C2C5=C(C6=C([NH]5)C(=CC=C6)Cl)C7=C4C(=O)NC7=O	-6.0827	Rebeccamycin	Rebeccamycin
BT-37	NCGC00346964-01	-1.1	-92.479	-101.182	0.82664	CC(C)[N]1C=NC2=C(NC3=CC=CC(=C3)NC(=O)C=C)N=C(NC4CCC(CC4)N(C)C)N=C12	-6.0827	HMSL10084	HMSL10084
BT-37	NCGC00187906-01	-1.1	-87.15	-90.988	0.851318	OC1=CC(=CC=C1)C2=NC3=C(OC4=C3C=CC=N4)C(=N2)N5CCOCC5	-6.0699	PI-103	PI-103; PI-103
BT-37	NCGC00167496-03	-1.1	-89.649	-94.398	0.927505	[Cl-].CN(C)c1ccc2nc3ccc(cc3[s+]c2c1)N(C)C	-6.0327	Methylene blue	; Ehrlich's reagent III; Urolene Blue; Yamamoto Methylene Blue B; Methylene Blue Hydrate; Azure II eosinate; Blue, Swis; Taylor's Blue; Cloruro de metiltioninio; Blue, Methylen; ; Methylene blue trihydrate; N, Methylene Blu; Methylene blue; Methylene blue hydrate; Methylene Blue hydrate; Basic Blue 9; Chromosmon;Methylene blue; Methylene Blue solution; Blue N, Methylen; Azure II; Methylene Blue N…
BT-37	NCGC00167982-02	-1.1	-105.337	-100.722	0.927505	COC1=C2C(=O)C3=C(C(=C4C[C@](O)(C[C@H](O[C@H]5C[C@H](N)[C@H](O[C@H]6CCCCO6)[C@H](C)O5)C4=C3O)C(=O)CO)O)C(=O)C2=CC=C1	-6.0327	Pirarubicin	; Pirarubicin; Therarubicin;Pirarubicin; Theprubicin; Pirarubicin HCL; THP-doxorubicin; Th??prubicine
BT-37	NCGC00178697-05	-1.1	-87.842	-96.788	0.927505	CCC1=C2C=C(OC(=O)N3CCC(CC3)N4CCCCC4)C=CC2=NC\5=C1CN6C(=O)\C7=C(/C=C56)[C@@](O)(CC)C(=O)OC7	-6.0327	Irinotecan	;Irinotecan hydrochloride trihydrate;Irinotecan; Campto;Irinotecan hydrochloride
BT-37	NCGC00344999-01	-1.1	-96.067	-103.347	0.927505	C[C@H](NCC1=CC=C2[N](CCC3=CC=CC=C3)C(=NC2=C1)NC(=O)C4=CC=C(S4)C5=C[NH]N=C5)C(C)(C)C	-6.0327	NCGC00344999-01
BT-37	NCGC00346573-01	-1.1	-95.372	-97.439	0.927505	CNC(=O)CN1CCC(CC1)OC2=C(OC)C=C3N=CN=C(NC4=C(F)C(=CC=C4)Cl)C3=C2	-6.0327	Sapitinib	AZD8931
BT-37	NCGC00346636-01	-1.2	-56.631	-70.733	0.927505	COC(=O)NC1=CC=C(C=C1)C2=NC3=C(C=N[N]3C4CCN(CC4)CC5=CC=CN=C5)C(=N2)N6CCOCC6	-6.0327	WYE-687	WYE-687
BT-37	NCGC00091387-08	-1.1	-95.404	-101.435	1.04068	[Br-].CC[n+]3c4cc(N)ccc4c1ccc(N)cc1c3c2ccccc2	-5.9827	Ethidium bromide
BT-37	NCGC00091563-12	-1.1	-93.174	-99.307	1.04068	CN(C)C(=S)SSC(=S)N(C)C	-5.9827	Thiram
BT-37	NCGC00161703-02	-1.1	-104.561	-101.392	1.04068	COC1=CC=CC2=C1C(=NC(=N2)C3=CC=CS3)NN4C(=O)\C=C(C)/C4=O	-5.9827	NCGC00161703	NCGC00161703;NCGC00161703
BT-37	NCGC00169964-05	-1.1	-91.157	-93.689	1.04068	O=C2CC(C[C@@H](O)[C@@H]1C[C@@H](C)C[C@H](C)C1=O)CC(=O)N2	-5.9827	Cycloheximide	U-4527; cycloheximide;cycloheximide
BT-37	NCGC00263153-05	-1.1	-97.299	-100.243	1.04068	CC(C)[C@H](C(=O)NC1=CC=C(C=C1)C(=O)NO)C2=CC=CC=C2	-5.9827	AR-42	AR-42 (HDAC-42);AR-42; AR-42
BT-37	NCGC00345825-01	-1.2	-72.795	-67.693	1.04068	FC(F)C1=N[N](C(=C1)C2=CN=C(NC(=O)C3CC3)S2)C4=C(Cl)C=CC=C4Cl	-5.9827	BMS-3	BMS-3
BT-37	NCGC00346643-01	-1.1	-89.528	-96.729	1.04068	CO[C@H]1C[C@H](C)C\C2=C(OC)/C(=O)\C=C(\NC(=O)\C(=C\C=C\[C@H](OC)[C@@H](OC(N)=O)\C(=C\[C@H](C)[C@H]1O)C)C)C2=O	-5.9827	Geldanamycin	Geldanamycin
BT-37	NCGC00346673-01	-1.1	-102.72	-98.878	1.04068	CNC(=O)C1=N[N](C)C2=C1C(C)(C)CC3=CN=C(NC4=CC=C(C=C4)N5CCN(C)CC5)N=C23	-5.9827	Milciclib	PHA-848125
BT-37	NCGC00346951-01	-1.1	-95.905	-102.01	1.04068	O=C1C2=CC=CC=C2[N+]3=C1C4=C(C=C3)C5=CC=CC=C5[NH]4	-5.9827	Fascaplysin	Fascaplysin
BT-37	NCGC00017363-10	-1.1	-106.271	-91.546	1.16766	C[C@H]1C[C@H](C)C(=O)[C@@H](C1)[C@H](O)CC2CC(=O)NC(=O)C2	-5.9327	cycloheximide	Cycloheximide;CYCLOHEXIMIDE
BT-37	NCGC00091112-08	-1.1	-99.87	-104.032	1.16766	CN(C)C1=CC=C(C=C1)C(C2=CC=C(C=C2)N(C)C)=C/3\C=C/C(/C=C3)=[N+](C)C	-5.9327	Methylrosaniline chloride	; Triple Dye; Basic Violet 3; ; Methyl violet 2B; Hexamethyl-p-rosaniline chloride (Gentian violet); Crystal Violet;GENTIAN VIOLET; Genapax; Methyl Violet 10B; Gentian violet; Crystal violet solution;Gentian violet
BT-37	NCGC00161923-04	-1.2	-70.428	-70.641	1.16766	COC1=C(OC)C(=CC(=C1)[C@H]2[C@H]3[C@H](COC3=O)[C@@H](O)C4=C2C=C5OCOC5=C4)OC	-5.9327	Picropodophyllin	podophyllotoxin 4-O-Glcp;; ;Podophyllotoxin;PICROPODOPHYLLOTOXIN; PICROPODOPHYLLOTOXIN;Picropodophyllotoxin
BT-37	NCGC00187481-04	-1.2	-70.057	-71.234	1.16766	CN1C(=O)N(C2=CC=C(C=C2)C(C)(C)C#N)C3=C4C=C(C=CC4=NC=C13)C5=CC6=C(C=CC=C6)N=C5	-5.9327	BEZ-235	NVP-BEZ-235; BEZ235;BEZ235
BT-37	NCGC00263548-01	-1.2	-77.974	-83.381	1.16766	O=S(=O)(O)O.O=C(OC)[C@@]2(C[C@@H]4C[C@@](O)(CC)C[N@](CCc1c3ccccc3nc12)C4)c5cc9c(cc5OC)N(C)[C@@H]6[C@]98CCN7CC=C[C@@](CC)([C@@H](OC(C)=O)[C@]6(O)C(=O)OC)[C@H]78	-5.9327	VINBLASTINE SULFATE
BT-37	NCGC00344543-01	-1.1	-109.145	-93.968	1.16766	OCC(=O)[C@]4(O)Cc3c(c(O)c2C(=O)c1c(OC)cccc1C(=O)c2c3O)[C@H](C4)O[C@H]6C[C@H](N)[C@H](O[C@@H]5CCCCO5)[C@H](C)O6	-5.9327	Pirarubicin
BT-37	NCGC00345815-01	-1.1	-87.643	-90.274	1.16766	CCC[C@H](NC(=O)[C@H](CC(C)C)NC(=O)[C@H](CC(C)C)NC(=O)OCC1=CC=CC=C1)C=O	-5.9327	MG-115	Z-Leu-Leu-Nva-H (aldehyde)
BT-37	NCGC00346486-01	-1.1	-107.035	-101.787	1.16766	CN(C)CC1=C(OC2=CC=CC=C12)C(=O)NCCOC3=CC=C(C=C3)C(=O)NO	-5.9327	Abexinostat	PCI-24781
BT-37	NCGC00346492-01	-1.2	-66.343	-73.159	1.28574	CC1=CC=C(C=C1)[S+]([O-])(=O)NC2=NC3=CC=CC=C3N=C2NC4=CC5=NSN=C5C=C4	-5.8908	XL-147	XL147
BT-37	NCGC00018238-08	-1.2	-74.42	-76.494	1.31014	CCCOC1=CC=C2[NH]C(=NC2=C1)NC(=O)OC	-5.8827	Oxibendazole	OXIBENDAZOLE;Oxibendazole; Loditac; Oxibendazolo;
BT-37	NCGC00159459-04	-1.2	-79.958	-70.524	1.31014	Oc3c1C(=O)OCc1c(C)c(OC)c3C\C=C(/C)CCC(=O)OCCN2CCOCC2	-5.8827	Mycophenolate mofetil	Mycophenolate mofetil; ;MYCOPHENOLATE MOFETIL; Cellcept;
BT-37	NCGC00188346-01	-1.1	-101.21	-91.902	1.31014	Oc1cc2cc(nc2cc1)c4nn(c3ncnc(N)c34)C(C)C	-5.8827	PP242	PP242;PP 242
BT-37	NCGC00346494-01	-1.2	-63.697	-68.803	1.31014	COC1=CC=C(C=C1)[S+]([O-])(=O)NC2=C(NC3=CC=C(O)C=C3)N=CC=C2	-5.8827	E-7010	ABT-751
BT-37	NCGC00015735-11	-1.1	-97.236	-98.499	1.44263	Clc2cc(ccc2NC(=O)c1cc(Cl)ccc1O)[N+]([O-])=O	-5.8408	Niclosamide	Yomesan;Niclosamide; Niclosamida;NICOLSAMIDE; ; Bayluscide;NICLOSAMIDE; Niclocide; Phenasal; Fenasal; Niclosamid; Radewerm; Bayer 73; Bayer 2353; Niclosamide; Clonitralide; Niclosamidel; Devermine; Niclosamide-olamine; Tr??d??mine
BT-37	NCGC00015959-09	-1.1	-103.158	-105.176	1.44263	C[n+]2cc1c6OCOc6ccc1c3ccc4cc5OCOc5cc4c23	-5.8408	Sanguinarine
BT-37	NCGC00015888-04	-2.2	-103.541	-76.546	1.47	COC1C(CC2CN3CCC4=C(NC5=CC(OC)=CC=C45)C3CC2C1C(=O)OC)OC(=O)C6=CC(OC)=C(OC)C(OC)=C6	-5.8327	Reserpine	Reserpine; Rausedyl; Chrystepin CH; Adelfan-esidrex; ;Raunervil; Raupasil; Bay Mc 4540; Adelphane; V-Serp; Serpivite; Crystepin CH; Briserin; Bendigon; Methyl reserpate; (-)-Isoreserpine; Apoplon; Nortensin; Reserpina; Serpasil; Kristepin; Reserpine; Serpalan; V Ser; Brinerdine; Rausedil
BT-37	NCGC00092284-03	-1.1	-78.431	-86.678	1.47	OC(=O)C1=CC2=CC=C(C=C2C=C1)C3=CC=C(O)C(=C3)C45CC6CC(CC(C6)C4)C5	-5.8327	AHPN	AHPN;CD 437;AGN-192837;CD-437;AHPN
BT-37	NCGC00092289-01	-1.1	-100.23	-102.045	1.47	ClC/1=C(NCCN2CCOCC2)/C(=O)C3=C(C=CC=N3)C1=O	-5.8327	DA-3003-1	NSC-663284; DA-3003-1;DA-3003-1
BT-37	NCGC00181330-02	-1.1	-106.069	-102.513	1.47	O=[N+]([O-])c2ccc(C=C/C(C=Cc1ccc(o1)[N+]([O-])=O)=N\NC(=N)N)o2	-5.8327	Nitrovin
BT-37	NCGC00249897-01	-1.1	-106.546	-102.163	1.47	Cc1ccc(c2[Hg]Oc12)[N+]([O-])=O	-5.8327	Nitromersol
BT-37	NCGC00253704-01	-1.1	-91.751	-95.448	1.47	Clc1nc(C(=O)OC)c(N)nc1Cl	-5.8327	Methyl 3-amino-5,6-dichloropyrazine-2-carboxylate
BT-37	NCGC00346484-01	-1.1	-102.38	-101.209	1.47	FC(F)C1=NC2=C(C=CC=C2)[N]1C3=NC(=NC(=N3)N4CCOCC4)N5CCOCC5	-5.8327	ZSTK-474	ZSTK474
BT-37	NCGC00263088-01	-1.1	-105.83	-101.446	1.51388	CC1=NC2=CN=C3C=CC(=CC3=C2[N]1C4=CC=C(C=C4)C(C)(C)C#N)C#CC5=CN=CC=C5	-5.8199	BAG-956	BAG-956
BT-37	NCGC00164625-04	-1.1	-99.877	-93.354	1.64936	[Na+].CC(C)c1nc(c(/C=C/[C@@H](O)C[C@@H](O)CC([O-])=O)c(c1COC)c2ccc(F)cc2)C(C)C	-5.7827	Cerivastatin sodium
BT-37	NCGC00263617-05	-1.1	-109.605	-102.016	1.64936	CN(C)C1=CC=C(C=C1)C(=O)NCCCCCCC(=O)NO	-5.7827	M344	M-344;M344;M 344
BT-37	NCGC00345838-01	-1.2	-76.62	-76.592	1.64936	CC(C)(O)C1=CC2=C(S1)C(=NC(=N2)C3=CN=C(N)N=C3)N4CCOCC4	-5.7827	GNE-493	GNE-493
BT-37	NCGC00346535-01	-1.1	-79.196	-90.513	1.64936	COC1=CC=C(C=C1)[S+]([O-])(=O)N(C(C)=O)C2=C(C=CC=C2)\C=C\C\3=C\C=[N](=O)\C=C3	-5.7827	IVX-214	HMN-214
BT-37	NCGC00347278-01	-1.1	-101.056	-100.588	1.64936	CC1=N[NH]C2=C1C=C(C=C2)C3=CN=CC(=C3)OC[C@@H](N)CC4=C[NH]C5=C4C=CC=C5	-5.7827	A-443654	A-443654
BT-37	NCGC00263155-01	-1.1	-111.595	-102.227	1.6986	ONC(=O)/C=C/C1=CC(=CC=C1)[S+]([O-])(=O)NC2=CC=CC=C2	-5.7699	Belinostat	Belinostat
BT-37	NCGC00016855-10	-1.2	-71.964	-65.161	1.85062	O=C(OC)Nc1nc2cc(ccc2n1)Sc3ccccc3	-5.7327	Fenbendazole	; ; Phenbendasol; Fenbendazole; Panacur;FENBENDAZOLE; Fenbendazol;Fenbendazole
BT-37	NCGC00165811-03	-1.1	-96.549	-100.471	1.85062	OC1=C(C=C(Cl)C=C1)C(=O)NC2=CC(=CC(=C2)C(F)(F)F)C(F)(F)F	-5.7327	IMD-0354	IMD-0354;IMD 0354;IMD-0354
BT-37	NCGC00263136-03	-1.1	-96.899	-100.256	1.85062	CCCCC1=NC2=CC(=CC=C2[N]1CCN(CC)CC)/C=C/C(=O)NO	-5.7327	Pracinostat	Pracinostat;SB-939;Pracinostat
BT-37	NCGC00346645-01	-1.1	-91.11	-97.234	1.85062	CC[S+]([O-])(=O)C1=CC=CC(=C1)C2=CC(=C(C)C3=C2C4=C([NH]3)N=CC(=C4)C)C(=O)NC5CCN(C)CC5	-5.7327	TAK-901	TAK-901
BT-37	NCGC00346686-01	-1.2	-74.074	-70.174	1.85062	O=C1NC(=O)[C@H]([C@@H]1C2=C[NH]C3=C2C=CC=C3)C4=C[N]5CCCC6=CC=CC4=C56	-5.7327	Tivantinib	ARQ 197 (Tivantinib)
BT-37	NCGC00025212-08	-1.1	-87.939	-72.27	2.07642	O=C2OC(=O)[C@]3(C)C1CCC(O1)[C@]23C	-5.6827	Cantharidin
BT-37	NCGC00025288-03	-1.2	-77.467	-73.498	2.07642	COC1=CC2=C(C=C1OC)[C@H]3[C@@H](CO2)OC4=C(C=CC5=C4\C=C/C(C)(C)O5)C3=O	-5.6827	Deguelin	Deguelin;Deguelin
BT-37	NCGC00095145-01	-1.1	-86.445	-69.793	2.07642	C[C@]12C3CCC(O3)[C@]1(C)C(=O)OC2=O	-5.6827	Cantharidin	; CANTHARIDIN;Cantharidin; Cantharidine
BT-37	NCGC00095157-05	-1.2	-70.278	-66.798	2.07642	O=C(OC)Nc1nc2cc(ccc2n1)S(=O)c3ccccc3	-5.6827	Oxfendazole	; OXFENDAZOLE;OXFENDAZOLE;Oxfendazole; ; Synanthic; Oxfendazol
BT-37	NCGC00345851-01	-1.1	-91.722	-82.95	2.07642	CC1=C(CN2CCN(CC2)[S+](C)([O-])=O)SC3=C1N=C(N=C3N4CCOCC4)C5=CN=C(N)N=C5	-5.6827	GNE-477	GNE 477
BT-37	NCGC00017112-10	-1.1	-88.535	-82.098	2.32979	CC=2C=C(C1CCCCC1)N(O)C(=O)C=2.NCCO	-5.6327	Ciclopirox	; Dafnegin-CSC;Ciclopirox ethanolamine; Ciclopirox ethanolamine; Penlac;Ciclopirox; Batrafen; Loprox;ciclopirox; ciclopirox
BT-37	NCGC00091050-09	-1.1	-112.823	-103.979	2.32979	CC(=O)O[Hg]c1ccccc1	-5.6327	Phenylmercuric acetate
BT-37	NCGC00262953-01	-1.2	-66.814	-78.251	2.32979	O=C(OC)Nc1nc2cc(ccc2n1)C(=O)C3CC3	-5.6327	Cyclobendazole	Ciclobendazol;Ciclobendazole;Cyclobendazole;Methyl 5-cyclopropylcarbonyl-2-benzimidazolecarbamate;Ciclobendazolum
BT-37	NCGC00346619-01	-1.1	-105.485	-98.62	2.32979	NC1=NC=NC2=C1C(=N[N]2C3CCCC3)C4=CN=C5[NH]C=CC5=C4	-5.6327	PP-121	PP-121
BT-37	NCGC00346632-01	-1.1	-110.358	-99.906	2.32979	COC1=CC=C(F)C(=C1C(=O)C2=C(N)N=C(NC3CCN(CC3)[S+](C)([O-])=O)N=C2)F	-5.6327	R-547	R547
BT-37	NCGC00346723-01	-1.1	-97.55	-97.356	2.32979	O=C1NCCC2=C1C=C([NH]2)C3=CC=NC=C3	-5.6327	PHA-767491A	PHA-767491
BT-37	NCGC00263091-01	-1.1	-102.649	-100.453	2.39934	ClC1=C(C(=O)NC2=C[NH]N=C2C(=O)NC3CCNCC3)C(=CC=C1)Cl	-5.6199	AT7519	AT-7519;AT-7519
BT-37	NCGC00346437-01	-2.1	-111.975	-99.759	2.5654	CN[C@@H]1CN(C[C@H]1OC)C2=NC3=C(C=C2)C(=O)C(=C\N3C4=NC=CS4)/C(O)=O	-5.5908	Vosaroxin	Voreloxin Hydrochloride
BT-37	NCGC00017358-14	-1.2	-89.224	-73.992	2.61406	COC1=CC2=C(C=C1OC)[C@H]3[C@@H](CO2)OC4=C(C=CC5=C4C[C@@H](O5)C(C)=C)C3=O	-5.5827	Rotenone	;ROTENONE;Rotenone
BT-37	NCGC00161419-03	-1.2	-65.901	-70.022	2.61406	COC1=C(OC)C(=CC(=C1)NCC2=C(C)C3=C(C=C2)N=C(N)N=C3N)OC	-5.5827	Trimetrexate	; CI 898 trihydrochloride; Trimetrexate trihydrochloride;CI 898 trihydrochloride; Trimetrexato;Trimetrexate; NeuTrexin
BT-37	NCGC00246966-03	-1.2	-69.848	-78.249	2.61406	COC(=O)NC1=NC2=CC(=CC=C2[NH]1)C(=O)C3=CC=C(F)C=C3	-5.5827	Flubendazole	Flubendazole (Flutelmium)
BT-37	NCGC00346304-02	-1.1	-101.654	-102.064	2.61406	OC1=CC(=CC=C1Cl)C2=C([NH]C(=N2)C3=CC=CC=C3)C4=CC=NC=C4	-5.5827	L-779450	L-779,450
BT-37	NCGC00346827-01	-2.1	-115.198	-103.047	2.61406	CN[C@@H]1C[C@H]2O[C@@](C)([C@@H]1OC)[N]3C4=C(C=CC=C4)C5=C6[C@H](O)NC(=O)C6=C7C8=C(C=CC=C8)[N]2C7=C35	-5.5827	7-Hydroxystaurosporine	UCN-01
BT-37	NCGC00346948-01	-1.1	-102.458	-102.405	2.61406	ONC(=O)C=CC#CC1=CC(=CC=C1)N[S+]([O-])(=O)C2=CC=CC=C2	-5.5827	Oxamflatin	Oxamflatin
BT-37	NCGC00263149-01	-1.1	-94.751	-101.382	2.6921	CCN1CCN(CC1)CC2=CC=C(C=C2)C3=CC4=C(N[C@H](C)C5=CC=CC=C5)N=CN=C4[NH]3	-5.5699	AEE-788	AEE-788
BT-37	NCGC00094792-06	-1.1	-97.338	-90.763	2.93303	NC/1=N/C2=C([NH]C=N2)C(=S)N1	-5.5327	Tioguanine	2-Amino-6-mercaptopurine; Thioguanine Hemihydrate; thioguanine Pt(II); ; 2-Amino-6-thiopurine;Thioguanine;THIOGUANINE; THIOGUANINE; Tioguanina; 2-Amino-6-purinethiol;6-Thioguanine; 6-Thioguanine
BT-37	NCGC00094857-05	-1.1	-107.19	-101.46	2.93303	Cl.O.Nc1c3ccccc3nc2ccccc12	-5.5327	9-Aminoacridine, monohydrochloride, monohydrate
BT-37	NCGC00096122-05	-2.1	-81.833	-83.149	2.93303	Sc3ncnc2c3ncn2[C@@H]1O[C@H](CO)[C@@H](O)[C@H]1O	-5.5327	Thioinosine
BT-37	NCGC00182851-02	-1.2	-67.636	-70.372	2.93303	OCC(=O)[C@@]3(O)[C@@H](C)C[C@H]2[C@@H]4CCC1=CC(=O)C=C[C@]1(C)[C@H]4C(=O)C[C@@]23C	-5.5327	Meprednisone	;Betapar;Meprednisone; Meprednisone; Meprednisona; Meprendisone; Betapar; Bitanisone
BT-37	NCGC00244256-02	-1.1	-124.328	-100.67	2.93303	C[C@@]12O[C@@H](C[C@]1(O)CO)[N]3C4=C(C=CC=C4)C5=C6C(=O)NCC6=C7C8=C(C=CC=C8)[N]2C7=C35	-5.5327	Lestaurtinib???	KT-5555;CEP-701;Lestaurtinib; Lestaurtinib;SPM-924
BT-37	NCGC00263147-01	-1.1	-101.696	-100.122	2.93303	CC1=N[NH]C2=CC=C(C=C12)C3=CC(=CN=C3)OC[C@@H](N)CC4=CC=CC=C4	-5.5327	A-674563	A-674563
BT-37	NCGC00346453-01	-1.2	-81.426	-80.431	2.93303	C[C@]1(CCCN1C2=N[N]3C=CC=C3C(=N2)NC4=N[NH]C(=C4)C5CC5)C(=O)NC6=CN=C(F)C=C6	-5.5327	BMS-754807	BMS-754807
BT-37	NCGC00346490-01	-1.1	-78.659	-89.248	2.93303	NCC(=O)NC1=CC=C(C=C1)[N]2N=C(C=C2C3=CC4=C(C=C3)C5=C(C=CC=C5)C=C4)C(F)(F)F	-5.5327	OSU-03012	OSU-03012
BT-37	NCGC00165833-04	-1.1	-95.042	-100.931	3.02059	NC1=C(NC(=O)C2=CC=C(CNC(=O)OCC3=CC=CN=C3)C=C2)C=CC=C1	-5.5199	Entinostat	Entinostat (MS-275);Entinostat;MS-27-275/MS-275/NSC-706995
BT-37	NCGC00263195-01	-1.1	-92.114	-101.83	3.02059	CN1CCN(CC1)C(C)(C)C#CC2=C(NC(=O)C=C)C=C3C(=NC=NC3=C2)NC4=CC(=C(F)C=C4)Cl	-5.5199	AV-412	AV-412;MP-412
BT-37	NCGC00167467-04	-1.1	-116.346	-102.067	3.29091	CC(=O)O[C@H]1C[C@@H]2CC[C@@H]3[C@H](CC[C@@]4(C)[C@H]3C[C@@H]([C@@H]4OC(C)=O)[N+]5(C)CCCCC5)[C@@]2(C)C[C@@H]1N6CCCCC6	-5.4827	Vecuronium bromide	; Vecuronium bromide;Vecuronium bromide;Vecuronium Bromide; Bromuro de vecuronio; Norcuron
BT-37	NCGC00263442-01	-1.1	-86.553	-84.438	3.29091	NC2=Nc1ncnc1C(=S)N2	-5.4827	6-Thioguanine
BT-37	NCGC00346617-01	-1.1	-100.162	-97.946	3.29091	CC(C)[N]1C(=NC=C1C2=NC(=NC=C2)NC3=CC=C(C=C3)[S+](C)([O-])=O)C	-5.4827	AZD-5438	AZD5438
BT-37	NCGC00346639-01	-1.2	-67.398	-71.272	3.29091	COC(=O)\C=C\C(=O)OC	-5.4827	Dimethyl fumarate	Dimethyl Fumarate
BT-37	NCGC00346969-01	-1.2	-70.181	-70.949	3.29091	CCOC(=O)N1CCN(CC1)[N+](/[O-])=N/OC2=CC=C(C=C2C#N)[N+]([O-])=O	-5.4827	JS-59-4	JS-59-4
BT-37	NCGC00159424-04	-1.2	-73.999	-84.735	3.69246	CN(C)C(=S)SC(=S)N(C)C	-5.4327	Tetramethylthiuram monosulfide
BT-37	NCGC00164600-03	-1.2	-67.277	-65.339	3.69246	C[C@@H]1CC[C@H]2[C@@H](C)[C@H](O[C@@H]3O[C@@]4(C)CC[C@@H]1[C@@]23OO4)OC(=O)CCC(O)=O	-5.4327	Artesunate	Artesunate (AS);Artesunate;ARTEMISININUM; Artesunate (AS)
BT-37	NCGC00164624-03	-1.1	-96.879	-88.4	3.69246	CC(C)(C)C(=O)OCO[P](=O)(COCC[N]1C=NC2=C1N=CN=C2N)OCOC(=O)C(C)(C)C	-5.4327	Adefovir dipivoxil	;Hepsera;Adefovir Dipivoxil (Preveon, Hepsera);Adefovir dipivoxil; Preveon; Adefovir dipivoxil; Adefovir pivoxil; Adefovir Pivoxil
BT-37	NCGC00186460-01	-1.1	-106.749	-102.627	3.69246	O=C(OC)[C@]12CC[C@@]3(C)[C@]4(C)CC[C@H]5[C@@](C)(C)C(=O)C(=C[C@]5(C)C4=CC(=O)[C@@H]3[C@@H]2C[C@](C)(C)CC1)C#N	-5.4327	Bardoxolone methyl	Bardoxolone methyl; Bardoxolone methyl
BT-37	NCGC00242484-02	-1.2	-71.959	-73.29	3.69246	COC(=O)NC1=CC=C(C=C1)C2=NC3=C(C=N[N]3C4CCN(CC4)C(=O)OC)C(=N2)N5CCOCC5	-5.4327	WYE-354	WYE-354; WYE-354
BT-37	NCGC00016876-12	-1.2	-74.559	-80.677	3.98107	O=C(OC)Nc1nc2cc(ccc2n1)SCCC	-5.4	Albendazole
BT-37	NCGC00263191-01	-1.1	-98.772	-99.489	4.14301	CC(C)C1=CN=C(NC(=O)[C@@H](C)C2=CC=C(NC(C)=O)C=C2)S1	-5.3827	PHA-690509	PHA-690509
BT-37	NCGC00263206-02	-1.2	-67.942	-68.819	4.14301	CC1=C(C=C(C=C1)C(=O)NC2=CC=CC(=C2)C(F)(F)F)C3=CC4=CN=C(NCCN5CCOCC5)N=C4C=C3	-5.3827	AMG-47a	AMG-47a;AMG-47a
BT-37	NCGC00345829-01	-1.2	-68.246	-73.46	4.14301	CSC1=CC(=CC=C1)NC2=NC3=C(C=N2)/C=C(C(=O)N3C)/C4=C(Cl)C=CC=C4Cl	-5.3827	PD-173955	PD173955
BT-37	NCGC00160391-02	-1.1	-112.323	-103.108	4.64854	CC[P](CC)(CC)=[Au]S[C@@H]1OC(COC(C)=O)[C@@H](OC(C)=O)[C@H](OC(C)=O)C1OC(C)=O	-5.3327	Auranofin	Ridaura; ; Auranofin;Auranofin; Auranofina
BT-37	NCGC00178913-04	-1.1	-110.54	-105.14	4.64854	CC/1=C(\O)C(=O)\C=C2/C1=C/C=C3\[C@@]2(C)CC[C@@]4(C)[C@@H]5C[C@@](C)(CC[C@]5(C)CC[C@]34C)C(O)=O	-5.3327	Tripterin	CELASTROL;Celastrol
BT-37	NCGC00242490-02	-2.1	-141.902	-98.89	4.64854	CCN(CC)CCOC1=CC=C(NC2=NC=C3\C=C(/C(=O)N(C)C3=N2)C4=C(Cl)C=CC=C4Cl)C=C1	-5.3327	PD-166285	PD-166285; PD-166285
BT-37	NCGC00250407-01	-2.1	-101.734	-84.01	4.64854	C[N]1C(=NC2=CC(=CC=C12)OC3=CC(=NC=C3)C4=NC(=C[NH]4)C(F)(F)F)NC5=CC=C(C=C5)C(F)(F)F	-5.3327	CHIR-265	CHIR-265;RAF-265
BT-37	NCGC00345846-01	-1.2	-72.215	-73.217	4.64854	CC1=C(NC2=CC=CC(=C2)[S+]([O-])(=O)NC(C)(C)C)N=C(NC3=CC=C(CN4CCOCC4)C=C3)N=C1	-5.3327	TG-46	TG-46
BT-37	NCGC00346962-01	-1.1	-100.869	-94.062	4.64854	C[N]1C=C(C=N1)C2=CC=C3N=CC\4=C(N(C(=O)\C=C4)C5=CC6=C(CCN6C(=O)C=C)C=C5)C3=C2	-5.3327	HMSL10077	HMSL10077
BT-37	NCGC00016256-17	-1.2	-71.383	-66.636	5.21574	CCc1nc(N)nc(N)c1c2ccc(Cl)cc2	-5.2827	Pyrimethamine	Pirimetamina; ; Daraprim; Tindurine; Fansimef; Chloridin;Pyrimethamine; Suldox; Maloprim; Pyrimethamine; A.E.S. mixture; Folaprim; Malocide
BT-37	NCGC00168464-04	-1.2	-74.485	-83.884	5.21574	Clc1ccc(CCCC[N+](CC)(CC)CCCCCCC)cc1.[O-]S(=O)(=O)c1ccc(C)cc1	-5.2827	Clofilium tosylate
BT-37	NCGC00263200-01	-2.1	-112.95	-99.529	5.21574	CC1=NC(=NC(=C1)NC2=CC(=CC=N2)NC(=O)C3=C(Cl)C=CC=C3Cl)N	-5.2827	RO495	RO495
BT-37	NCGC00263222-01	-1.1	-104.826	-102.803	5.21574	CC1(C)OC/2=C(\[C@H](NCC3=CC=CC=C3)[C@@H]1O)C(=O)C4=CC=CC=C4C2=O	-5.2827	CAY10581	CAY10581
BT-37	NCGC00346600-01	-1.1	-106.684	-102.633	5.21574	C[C@@H]1CC[C@@]2(OC1)O[C@H]3C[C@H]4[C@@H]5C/C=C6/C[C@H](CC[C@]6(C)[C@H]5CC[C@]4(C)[C@H]3[C@@H]2C)O[C@@H]7O[C@H](CO)[C@@H](O[C@@H]8O[C@@H](C)[C@H](O)[C@@H](O)[C@H]8O)[C@H](O)[C@H]7O[C@@H]9O[C@@H](C)[C@H](O)[C@@H](O)[C@H]9O	-5.2827	Dioscin	Dioscin (Collettiside III)
BT-37	NCGC00346648-01	-2.1	-101.648	-85.861	5.21574	CC[N]1C=C(C2=C3C=C([NH]C3=NC=C2)C4=CC=CC(=C4)CN(C)C)C(=N1)C5=CC=C(NC(=O)N(C)C)C=C5	-5.2827	GSK-1070916A	GSK1070916
BT-37	NCGC00346805-01	-1.2	-68.688	-67.017	5.21574	CC1=N[N](C2=CC=CC=C2)C(=C1)C(=O)N3CCN(CC3)C4=CC(=CC=C4)Cl	-5.2827	XRP-44X	XRP44X
BT-37	NCGC00163451-03	-2.2	-78.309	-68.804	5.85216	C[N]1C2=C(C=CC=C2)C3=C4C(=O)NCC4=C5C6=C(C=CC=C6)[N](CCC#N)C5=C13	-5.2327	G?-6976	GO 6976;Go 6976
BT-37	NCGC00164486-04	-2.1	-89.745	-84.632	5.85216	Oc1ccc(cc1OC)C=C3CCCC(=Cc2cc(OC)c(O)cc2)C3=O	-5.2327	Cyclovalone
BT-37	NCGC00164574-06	-2.1	-86.62	-81.317	5.85216	C#Cc1cc(ccc1)Nc3ncnc2cc(OCCOC)c(cc23)OCCOC	-5.2327	Erlotinib	;CP-358774; Erlotinib hydrochlorid;Erlotinib hydrochlorid;OSI-774; erlotinib HCl; Erlotinib HCL;RG-1415;Tarceva;Ro-50-8231;NSC-718781
BT-37	NCGC00262608-02	-2.1	-111.114	-102.396	5.85216	CN1CCN(CC1)C2=CC=C(NC3=NC=C(C)C(=N3)NC4=CC(=CC=C4)[S+]([O-])(=O)NC(C)(C)C)C=C2	-5.2327	TG-101209	TG101209
BT-37	NCGC00346626-01	-1.1	-114.641	-102.152	5.85216	ClC1=CC\2=C(NC(=O)\C(=C2N[C@@H]3CN4CCC3CC4)C5=NC6=C([NH]5)C=CC=C6)C=C1	-5.2327	CHIR-124	CHIR-124
BT-37	NCGC00346650-01	-1.2	-73.391	-68.367	5.85216	C[S+]([O-])(=O)N1CCC2=C(N=C(N=C12)N3CCOCC3)C4=CN=C(N)N=C4	-5.2327	CH-5132799	CH5132799
BT-37	NCGC00346457-01	-2.2	-94.814	-71.971	6.44399	COC1=C(OCCCN2CCOCC2)C=CC\3=C1/N=C(/NC(=O)C4=CN=C(N)N=C4)N5CC/N=C35	-5.1908	BAY-80-6946	BAY-80-6946
BT-37	NCGC00346954-01	-1.1	-105.643	-98.436	6.56623	OC1=CC=C(C(=C1)O)C2=CC=C(C=C2)C3=N[NH]C(=C3)NC4=CC=CC(=C4)CNC5CC5	-5.1827	TCS-2312	TCS 2312
BT-37	NCGC00346956-01	-1.1	-92.362	-88.576	6.56623	CNC(=O)C1=CC=C(NC2=CC(=C3C=C[NH]C3=N2)NC4=C(C=CC=C4)[S+]([O-])(=O)C(C)C)N=C1	-5.1827	HMSL10015	HMSL10015
BT-37	NCGC00263020-01	-1.1	-107.364	-96.829	6.76226	CC(C)[N]1C=C(C2=CC=NC(=N2)NC3=C(C)C=CC(=C3)C(N)=O)C4=C1C=NC=C4	-5.1699	NCGC00263020-01	NCGC00263020-01
BT-37	NCGC00160664-03	-1.1	-97.206	-89.92	7.36743	[O-][N+](=O)c1ccc(O)c2ncccc12	-5.1327	Nitroxoline
BT-37	NCGC00161418-02	-1.1	-98.704	-102.983	7.36743	CCC1=CC=C(OCC2=C(C=CC=C2)C(=O)NC3=CC4=C(C=C3)N=C(C)C=C4N)C=C1	-5.1327	JTC-801	JTC-801; JTC-801
BT-37	NCGC00165966-02	-1.2	-68.362	-67.785	7.36743	O=C(O)C(O)C(O)C(=O)O.O=C(O)C(O)C(O)C(=O)O.O=C(OC)[C@@]2(C[C@@H]4C=C(CC)C[N@](Cc1c3ccccc3nc12)C4)c5cc9c(cc5OC)N(C)[C@@H]6[C@]98CCN7CC=C[C@@](CC)([C@@H](OC(C)=O)[C@]6(O)C(=O)OC)[C@H]78	-5.1327	Vinorelbine tartrate	; ; Vinorelbine tartrate;Navelbine; Navelbine tartrate; Vinorelbine Base
BT-37	NCGC00167430-04	-1.1	-97.794	-88.074	7.36743	Clc3sccc3COC(Cn1ccnc1)c2ccc(Cl)cc2Cl	-5.1327	Tioconazole	; Vagistat-1;Tioconazole; Tioconazol;TIOCONAZOLE; Tioconazole
BT-37	NCGC00168459-04	-1.2	-75.236	-65.835	7.36743	COC1=CC(=C(OC)C=C1)C2=NN=C3C=CC(=N[N]23)C4=CC(=C(OC)C=C4)O[C@@H]5CCOC5	-5.1327	NCGC00168459-01	NCGC00168459-01;NCGC00168459-01
BT-37	NCGC00242495-01	-1.1	-91.01	-92.042	7.36743	CN(C1=NC=CC=C1CNC2=NC(=NC=C2C(F)(F)F)NC3=CC=C4NC(=O)CC4=C3)[S+](C)([O-])=O	-5.1327	PF-431396	PF-562271;PF-431396
BT-37	NCGC00250385-02	-2.2	-79.203	-77.263	7.36743	CCOC1=C(NC2=NC=C3N(C)C(=O)C4=C(C=CC=C4)N(C)C3=N2)C=CC(=C1)N5CCC(O)CC5	-5.1327	XMD8-92	XMD8-92 trifluoroacetate; XMD8-92;XMD8-92
BT-37	NCGC00263166-01	-1.2	-75.747	-68.622	7.36743	COC\1=C\C(=N/C1=C/C2=C(C)C=C(C)[NH]2)C3=CC4=CC=CC=C4[NH]3	-5.1327	Obatoclax	Obatoclax;GX-015-070
BT-37	NCGC00347064-01	-1.1	-103.925	-101.964	7.36743	COC1=C2N=C(N=C(NCC3=CC=CC=C3)C2=CC=C1)[N]4C(=NC5=C4C=CC=C5)N	-5.1327	KUC107871N-04
BT-37	NCGC00014670-16	-1.2	-81.778	-79.564	8.2664	ClC1=CC2=C(C=C1)N(C3CCN(CCCN4C(=O)NC5=C4C=CC=C5)CC3)C(=O)N2	-5.0827	Domperidone	; Motilium; 5 Domperidone; Prestwick-06G02;Domperidone; Domperidona; Domperidone; TFMP domperidone;DOMPERIDONE; Domperidone Maleate (1:1)
BT-37	NCGC00165889-02	-1.1	-91.995	-87.556	8.2664	CC1=NC(=CC=C1)C2=C(N=C([NH]2)C(C)(C)C)C3=CC4=C(OCO4)C=C3	-5.0827	SB-505124	SB-505124
BT-37	NCGC00178352-06	-1.1	-104.177	-102.434	8.2664	Cl.Cl.CCCCC(CC)CNC(=N)NC(=N)NCCCCCCNC(=N)NC(=N)NCC(CC)CCCC	-5.0827	Alexidine dihydrochloride
BT-37	NCGC00178879-04	-2.1	-117.177	-103.389	8.2664	[Na+].[O-]C(=O)c1ccccc1S[Hg]CC	-5.0827	Thimerosal
BT-37	NCGC00345837-01	-1.1	-90.102	-84.428	8.2664	CC1=C(C=NC(=N1)N)C2=NC3=C(SC(=C3)C(C)(C)O)C(=N2)N4CCOCC4	-5.0827	GNE-490	GNE-490
BT-37	NCGC00178404-03	-2.2	-83.423	-78.727	9.27505	OCC(=O)[C@@]3(O)[C@H](O)C[C@H]2[C@@H]4CCC1=CC(=O)C=C[C@]1(C)[C@@]4(F)[C@@H](O)C[C@@]23C	-5.0327	Triamcinolone
BT-37	NCGC00346478-02	-2.1	-121.647	-100.571	9.27505	FC1=CC(=CC=C1)COC2=CC=C(NC3=C4C=C(NC(=O)C=C)C=CC4=NC=N3)C=C2Cl	-5.0327	AST-1306	AST-1306
BT-37	NCGC00347953-01	-2.2	-83.691	-78.937	9.27505	O=C(NC1=CC2=C([NH]C=C2)C=N1)C3=CC=CC=C3	-5.0327	OAC1
Daoy	NCGC00014650-03	-1.1	-17.983	-83.706	0.003692	CO[C@@H]1/C=C/C=C(C)/CC2=CC(=C(Cl)C(=C2)OC)N(C)C(=O)C[C@H](OC(=O)C(C)C)[C@]3(C)O[C@@H]3[C@H](C)[C@@H]4C[C@@]1(O)NC(=O)O4	-8.4327	Ansamitocin P3	Ansamitocin P3
Daoy	NCGC00346531-01	-1.1	-96.546	-98.765	0.003692	CC[C@@H]\1CC[C@@H]2O[C@]3(CC[C@H](C)[C@H](C[C@@H](C)O)O3)[C@@H](C)[C@H](OC(=O)/C=C/[C@H](C)[C@@H](O)[C@H](C)C(=O)[C@H](C)[C@@H](O)[C@H](C)C(=O)[C@](C)(O)[C@@H](O)[C@H](C)C/C=C\C=C1)[C@@H]2C	-8.4327	Oligomycin A	Oligomycin A
Daoy	NCGC00346571-01	-1.2	-72.581	-95.539	0.005216	CC(C)[C@@H](N(CCCN)C(=O)C1=CC=C(C)C=C1)C/2=C(\CC3=CC=CC=C3)C(=O)C4=C(O2)C=C(Cl)C=C4	-8.2827	SB-743921	SB 743921
Daoy	NCGC00016447-02	-1.1	-93.623	-83.638	0.007367	C[C@@H]1O[C@@H](O[C@H]\2CC[C@]\3(C)[C@@H]4CC[C@]5(C)[C@@H](CC[C@@]5(O)[C@H]4CCC3=C2)C/6=C/OC(=O)/C=C6)[C@H](O)[C@H](O)[C@@H]1O	-8.1327	Proscillaridin	Scillase; Proscillaridin;Proscillaridin; ; Caradrin; Sandoscill; Digitalysat; A, Proscillaridi; Proscillaridin A; Proscilaridina; Talusin; Rhamnoside, Scillareni
Daoy	NCGC00263174-01	-1.2	-76.086	-97.73	0.012025	CC(C)[C@@H](N(CCCN)C(=O)C1=CC=C(C)C=C1)C/2=N/C3=CC(=CC=C3C(=O)N2CC4=CC=CC=C4)Cl	-7.9199	Ispinesib	Ispinesib;CK-0238273/SB-715992
Daoy	NCGC00162440-01	-1.2	-78.304	-73.206	0.012822	CCC(\C=C\[C@@H]1OC(=O)C=C[C@@H]1C)=C\[C@H](C)C\C=C\C(C)=C\[C@@H](C)C(=O)[C@@H](C)[C@H](O)[C@@H](C)C\C(C)=C\C(O)=O	-7.892	Elactocin	Leptomycin B
Daoy	NCGC00242506-02	-1.1	-97.409	-97.674	0.013101	O=C(N[C@@H](Cc1ccccc1)C(=O)N[C@@H](CC(C)C)B(O)O)c2cnccn2	-7.8827	Bortezomib	Bortezomib;Bortezomib;MLN-341;LDP-341;Velcade
Daoy	NCGC00022001-13	-1.2	-80.824	-74.094	0.0147	COc1cc(cc(OC)c1OC)[C@H]3[C@H]2C(=O)OC[C@@H]2[C@@H](O)c4cc5OCOc5cc34	-7.8327	Podofilox	podophyllotoxin 4-O-Glcp;AXL-1717/NSC-36407; ;Podophyllotoxin; Picropodophyllin;Picropodophyllin
Daoy	NCGC00163548-02	-1.1	-91.277	-93.368	0.0147	CS[C@H]1SC[C@H]2N(C)C(=O)[C@@H](C)NC(=O)[C@H](COC(=O)[C@@H](C(C)C)N(C)C(=O)[C@@H]1N(C)C(=O)[C@@H](C)NC(=O)[C@H](COC(=O)[C@@H](C(C)C)N(C)C2=O)NC(=O)C3=NC4=CC=CC=C4N=C3)NC(=O)C5=NC6=CC=CC=C6N=C5	-7.8327	Echinomycin	Echinomycin
Daoy	NCGC00263169-01	-1.2	-79.99	-78.28	0.017992	CC(C)(C)C1=C(/C=C/2NC(=O)\C(NC2=O)=C\C3=CC=CC=C3)N=C[NH]1	-7.7449	Plinabulin	Plinabulin
Daoy	NCGC00025125-18	-1.2	-81.437	-70.697	0.019953	CC(=O)N[C@H]2CCc3cc(OC)c(OC)c(OC)c3C1=CC=C(OC)C(=O)C=C12	-7.7	Colchicine	; ; Colchicine;COLCHICINE; Colchicine derivatives; Colchicine, (+-)-Isomer; Colchicine, (R)-Isomer;Colchicine
Daoy	NCGC00271789-02	-1.1	-97.806	-94.652	0.026141	CC(C)[C@H]6NC(=O)[C@@H](NC(=O)c1ccc(C)c2OC3=C(C)C(=O)C(N)=C(C3=Nc12)C(=O)N[C@@H]5C(=O)N[C@@H](C(=O)N4CCC[C@H]4C(=O)N(C)CC(=O)N(C)[C@@H](C(C)C)C(=O)O[C@@H]5C)C(C)C)[C@@H](C)OC(=O)[C@H](C(C)C)N(C)C(=O)CN(C)C(=O)[C@@H]7CCCN7C6=O	-7.5827	Actinomycin D
Daoy	NCGC00263568-01	-1.1	-80.269	-93.442	0.032909	O=C(O)C(O)C(O)C(=O)O.O=C(O)C(O)C(O)C(=O)O.O=C(OC)[C@@]2(C[C@@H]4C=C(CC)C[N@](Cc1c3ccccc3nc12)C4)c5cc9c(cc5OC)N(C)[C@@H]6[C@]98CCN7CC=C[C@@](CC)([C@@H](OC(C)=O)[C@]6(O)C(=O)OC)[C@H]78	-7.4827	Vinorelbine tartrate
Daoy	NCGC00319019-01	-1.1	-106.721	-96.906	0.032909	COC1CN(CCO1)C6CC(OC5C[C@@](O)(Cc4c5c(O)c3C(=O)c2c(OC)cccc2C(=O)c3c4O)C(=O)CO)OC(C)C6O	-7.4827	Nemorubicin
Daoy	NCGC00025059-04	-1.1	-94.795	-95.28	0.036925	CC(C)C1NC(=O)C(NC(=O)C2=C3\N=C\4/C(=C(C)\C(=O)\C(=C4C(=O)NC5C(C)OC(=O)C(C(C)C)N(C)C(=O)CN(C)C(=O)C6CCCN6C(=O)C(NC5=O)C(C)C)N)OC3=C(C)C=C2)C(C)OC(=O)C(C(C)C)N(C)C(=O)CN(C)C(=O)C7CCCN7C1=O	-7.4327	Actinomycin D	;Actinomycin D; Actinomycin D; Ac-De; Lyovac, Cosmege; Actinomycin- IV; 7 Dactinomycin; Actinomycin C1; Lyovac-Cosmegen; Cosmegen; Cosmegen Lyovac; MSD Brand of Dactinomycin; ADdATGCAT; Dactinomicina
Daoy	NCGC00346469-01	-1.1	-104.936	-100.212	0.036925	CC(C)C[C@H](NC(=O)[C@@H](NC(=O)C1=CC=CC(=N1)C2=CC=CC=C2)[C@@H](C)O)B(O)O	-7.4327	Delanzomib	CEP18770
Daoy	NCGC00242514-01	-1.1	-95.089	-96.973	0.04143	COCC[N]1C(=[N+](CC2=NC=CN=C2)C3=C1C(=O)C4=CC=CC=C4C3=O)C	-7.3827	Sepantronium bromide	YM-155;YM155
Daoy	NCGC00166035-02	-1.2	-67.385	-72.615	0.046485	CN[C@H]1CCC2=CC(=C(OC)C(=C2C/3=C/C=C(OC)\C(=O)/C=C13)OC)OC	-7.3327	Demecolcine	Colcemid
Daoy	NCGC00263211-01	-1.2	-68.91	-83.308	0.046485	CCOC1=CC=C(NC2=NC(=CS2)C3=C(C)N=C4C=CC=C[N]34)C=C1	-7.3327	JK 184	JK 184
Daoy	NCGC00263656-01	-1.1	-98.656	-94.362	0.056234	O=C1C=C(CO1)[C@H]2CC[C@]3(O)[C@@H]4CC[C@]5(O)C[C@H](C[C@@H](O)[C@]5(CO)[C@H]4[C@H](O)C[C@]23C)O[C@@H]6O[C@@H](C)[C@H](O)[C@@H](O)[C@H]6O	-7.25	Ouabain
Daoy	NCGC00142623-04	-1.1	-91.348	-84.239	0.065662	O=C1C=C(CO1)[C@H]8CC[C@@]7(O)[C@]8(C)CC[C@H]3[C@H]7CC[C@@H]2C[C@H](CC[C@@]23C)O[C@@H]6O[C@H](C)[C@@H](O[C@H]5C[C@H](O)[C@H](O[C@H]4C[C@H](O)[C@H](O)[C@@H](C)O4)[C@@H](C)O5)[C@@H](O)C6	-7.1827	Digitoxin
Daoy	NCGC00017394-08	-1.1	-88.488	-86.266	0.073674	C[C@@H]1O[C@@H](O[C@H]2C[C@@H](O)[C@]3(CO)[C@H]4[C@H](O)C[C@]5(C)[C@H](CC[C@]5(O)[C@@H]4CC[C@]3(O)C2)C6=CC(=O)OC6)[C@H](O)[C@H](O)[C@H]1O	-7.1327	G-Strophanthin	;Strophantine octahydrate; Acocantherine;OUABAIN; Strophantine octahydrate; Ouabain octahydrate;Ouabain; Ouabain Octa; K, Acolongiflorosid; G Strophanthi; Acolongifloroside K
Daoy	NCGC00263098-03	-1.1	-85.738	-67.534	0.073674	COC1=CC=C(\C=C/C2=CC(=C(OC)C(=C2)OC)OC)C=C1O	-7.1327	Combretastatin A-4	Combretastatin A-4; Combretastatin A-4
Daoy	NCGC00163700-04	-1.1	-86.514	-78.592	0.082664	CC[C@]1(O)C[C@H]2CN(CCC3=C([NH]C4=C3C=CC=C4)[C@@](C2)(C(=O)OC)C5=CC6=C(C=C5OC)N(C=O)[C@H]7[C@](O)([C@H](OC(C)=O)[C@]8(CC)\C=C/C[N@@]9CC[C@]67[C@H]89)C(=O)OC)C1	-7.0827	Vincristine sulfate	Vincristine sulfate salt; ; Vincristine; Vincristine Sulphate;Vincristine sulfate; Oncovin; VAMP regimen
Daoy	NCGC00346574-01	-1.2	-85.704	-73.779	0.082664	CCC[C@H](NC1=C(C)C=NC(=N1)C2=CC(=C(NC(=O)NCC)C=C2)OC)C3=CC=CN=C3	-7.0827	Lexibulin hydrochloride	CYT997
Daoy	NCGC00263543-01	-1.2	-73.591	-70.412	0.09275	O=C(OC)[C@@]2(C[C@H]4C[C@@](O)(CC)C[N@@](CCc1c3ccccc3nc12)C4)c5cc9c(cc5OC)N(C=O)[C@@H]6[C@]98CCN7CC=C[C@@](CC)([C@@H](OC(C)=O)[C@]6(O)C(=O)OC)[C@H]78	-7.0327	Vincristine
Daoy	NCGC00345799-01	-1.1	-88.539	-95.212	0.104068	COC[C@H](NC(=O)[C@H](COC)NC(=O)C1=CN=C(C)S1)C(=O)N[C@@H](CC2=CC=CC=C2)C(=O)[C@@]3(C)CO3	-6.9827	Oprozomib	Oprozomib
Daoy	NCGC00025060-15	-1.1	-80.449	-67.875	0.116766	O=C(O)[C@H](CCC(=O)O)NC(=O)c1ccc(cc1)N(C)Cc2nc3c(nc2)nc(N)nc3N	-6.9327	Methotrexate	Methylaminopterin; Antifolan; Amethopterin (R,S); Mtx-1 protein, rat; Dl-Amethopterin; Methotrexate Hydrate;Abitrexate (Methotrexate); (+/-)Amethopterin; ; D-Methotrexate; (-)Amethopterin; Mexate; methotrexate; Methotrexate hydrate; Metotrexato; Slc19a1 protein, rat; L-Amethopterin hydrate; (+)-Amethopterin hydrate; Methotrexate; 8 D-(-)-Amethopterin;Methotrexate hydrate; DL-Amethopterin; MTXGlu3…
Daoy	NCGC00159441-03	-1.2	-80.926	-88.52	0.116766	O=C1C=C(CO1)[C@H]2CC[C@@]9(O)[C@]2(C)[C@H](O)C[C@H]4[C@H]9CC[C@@H]3C[C@H](CC[C@@]34C)O[C@@H]8O[C@H](C)[C@@H](O[C@@H]7O[C@H](C)[C@@H](O[C@@H]6O[C@H](C)[C@@H](O[C@@H]5O[C@H](CO)[C@@H](O)[C@H](O)[C@H]5O)[C@@H](O)C6)[C@@H](O)C7)[C@@H](O)C8	-6.9327	Deslanoside	Deslanoside; Cedilanid; Cedilanid-D; Cedilanid-d; C, Desacetyllanatosid; Lanatoside, Desacety; Deslanatoside C; C, Deslanatosid; C, Desacetyldigilanid; Desacetyl Lanatoside; Deslanosido;
Daoy	NCGC00242596-01	-1.2	-69.474	-68.999	0.116766	O=C(O)[C@H](CCC(=O)O)NC(=O)c1ccc(cc1)C(CC#C)Cc2nc3c(nc2)nc(N)nc3N	-6.9327	Pralatrexate	Pralatrexate
Daoy	NCGC00346644-01	-1.2	-81.557	-87.505	0.116766	O=C(CC1=CC=C(C=N1)C2=CC=C(OCCN3CCOCC3)C=C2)NCC4=CC=CC=C4	-6.9327	KX-01	KX2-391
Daoy	NCGC00015647-03	-1.2	-78.154	-78.193	0.131014	COC(=O)NC1=NC2=C([NH]1)C=CC(=C2)C(=O)C3=CC=CS3	-6.8827	Nocodazole	Nocodazole;nocodazole;(6-(THIOPHENE-2-CARBONYL)-1H-BENZOIMIDAZOL-2-YL)-CARBAMIC ACID METHYL ESTER
Daoy	NCGC00014911-01	-1.1	-92.311	-96.294	0.164936	CC(C)(O)\C=C/C(=O)[C@](C)(O)[C@H]1[C@H](O)C[C@]2(C)[C@@H]3C\C=C4/[C@@H](/C=C(/O)C(=O)C4(C)C)[C@]3(C)C(=O)C[C@@]12C	-6.7827	Cucurbitacin I
Daoy	NCGC00249612-01	-1.1	-103.33	-98.819	0.164936	CC(C)C[C@H](NC(=O)CNC(=O)C1=C(Cl)C=CC(=C1)Cl)B2OC(=O)CC(CC(O)=O)(O2)C(O)=O	-6.7827	Ixazomib citrate
Daoy	NCGC00345782-01	-1.1	-104.487	-98.812	0.164936	ClC1=CC=C(OCCCCCCN\C(NC2=CC=NC=C2)=N/C#N)C=C1	-6.7827	CHS-828	CHS-828
Daoy	NCGC00346511-01	-1.1	-77.655	-93.83	0.164936	COC1=CC(=C(\C=C\[S+]([O-])(=O)CC2=CC=C(OC)C(=C2)NCC(=O)O[Na])C(=C1)OC)OC	-6.7827	ON-01910	ON-01910
Daoy	NCGC00016706-05	-1.1	-89.343	-83.284	0.185062	CCCCC1=CC2=C([NH]C(=N2)NC(=O)OC)C=C1	-6.7327	Parbendazole	Parbendazole
Daoy	NCGC00025288-03	-1.1	-107.645	-95.977	0.185062	COC1=CC2=C(C=C1OC)[C@H]3[C@@H](CO2)OC4=C(C=CC5=C4\C=C/C(C)(C)O5)C3=O	-6.7327	Deguelin	Deguelin;Deguelin
Daoy	NCGC00161927-03	-1.2	-73.902	-67.398	0.185062	COC1=C(O)C(=CC(=C1)[C@H]2C3C(COC3=O)[C@H](O)C4=C2C=C5OCOC5=C4)OC	-6.7327	4-Demethylepipodophyllotoxin	4'-Demethylepipodophyllotoxin;4'-DEMETHYLEPIPODOPHYLLOTOXIN
Daoy	NCGC00249611-03	-1.1	-102.782	-98.97	0.185062	CC(C)C[C@H](NC(=O)CNC(=O)C1=C(Cl)C=CC(=C1)Cl)B(O)O	-6.7327	MLN-2238??	Ixazomib;Ixazomib;MLN-2238??;MLN2238
Daoy	NCGC00163411-05	-1.1	-104.252	-89.226	0.207643	CC(C)[C@]12O[C@H]1[C@@H]3O[C@@]34[C@@]5(C)CC\C6=C(COC6=O)/[C@@H]5C[C@@H]7O[C@]47[C@@H]2O	-6.6827	Triptolide	Triptolide; Triptolide
Daoy	NCGC00344583-01	-1.2	-79.725	-76.226	0.207643	O=S(=O)(O)O.O=C(OC)[C@@]2(C[C@@H]4C[C@@](O)(CC)C[N@](CCc1c3ccccc3nc12)C4)c5cc9c(cc5OC)N(C)[C@@H]6[C@]98CCN7CC=C[C@@](CC)([C@@H](OC(C)=O)[C@]6(O)C(=O)OC)[C@H]78	-6.6827	Vinblastine sulfate
Daoy	NCGC00345809-01	-1.2	-73.919	-73.065	0.207643	CC(C)C1=N[N](C\2=C1C(=O)N\C(=N2)CC3=CC=C(OCCO)C=C3)C4=C(Cl)C=CC=C4Cl	-6.6827	RGB-286147	Cdk/Crk Inhibitor
Daoy	NCGC00263548-01	-1.2	-83.982	-72.871	0.232979	O=S(=O)(O)O.O=C(OC)[C@@]2(C[C@@H]4C[C@@](O)(CC)C[N@](CCc1c3ccccc3nc12)C4)c5cc9c(cc5OC)N(C)[C@@H]6[C@]98CCN7CC=C[C@@](CC)([C@@H](OC(C)=O)[C@]6(O)C(=O)OC)[C@H]78	-6.6327	VINBLASTINE SULFATE
Daoy	NCGC00263146-01	-1.1	-87.593	-95.417	0.239934	CC1=NC=C(C=C1)C2=N[N](C=N2)C3=CC=C(NC4=NC=CC(=N4)C5=CC(=CC=C5)N6CCOCC6)C=C3	-6.6199	SR-3306	SR-3306
Daoy	NCGC00185772-01	-1.2	-79.457	-78.25	0.261406	O=S(=O)(O)O.O=C(OC)[C@@]2(C[C@H]4C[C@@](O)(CC)C[N@@](CCc1c3ccccc3nc12)C4)c5cc9c(cc5OC)N(C)[C@@H]6[C@]98CCN7CC=C[C@@](CC)([C@@H](O)[C@]6(O)C(N)=O)[C@H]78	-6.5827	Vindesine sulfate salt	Vindesine sulfate salt
Daoy	NCGC00345539-02	-1.1	-89.705	-73.965	0.261406	OCCN(CCC1=C[NH]C2=C1C=CC=C2)CC3=CC=C(\C=C\C(=O)NO)C=C3	-6.5827	Dacinostat	LAQ824 (NVP-LAQ824, Dacinostat)
Daoy	NCGC00346487-01	-1.1	-86.289	-94.088	0.261406	C[N]1C=C(CNCC2CCN(CC2)C3=NC=C(C=N3)C(=O)NO)C4=CC=CC=C14	-6.5827	Quisinostat hydrochloride	JNJ-26481585
Daoy	NCGC00346582-01	-1.1	-92.152	-97.346	0.261406	FC(F)(F)C1=CC=C(\C=C\C2=NC(=CO2)COC3=CC=C(CCCC[N]4C=CN=N4)C=C3)C=C1	-6.5827	Mubritinib	Mubritinib (TAK 165)
Daoy	NCGC00160428-02	-1.2	-71.868	-75.505	0.293303	ClC1=CC=C(C[N]2C=C(C(=O)C(=O)NC3=CC=NC=C3)C4=CC=CC=C24)C=C1	-6.5327	Indibulin	Indibulin
Daoy	NCGC00345825-01	-1.2	-81.054	-70.313	0.329091	FC(F)C1=N[N](C(=C1)C2=CN=C(NC(=O)C3CC3)S2)C4=C(Cl)C=CC=C4Cl	-6.4827	BMS-3	BMS-3
Daoy	NCGC00346500-01	-1.1	-100.449	-96.851	0.329091	CN(/N=C/C1=CN=C2C=CC(=C[N]12)Br)[S+]([O-])(=O)C3=C(C)C=CC(=C3)[N+]([O-])=O	-6.4827	PIK-75	PIK-75
Daoy	NCGC00166288-02	-1.1	-89.832	-97.259	0.362372	[I-].CCN3c4ccccc4SC3=CC=Cc2sc1ccccc1[n+]2CC	-6.4408	3,3'-Diethylthiacarbocyanine iodide
Daoy	NCGC00346494-01	-1.2	-71.917	-72.959	0.369246	COC1=CC=C(C=C1)[S+]([O-])(=O)NC2=C(NC3=CC=C(O)C=C3)N=CC=C2	-6.4327	E-7010	ABT-751
Daoy	NCGC00161923-04	-1.2	-77.953	-73.159	0.414301	COC1=C(OC)C(=CC(=C1)[C@H]2[C@H]3[C@H](COC3=O)[C@@H](O)C4=C2C=C5OCOC5=C4)OC	-6.3827	Picropodophyllin	podophyllotoxin 4-O-Glcp;; ;Podophyllotoxin;PICROPODOPHYLLOTOXIN; PICROPODOPHYLLOTOXIN;Picropodophyllotoxin
Daoy	NCGC00164625-04	-1.1	-88.033	-79.548	0.414301	[Na+].CC(C)c1nc(c(/C=C/[C@@H](O)C[C@@H](O)CC([O-])=O)c(c1COC)c2ccc(F)cc2)C(C)C	-6.3827	Cerivastatin sodium
Daoy	NCGC00250401-01	-1.1	-87.093	-82.051	0.464854	CN1CC[C@H]([C@@H](O)C1)C2=C(O)C=C(O)C3=C2O\C(=C/C3=O)C4=CC=CC=C4Cl	-6.3327	Flavopiridol	HMR-1275;NSC-649890;Alvocidib;L86-8275;MDL-107826A;HL-275; Flavopiridol;Flavopiridol
Daoy	NCGC00347958-01	-1.1	-114.107	-95.395	0.521574	CN1CCN(CC1)CC2=CC=C(NC(=O)NC3=CC=C(OC4=CC(=NC=N4)NC(=O)C5CC5)C=C3)C=C2C(F)(F)F	-6.2827	WS3
Daoy	NCGC00013058-02	-1.1	-94.703	-99.27	0.656623	C/[N+](C)=C1\C=C/C(C=C1)=C(/c2ccccc2)c3ccc(cc3)N(C)C.[O-]C(=O)C(=O)O.[O-]C(=O)C(=O)O.O=C(O)C(=O)O.CN(C)c1ccc(cc1)C(\c2ccccc2)=C3/C=C/C(C=C3)=[N+](/C)C	-6.1827	Malachite green oxalate
Daoy	NCGC00095986-02	-1.1	-95.326	-79.159	0.656623	CC[C@@]1(O)C(=O)OCC/2=C1/C=C3\N(CC4=CC5=CC(=CC=C5N=C34)O)C2=O	-6.1827	10-hydroxycamptothecin	10-HYDROXYCAMPTOTHECIN
Daoy	NCGC00165966-02	-1.2	-73.622	-68.556	0.656623	O=C(O)C(O)C(O)C(=O)O.O=C(O)C(O)C(O)C(=O)O.O=C(OC)[C@@]2(C[C@@H]4C=C(CC)C[N@](Cc1c3ccccc3nc12)C4)c5cc9c(cc5OC)N(C)[C@@H]6[C@]98CCN7CC=C[C@@](CC)([C@@H](OC(C)=O)[C@]6(O)C(=O)OC)[C@H]78	-6.1827	Vinorelbine tartrate	; ; Vinorelbine tartrate;Navelbine; Navelbine tartrate; Vinorelbine Base
Daoy	NCGC00344630-01	-1.1	-96.863	-97.15	0.656623	C[C@@]12OC(=O)[C@@]1(NC(=O)[C@@H]2CCCl)[C@@H](O)[C@H]\3CCC\C=C3	-6.1827	Marizomib	Marizomib/Salinosporamide A
Daoy	NCGC00091112-08	-1.1	-108.795	-99.347	0.736743	CN(C)C1=CC=C(C=C1)C(C2=CC=C(C=C2)N(C)C)=C/3\C=C/C(/C=C3)=[N+](C)C	-6.1327	Methylrosaniline chloride	; Triple Dye; Basic Violet 3; ; Methyl violet 2B; Hexamethyl-p-rosaniline chloride (Gentian violet); Crystal Violet;GENTIAN VIOLET; Genapax; Methyl Violet 10B; Gentian violet; Crystal violet solution;Gentian violet
Daoy	NCGC00161679-01	-1.1	-104.063	-93.421	0.736743	CC(C)C[C@H](NC(=O)[C@H](CC(C)C)NC(=O)[C@H](CC(C)C)NC(=O)OCC1=CC=CC=C1)C=O	-6.1327	MG-132	MG-132
Daoy	NCGC00345852-01	-1.2	-72.781	-68.725	0.82664	CC(C)C1=C2N=C(N[C@@H](CO)[C@H](O)CO)C=C(NCC3=CC=CC=C3)[N]2N=C1	-6.0827	BS-194	BS194
Daoy	NCGC00346535-01	-1.2	-74.383	-73.936	0.82664	COC1=CC=C(C=C1)[S+]([O-])(=O)N(C(C)=O)C2=C(C=CC=C2)\C=C\C\3=C\C=[N](=O)\C=C3	-6.0827	IVX-214	HMN-214
Daoy	NCGC00016806-12	-1.1	-81.295	-83.45	0.927505	COC(=O)NC1=NC2=C([NH]1)C=CC(=C2)C(=O)C3=CC=CC=C3	-6.0327	Mebendazole	; ; Vermox;Mebendazole; Mebendazol; Mebendazole;MEBENDAZOLE
Daoy	NCGC00016855-10	-1.2	-81.422	-83.028	0.927505	O=C(OC)Nc1nc2cc(ccc2n1)Sc3ccccc3	-6.0327	Fenbendazole	; ; Phenbendasol; Fenbendazole; Panacur;FENBENDAZOLE; Fenbendazol;Fenbendazole
Daoy	NCGC00095157-05	-1.2	-87.162	-85.786	0.927505	O=C(OC)Nc1nc2cc(ccc2n1)S(=O)c3ccccc3	-6.0327	Oxfendazole	; OXFENDAZOLE;OXFENDAZOLE;Oxfendazole; ; Synanthic; Oxfendazol
Daoy	NCGC00015735-11	-1.1	-102.158	-96.866	1.0213	Clc2cc(ccc2NC(=O)c1cc(Cl)ccc1O)[N+]([O-])=O	-5.9908	Niclosamide	Yomesan;Niclosamide; Niclosamida;NICOLSAMIDE; ; Bayluscide;NICLOSAMIDE; Niclocide; Phenasal; Fenasal; Niclosamid; Radewerm; Bayer 73; Bayer 2353; Niclosamide; Clonitralide; Niclosamidel; Devermine; Niclosamide-olamine; Tr??d??mine
Daoy	NCGC00263265-01	-1.1	-96.23	-83.119	1.04068	C[C@@H]1CC[C@H]2[C@@H](C)[C@@H](CC(C[C@H]3O[C@@H]4O[C@]5(C)CC[C@H]6[C@H](C)CC[C@@H]([C@H]3C)[C@@]46OO5)C[S+]([O-])(=O)C7=CC=C(COC(=O)N(C)C)C=C7)O[C@@H]8O[C@]9(C)CC[C@@H]1[C@@]28OO9	-5.9827	ASR-isobudimer-SO2Ph-4-CH2OC(O)NMe2	ASR-isobudimer-SO2Ph-4-CH2OC(O)NMe2
Daoy	NCGC00346692-01	-1.1	-80.195	-91.249	1.04068	COC1=CC=C(C=N1)C2=NC3=C(SC(=C3)CN(C)C4=NC=C(C=N4)C(=O)NO)C(=N2)N5CCOCC5	-5.9827	CUDC-907	PI3K/HDAC Inhibitor I
Daoy	NCGC00246966-03	-1.2	-79.486	-80.46	1.16766	COC(=O)NC1=NC2=CC(=CC=C2[NH]1)C(=O)C3=CC=C(F)C=C3	-5.9327	Flubendazole	Flubendazole (Flutelmium)
Daoy	NCGC00263017-01	-1.1	-101.502	-97.63	1.16766	COC1=C(OC)C=C2C(=NC(=NC2=C1)C3=CC=C(C=C3)N4CCN(C)CC4)NCCN5CCOCC5	-5.9327	CPG-52364	CPG-52364
Daoy	NCGC00263091-01	-1.1	-98.187	-91.896	1.16766	ClC1=C(C(=O)NC2=C[NH]N=C2C(=O)NC3CCNCC3)C(=CC=C1)Cl	-5.9327	AT7519	AT-7519;AT-7519
Daoy	NCGC00263167-02	-1.2	-75.218	-65.981	1.16766	CC(C)(C)C1=CN=C(CSC2=CN=C(NC(=O)C3CCNCC3)S2)O1	-5.9327	SNS-032	SNS-032;BMS-387032; SNS-032;SNS-032 (BMS-387032)
Daoy	NCGC00345815-01	-1.1	-96.138	-96.525	1.16766	CCC[C@H](NC(=O)[C@H](CC(C)C)NC(=O)[C@H](CC(C)C)NC(=O)OCC1=CC=CC=C1)C=O	-5.9327	MG-115	Z-Leu-Leu-Nva-H (aldehyde)
Daoy	NCGC00345829-01	-1.1	-103.123	-85.331	1.16766	CSC1=CC(=CC=C1)NC2=NC3=C(C=N2)/C=C(C(=O)N3C)/C4=C(Cl)C=CC=C4Cl	-5.9327	PD-173955	PD173955
Daoy	NCGC00016876-12	-1.2	-82.808	-77.753	1.25893	O=C(OC)Nc1nc2cc(ccc2n1)SCCC	-5.9	Albendazole
Daoy	NCGC00094792-06	-1.2	-65.575	-71.715	1.47	NC/1=N/C2=C([NH]C=N2)C(=S)N1	-5.8327	Tioguanine	2-Amino-6-mercaptopurine; Thioguanine Hemihydrate; thioguanine Pt(II); ; 2-Amino-6-thiopurine;Thioguanine;THIOGUANINE; THIOGUANINE; Tioguanina; 2-Amino-6-purinethiol;6-Thioguanine; 6-Thioguanine
Daoy	NCGC00164566-02	-1.2	-81.723	-70.464	1.47	O[C@H](C[C@H](O)\C=C\C1=C(C2=CC=C(F)C=C2)C3=C(C=CC=C3)N=C1C4CC4)CC([O-])=O	-5.8327		; ; Livalo;Itavastatin Ca; ITAVASTATIN Ca;NK-104; Pitavastatin calcium
Daoy	NCGC00188382-04	-1.1	-89.86	-96.557	1.47	CC(NCC1=CC=C2N(CC(C)(C)O)\C(NC2=C1)=N\C(=O)C3=CC=C(S3)C4=C[NH]N=C4)C(C)(C)C	-5.8327	NCGC00188382-01	NCGC00188382-01;NCGC00188382-01
Daoy	NCGC00263918-04	-1.1	-111.349	-97.986	1.47	COC1=C2C(=O)C3=C(C(=C4C[C@](O)(C[C@H](O[C@H]5C[C@H](N)[C@@H](O)[C@H](C)O5)C4=C3O)C(=O)CO)O)C(=O)C2=CC=C1	-5.8327	Epirubicin hydrochloride	EPIRUBICIN HYDROCHLORIDE;Epirubicin Hydrochloride
Daoy	NCGC00346827-01	-1.1	-92.024	-97.757	1.47	CN[C@@H]1C[C@H]2O[C@@](C)([C@@H]1OC)[N]3C4=C(C=CC=C4)C5=C6[C@H](O)NC(=O)C6=C7C8=C(C=CC=C8)[N]2C7=C35	-5.8327	7-Hydroxystaurosporine	UCN-01
Daoy	NCGC00178913-04	-1.1	-108.816	-98.835	1.64936	CC/1=C(\O)C(=O)\C=C2/C1=C/C=C3\[C@@]2(C)CC[C@@]4(C)[C@@H]5C[C@@](C)(CC[C@]5(C)CC[C@]34C)C(O)=O	-5.7827	Tripterin	CELASTROL;Celastrol
Daoy	NCGC00242490-02	-1.1	-87.181	-95.684	1.64936	CCN(CC)CCOC1=CC=C(NC2=NC=C3\C=C(/C(=O)N(C)C3=N2)C4=C(Cl)C=CC=C4Cl)C=C1	-5.7827	PD-166285	PD-166285; PD-166285
Daoy	NCGC00253704-01	-1.1	-91.07	-96.789	1.64936	Clc1nc(C(=O)OC)c(N)nc1Cl	-5.7827	Methyl 3-amino-5,6-dichloropyrazine-2-carboxylate
Daoy	NCGC00166247-02	-1.1	-107.808	-100.252	1.85062	[I-].CC[n+]3c4ccccc4ccc3C=CC=C2C=Cc1ccccc1N2CC	-5.7327	Carbocyanine
Daoy	NCGC00263183-01	-1.1	-75.004	-81.369	1.85062	CN1CCN(CC1)C2=CC=C(NC3=NC=C4C(=O)N(CC=C)N(C5=CC=CC(=N5)C(C)(C)O)C4=N3)C=C2	-5.7327	MK-1775	MK-1775
Daoy	NCGC00263270-01	-2.1	-98.494	-94.908	1.85062	C[C@@H]1CC[C@H]2[C@@H](C)[C@@H](C\C(=N\OCC=C)[C@H]3O[C@@H]4O[C@]5(C)CC[C@H]6[C@H](C)CC[C@@H]([C@H]3C)[C@@]46OO5)O[C@@H]7O[C@]8(C)CC[C@@H]1[C@@]27OO8	-5.7327	BTM-2C-dimer allyl oxime	Diartallox;BTM-2C-dimer allyl oxime
Daoy	NCGC00263563-01	-1.1	-82.071	-73.99	1.85062	[NH4+].O[C@]1(CC([O-])=O)O[C@H]([C@H](OC)[C@@H](OC)[C@@H]1C)[C@H](C)[C@H]2O[C@]3(C[C@H](O)[C@H]2C)CC[C@](C)(O3)[C@H]4CC[C@](C)(O4)[C@@H]6O[C@H](C[C@@H]6OC5C[C@H](OC)[C@@H](OC)[C@H](C)O5)[C@H]7O[C@](C)(O)[C@H](C)C[C@@H]7C	-5.7327	Maduramicin ammonium
Daoy	NCGC00346951-01	-1.1	-99.329	-96.36	1.85062	O=C1C2=CC=CC=C2[N+]3=C1C4=C(C=C3)C5=CC=CC=C5[NH]4	-5.7327	Fascaplysin	Fascaplysin
Daoy	NCGC00165833-04	-1.1	-94.889	-93.763	1.90586	NC1=C(NC(=O)C2=CC=C(CNC(=O)OCC3=CC=CN=C3)C=C2)C=CC=C1	-5.7199	Entinostat	Entinostat (MS-275);Entinostat;MS-27-275/MS-275/NSC-706995
Daoy	NCGC00093976-06	-1.1	-91.834	-97.26	2.07642	C[C@@H]1O[C@H](C[C@H](N)[C@@H]1O)O[C@H]2C[C@@](O)(CC3=C(O)C4=C(C(=C23)O)C(=O)C5=C(C=CC=C5)C4=O)C(C)=O	-5.6827	Idarubicin hydrochloride	; Idarubicina; Idamycin; Idarubicin hydrochloride;Idarubicin HCl; Idarubicin Hcl; 4 Desmethoxydaunorubici; IDARUBICIN HCl; 4 Demethoxydaunorubici; 4-Desmethoxydaunorubicin;Idarubicin; Idarubicin; Hydrochloride, Idarubici;Idarubicin?HCl
Daoy	NCGC00346686-01	-1.2	-84.088	-76.425	2.07642	O=C1NC(=O)[C@H]([C@@H]1C2=C[NH]C3=C2C=CC=C3)C4=C[N]5CCCC6=CC=CC4=C56	-5.6827	Tivantinib	ARQ 197 (Tivantinib)
Daoy	NCGC00263177-01	-1.1	-101.278	-95.479	2.13841	COC1=C(OCCCCCCC(=O)NO)C=C2C(=NC=NC2=C1)NC3=CC(=CC=C3)C#C	-5.6699	CUDC-101	CUDC-101
Daoy	NCGC00015959-09	-1.1	-92.904	-96.295	2.28641	C[n+]2cc1c6OCOc6ccc1c3ccc4cc5OCOc5cc4c23	-5.6408	Sanguinarine
Daoy	NCGC00162453-10	-1.1	-85.872	-84.234	2.32979	C[C@H](\C=C(C)\C=C\C(=O)NO)C(=O)C1=CC=C(C=C1)N(C)C	-5.6327	Trichostatin A	Trichostatin A (TSA);Trichostatin A;trichostatin-A
Daoy	NCGC00186460-01	-1.1	-98.419	-97.251	2.32979	O=C(OC)[C@]12CC[C@@]3(C)[C@]4(C)CC[C@H]5[C@@](C)(C)C(=O)C(=C[C@]5(C)C4=CC(=O)[C@@H]3[C@@H]2C[C@](C)(C)CC1)C#N	-5.6327	Bardoxolone methyl	Bardoxolone methyl; Bardoxolone methyl
Daoy	NCGC00242481-02	-1.1	-100.157	-96.051	2.32979	NC(=O)NC1=C(SC(=C1)C2=CC(=CC=C2)F)C(=O)N[C@H]3CCCNC3	-5.6327	AZD7762	AZD-7762; AZD-7762
Daoy	NCGC00263136-03	-1.1	-99.277	-90.562	2.32979	CCCCC1=NC2=CC(=CC=C2[N]1CCN(CC)CC)/C=C/C(=O)NO	-5.6327	Pracinostat	Pracinostat;SB-939;Pracinostat
Daoy	NCGC00263153-05	-1.1	-92.672	-86.888	2.32979	CC(C)[C@H](C(=O)NC1=CC=C(C=C1)C(=O)NO)C2=CC=CC=C2	-5.6327	AR-42	AR-42 (HDAC-42);AR-42; AR-42
Daoy	NCGC00345811-01	-1.1	-116.699	-97.638	2.32979	N[S+]([O-])(=O)C1=C2C(=O)C3=C(C(=CC=C3)O)C(=O)C2=CC=C1	-5.6327	LLL-12	LLL-12
Daoy	NCGC00346681-01	-1.1	-97.298	-97.066	2.32979	COC1=CC=C(C=N1)C2=CC=C3N=CC4=C(N(C(=O)N4C)C5=CC=C(N6CCNCC6)C(=C5)C(F)(F)F)C3=C2	-5.6327	NVP-BGT226	NVP-BGT226
Daoy	NCGC00346969-01	-1.1	-105.179	-97.94	2.32979	CCOC(=O)N1CCN(CC1)[N+](/[O-])=N/OC2=CC=C(C=C2C#N)[N+]([O-])=O	-5.6327	JS-59-4	JS-59-4
Daoy	NCGC00347064-01	-1.1	-90.818	-97.823	2.32979	COC1=C2N=C(N=C(NCC3=CC=CC=C3)C2=CC=C1)[N]4C(=NC5=C4C=CC=C5)N	-5.6327	KUC107871N-04
Daoy	NCGC00095145-01	-1.1	-109.195	-95.359	2.61406	C[C@]12C3CCC(O3)[C@]1(C)C(=O)OC2=O	-5.5827	Cantharidin	; CANTHARIDIN;Cantharidin; Cantharidine
Daoy	NCGC00263442-01	-1.2	-78.923	-73.033	2.61406	NC2=Nc1ncnc1C(=S)N2	-5.5827	6-Thioguanine
Daoy	NCGC00344990-01	-1.1	-105.732	-96.204	2.61406	CC(C)(O)C[N]1C(=NC2=CC(=CC=C12)CN3CCOCC3)NC(=O)C4=CC=C(S4)C5=C[NH]N=C5	-5.5827	NCGC00344990-01
Daoy	NCGC00346486-01	-1.1	-97.968	-90.481	2.61406	CN(C)CC1=C(OC2=CC=CC=C12)C(=O)NCCOC3=CC=C(C=C3)C(=O)NO	-5.5827	Abexinostat	PCI-24781
Daoy	NCGC00025212-08	-1.1	-93.096	-95.426	2.93303	O=C2OC(=O)[C@]3(C)C1CCC(O1)[C@]23C	-5.5327	Cantharidin
Daoy	NCGC00263182-02	-1.1	-96.6	-95.955	2.93303	NC1=C(NC(=O)C2=CC=C(CNC3=NC(=CC=N3)C4=CC=CN=C4)C=C2)C=CC=C1	-5.5327	Mocetinostat	Mocetinostat;MG-0103/MGCD-0103;Mocetinostat (MGCD0103); Mocetinostat
Daoy	NCGC00344999-01	-1.1	-115.832	-98.021	2.93303	C[C@H](NCC1=CC=C2[N](CCC3=CC=CC=C3)C(=NC2=C1)NC(=O)C4=CC=C(S4)C5=C[NH]N=C5)C(C)(C)C	-5.5327	NCGC00344999-01
Daoy	NCGC00179454-04	-2.1	-116.647	-79.061	3.22965	CC[C@]1(CC[C@@H](O1)[C@]2(C)CC[C@]3(C[C@H](O)[C@@H](C)[C@H](O3)[C@@H](C)[C@@H](OC)[C@H](C)C([O-])=O)O2)[C@@H]4O[C@H](C[C@@H]4C)[C@H]5O[C@@](O)(CO)[C@H](C)C[C@@H]5C	-5.4908	Monensin sodium salt	Rumensin;; Monensin A sodium salt; Monensin A Sodium Comple; Monensin A;Monensin sodium salt; Monensin sodium;Monensin; Monensina; Monensin-A-Sodium Complex; Monensin Monosodium Salt; Coban; Monensin Sodium;Monensin sodium salt (Coban)
Daoy	NCGC00095055-03	-1.1	-77.446	-72.536	3.29091	CCC(C1CCC(C)C(O1)C(C)C(O)C(C)C(=O)C(CC)C2OC\3(O[C@]4(CC[C@@](C)(O4)C5CC[C@@](O)(CC)C(C)O5)C(O)\C=C3)C(C)CC2C)C([O-])=O	-5.4827	Salinomycin	; ; Coxistac; Salinomycin sodium; Salinomicina;SALINOMYCIN, SODIUM;"SALINOMYCIN, SODIUM"
Daoy	NCGC00178879-04	-1.1	-110.421	-98.744	3.29091	[Na+].[O-]C(=O)c1ccccc1S[Hg]CC	-5.4827	Thimerosal
Daoy	NCGC00181330-02	-1.1	-103.826	-94.385	3.29091	O=[N+]([O-])c2ccc(C=C/C(C=Cc1ccc(o1)[N+]([O-])=O)=N\NC(=N)N)o2	-5.4827	Nitrovin
Daoy	NCGC00263617-05	-1.1	-103.922	-86.82	3.29091	CN(C)C1=CC=C(C=C1)C(=O)NCCCCCCC(=O)NO	-5.4827	M344	M-344;M344;M 344
Daoy	NCGC00346460-02	-1.1	-96.517	-98.451	3.29091	CC1=C2N=C([NH]C2=CC(=C1)N3CCOCC3)\C4=C(NC[C@@H](O)C5=CC=CC(=C5)Cl)\C=C/NC4=O	-5.4827	BMS-536924	BMS-536924
Daoy	NCGC00346964-01	-1.1	-90.961	-93.223	3.29091	CC(C)[N]1C=NC2=C(NC3=CC=CC(=C3)NC(=O)C=C)N=C(NC4CCC(CC4)N(C)C)N=C12	-5.4827	HMSL10084	HMSL10084
Daoy	NCGC00015529-15	-1.1	-103.15	-96.867	3.69246	CC(C(=O)O)c1ccc(CC(C)C)cc1	-5.4327	Ibuprofen	; Ibuprofen, Aluminum Salt; Ibuprofen, (R)-Isomer;Ibuprofen Lysine (NeoProfen); Doctrin; Dexibuprofeno; (S)-(+)-Ibuprofen; Ibuprofen, Calcium Salt; Ibuprofen, (+-)-Isomer; Naproxen;IBUPROFEN; S-(+)-Ibuprofen; ; (?)-Ibuprofen; S(+)-Ibuprofen; Ibuprofen, Potassium Salt; ibuprofen-Lys; S-(+)-ibuprofen;(?)-Ibuprofen; Saren; Advil; Ibuprofen sodium salt; Ibuprofene; Arflamin;Ibuprofen; Ibufen; Ibuprof…
Daoy	NCGC00024246-13	-1.1	-97.709	-97.568	3.69246	COC1=CC=CC2=C1C(=O)C3=C(O)C4=C(C[C@](O)(C[C@@H]4O[C@H]5C[C@H](N)[C@H](O)[C@H](C)O5)C(C)=O)C(=C3C2=O)O	-5.4327	Daunorubicin	WP900 hydrochloride; Cerubidine;Daunorubicin hydrochloride; ;; Daunoblastine;DAUNORUBICIN; Daunorubicin; Daunomycin HCL; Dauno-Rubidomycine; Daunomycin, hydrochloride; Daunomycin hydrochloride; Daunoblastin; Dauno Rubidomycin;Daunomycin hydrochloride; (-)-Daunorubicin
Daoy	NCGC00024379-04	-1.1	-111.259	-96.153	3.69246	COc4cc5CCN[C@H](C[C@H]1C[C@H]2c3cc(OC)c(OC)cc3CCN2C[C@@H]1CC)c5cc4OC	-5.4327	Emetine	; ; Emetine;Emetine dihydrochloride; Emetine dihydrochloride; Emetine dihydrochloride hydrate;Emetine..2HCl; Hydrochloride, Emetin; Dihydrochloride, Emetin; Emetine Dihydrochloride;Emetine dihydrochloride hydrate; Amebicide;EMETINE
Daoy	NCGC00024415-39	-1.1	-95.917	-95.574	3.69246	COC1=CC=CC2=C1C(=O)C3=C(O)C4=C(C[C@](O)(C[C@@H]4O[C@H]5C[C@H](N)[C@H](O)[C@H](C)O5)C(=O)CO)C(=C3C2=O)O	-5.4327	Doxorubicin (Adriamycin)	Adriamycin hydrochloride;Doxorubicin hydrochloride; Doxorubicina;Pidorubicinum; Adriblastina; ; 7 Epirubicin Hcl; cis-(PtCl2(Dx)(tba)); 8 Doxorubicine;Adriamycin; Adriacin;Doxorubicin; Rubex; Ellence; Adriamycin, hydrochloride; Doxorubicin; Pidorubicina; VAMP regimen; Epirubicina; Pidorubicine;Doxorubicin?HCl
Daoy	NCGC00092284-03	-1.1	-89.772	-95.8	3.69246	OC(=O)C1=CC2=CC=C(C=C2C=C1)C3=CC=C(O)C(=C3)C45CC6CC(CC(C6)C4)C5	-5.4327	AHPN	AHPN;CD 437;AGN-192837;CD-437;AHPN
Daoy	NCGC00164604-03	-1.1	-77.878	-81.811	3.69246	CC(C)[N]1C2=CC=CC=C2C(=C1\C=C\[C@H](O)C[C@H](O)CC([O-])=O)C3=CC=C(F)C=C3	-5.4327	Fluvastatin	; Fluvastatin;Fluvastatin; Fluvastatin Sodium; Fluvastatina; Lescol;Fluvastatin sodium; Lescol XL E/R;SRI-62320/XU-62-320
Daoy	NCGC00263216-02	-2.1	-114.091	-92.665	3.69246	NC1=NC=C(C=C1)C2=CC=C3N=CC\4=C(N(C(=O)\C=C4)C5=CC(=CC=C5)C(F)(F)F)C3=C2	-5.4327	Torin-2	Torin-2;Torin 2; Torin-2
Daoy	NCGC00346622-01	-1.1	-86.087	-93.062	3.69246	COC1=C(OC)C(=CC(=C1)NC2=NC=C(F)C(=N2)NC3=CC=C4OC(C)(C)C(=O)N(CO[P](O)(O)=O)C4=N3)OC	-5.4327	Fostamatinib disodium	R788 (Fostamatinib)
Daoy	NCGC00178352-06	-1.1	-101.082	-96.624	4.14301	Cl.Cl.CCCCC(CC)CNC(=N)NC(=N)NCCCCCCNC(=N)NC(=N)NCC(CC)CCCC	-5.3827	Alexidine dihydrochloride
Daoy	NCGC00346723-01	-1.1	-86.109	-84.308	4.14301	O=C1NCCC2=C1C=C([NH]2)C3=CC=NC=C3	-5.3827	PHA-767491A	PHA-767491
Daoy	NCGC00263147-01	-1.1	-88.798	-97.717	4.2667	CC1=N[NH]C2=CC=C(C=C12)C3=CC(=CN=C3)OC[C@@H](N)CC4=CC=CC=C4	-5.3699	A-674563	A-674563
Daoy	NCGC00016994-16	-2.1	-126.269	-92.214	4.64854	CC[C@@]1(O)C(=O)OC\C2=C1\C=C\3N(CC4=C3N=C5C=CC=CC5=C4)C2=O	-5.3327	Camptothecin	;Camptothecin; Campotothecine;Camptothecine (S,+); Camptothecine (S,+); Camptothecine; Sodium Camptothecin; (S)-(+)-Camptothecin;(S)-(+)-Camptothecin; "Camptothecine (S,+)"; Na-CPT;CAMPTOTHECIN
Daoy	NCGC00167496-03	-1.1	-105.399	-98.541	4.64854	[Cl-].CN(C)c1ccc2nc3ccc(cc3[s+]c2c1)N(C)C	-5.3327	Methylene blue	; Ehrlich's reagent III; Urolene Blue; Yamamoto Methylene Blue B; Methylene Blue Hydrate; Azure II eosinate; Blue, Swis; Taylor's Blue; Cloruro de metiltioninio; Blue, Methylen; ; Methylene blue trihydrate; N, Methylene Blu; Methylene blue; Methylene blue hydrate; Methylene Blue hydrate; Basic Blue 9; Chromosmon;Methylene blue; Methylene Blue solution; Blue N, Methylen; Azure II; Methylene Blue N…
Daoy	NCGC00263191-01	-1.2	-75.561	-67.505	4.64854	CC(C)C1=CN=C(NC(=O)[C@@H](C)C2=CC=C(NC(C)=O)C=C2)S1	-5.3327	PHA-690509	PHA-690509
Daoy	NCGC00263195-01	-1.1	-110.073	-97.172	4.78731	CN1CCN(CC1)C(C)(C)C#CC2=C(NC(=O)C=C)C=C3C(=NC=NC3=C2)NC4=CC(=C(F)C=C4)Cl	-5.3199	AV-412	AV-412;MP-412
Daoy	NCGC00014925-06	-2.1	-114.137	-84.298	5.21574	Cl.CN(C)Cc1c2cc3CN4C(=O)C=5COC(=O)[C@](O)(CC)C=5C=C4c3nc2ccc1O	-5.2827	Topotecan HCl	; Hycamtamine; Topotecane; Nogitecan hydrochloride;Nogitecan hydrochloride/NSC-609699;Topotecan hydrochloride; Topotecan hydrochloride;TOPOTECAN HYDROCHLORIDE; Nogitecan Hydrochloride; Hycamtin
Daoy	NCGC00160391-02	-1.1	-111.722	-98.002	5.21574	CC[P](CC)(CC)=[Au]S[C@@H]1OC(COC(C)=O)[C@@H](OC(C)=O)[C@H](OC(C)=O)C1OC(C)=O	-5.2827	Auranofin	Ridaura; ; Auranofin;Auranofin; Auranofina
Daoy	NCGC00161703-02	-2.1	-112.251	-98.031	5.21574	COC1=CC=CC2=C1C(=NC(=N2)C3=CC=CS3)NN4C(=O)\C=C(C)/C4=O	-5.2827	NCGC00161703	NCGC00161703;NCGC00161703
Daoy	NCGC00168110-01	-2.1	-133.439	-88.59	5.21574	CN1CCN(CC1)C2=CC(=NC(=N2)SC3=CC=C(NC(=O)C4CC4)C=C3)NC5=CC(=N[NH]5)C	-5.2827	Tozasertib	Tozasertib;Tozasertib;MK-0457;VX-680??
Daoy	NCGC00188346-01	-2.1	-96.986	-81.469	5.21574	Oc1cc2cc(nc2cc1)c4nn(c3ncnc(N)c34)C(C)C	-5.2827	PP242	PP242;PP 242
Daoy	NCGC00249897-01	-1.1	-108.035	-97.055	5.21574	Cc1ccc(c2[Hg]Oc12)[N+]([O-])=O	-5.2827	Nitromersol
Daoy	NCGC00346449-01	-1.1	-114.849	-96.823	5.21574	ClC1=CC=C(CCCOC/2=N/NC(=O)C(=C2NCC3=CN=CC=C3)/Br)C=C1	-5.2827	Parogrelil	Parogrelil
Daoy	NCGC00346475-01	-2.2	-90.438	-68.811	5.21574	CC[C@H](NC(=O)[C@H](C)NC)C(=O)N1C[C@@H](O)C[C@H]1CC2=C([NH]C3=C2C=CC(=C3)F)C4=C(C[C@@H]5C[C@H](O)CN5C(=O)[C@H](CC)NC(=O)[C@H](C)NC)C6=C([NH]4)C=C(F)C=C6	-5.2827	Birinapant	Birinapant
Daoy	NCGC00346563-01	-1.1	-114.183	-95.985	5.21574	COC1=CC(=CC(=C1O)OC)[C@H]2[C@@H]3[C@H](COC3=O)[C@H](O[C@@H]4O[C@@H]5CO[C@H](O[C@H]5[C@H](O)[C@H]4O)C6=CC=CS6)C7=CC8=C(OCO8)C=C27	-5.2827	Teniposide	Teniposide (Vumon)
Daoy	NCGC00017324-07	-1.1	-90.82	-80.706	5.85216	CC(C)(CC)C(=O)O[C@H]2C[C@@H](C)C=C3C=C[C@H](C)[C@H](CC[C@@H]1C[C@@H](O)CC(=O)O1)[C@@H]23	-5.2327	Simvastatin	; Zocor;Simvastatin;SIMVASTATIN
Daoy	NCGC00346643-01	-2.2	-100.025	-68.958	5.85216	CO[C@H]1C[C@H](C)C\C2=C(OC)/C(=O)\C=C(\NC(=O)\C(=C\C=C\[C@H](OC)[C@@H](OC(N)=O)\C(=C\[C@H](C)[C@H]1O)C)C)C2=O	-5.2327	Geldanamycin	Geldanamycin
Daoy	NCGC00346654-01	-2.2	-104.755	-78.907	5.85216	CC(C)[N]1N=C(C2=CC3=C(OC(=N3)N)C=C2)C4=C(N)N=CN=C14	-5.2327	INK-128	INK 128
Daoy	NCGC00346956-01	-1.1	-97.263	-92.623	5.85216	CNC(=O)C1=CC=C(NC2=CC(=C3C=C[NH]C3=N2)NC4=C(C=CC=C4)[S+]([O-])(=O)C(C)C)N=C1	-5.2327	HMSL10015	HMSL10015
Daoy	NCGC00347063-01	-1.1	-103.741	-96.51	5.85216	OC1=C(O)C=C(C=C1)C2CCN(CC2)C3=CC=NC4=CC=CC=C34	-5.2327	KUC110948N-02
Daoy	NCGC00178831-03	-1.1	-106.25	-95.898	6.56623	[Cl-].C[n+]1c3cc(N)ccc3cc2ccc(N)cc12.Nc1cc2nc3cc(N)ccc3cc2cc1	-5.1827	Acriflavine hydrochloride
Daoy	NCGC00242495-01	-1.1	-88.982	-76.235	6.56623	CN(C1=NC=CC=C1CNC2=NC(=NC=C2C(F)(F)F)NC3=CC=C4NC(=O)CC4=C3)[S+](C)([O-])=O	-5.1827	PF-431396	PF-562271;PF-431396
Daoy	NCGC00346954-01	-1.1	-108.498	-96.985	6.56623	OC1=CC=C(C(=C1)O)C2=CC=C(C=C2)C3=N[NH]C(=C3)NC4=CC=CC(=C4)CNC5CC5	-5.1827	TCS-2312	TCS 2312
Daoy	NCGC00015693-08	-1.1	-106.182	-98.645	7.36743	OCCNCCNC1=CC=C(NCCNCCO)C2=C1C(=O)C3=C(C(=CC=C3O)O)C2=O	-5.1327	Mitoxantrone	;Mitoxantrone; Mitoxantrone Hcl; Mitoxantrone; Mitozantrone;MITOXANTRONE HYDROCHLORIDE; Mitoxantrone dihydrochloride;Mitoxantrone dihydrochloride; Mitoxantrona;Mitoxantrone di?HCl;MITOXANTHRONE HYDROCHLORIDE
Daoy	NCGC00092289-01	-1.1	-105.428	-97.377	7.36743	ClC/1=C(NCCN2CCOCC2)/C(=O)C3=C(C=CC=N3)C1=O	-5.1327	DA-3003-1	NSC-663284; DA-3003-1;DA-3003-1
Daoy	NCGC00346478-02	-1.1	-107.312	-98.541	7.36743	FC1=CC(=CC=C1)COC2=CC=C(NC3=C4C=C(NC(=O)C=C)C=CC4=NC=N3)C=C2Cl	-5.1327	AST-1306	AST-1306
Daoy	NCGC00346948-01	-2.1	-110.352	-96.627	7.36743	ONC(=O)C=CC#CC1=CC(=CC=C1)N[S+]([O-])(=O)C2=CC=CC=C2	-5.1327	Oxamflatin	Oxamflatin
Daoy	NCGC00347948-01	-1.1	-108.965	-97.791	7.36743	CC1=CC=C2N=C(NC(=O)CS\C3=N\C4=C(\SCC4)C(=O)N3C5=CC=CC=C5)SC2=C1	-5.1327	IWP-2
Daoy	NCGC00263152-02	-1.1	-101.53	-98.831	8.2664	CN1CCN(CC1)CC2=CC=C(NC(=O)C3=CC(=C(C)C=C3)C#CC4=CN=C5C=CC=N[N]45)C=C2C(F)(F)F	-5.0827	Ponatinib (AP24534)	Ponatinib; Ponatinib;Ponatinib (AP24534)
Daoy	NCGC00263222-01	-1.1	-105.396	-97.171	8.2664	CC1(C)OC/2=C(\[C@H](NCC3=CC=CC=C3)[C@@H]1O)C(=O)C4=CC=CC=C4C2=O	-5.0827	CAY10581	CAY10581
Daoy	NCGC00346509-01	-2.1	-96.476	-89.63	8.2664	O=C1NC(=O)/C(S1)=C/C2=CC=C3N=CC=C(C4=CC=NC=C4)C3=C2	-5.0827	GSK-615	GSK1059615
Daoy	NCGC00346632-01	-1.2	-88.621	-74.334	8.2664	COC1=CC=C(F)C(=C1C(=O)C2=C(N)N=C(NC3CCN(CC3)[S+](C)([O-])=O)N=C2)F	-5.0827	R-547	R547
Daoy	NCGC00263149-01	-1.1	-95.565	-96.576	8.51318	CCN1CCN(CC1)CC2=CC=C(C=C2)C3=CC4=C(N[C@H](C)C5=CC=CC=C5)N=CN=C4[NH]3	-5.0699	AEE-788	AEE-788
Daoy	NCGC00016000-10	-1.1	-98.988	-83.119	9.27505	CCN(CC)C(=S)SSC(=S)N(CC)CC	-5.0327	Disulfiram	;Tetraethylthiuram disulfide; Disulfiram; Tetraethylthiuram disulfide; Disulfiramo; Teturam; Antabuse;Disulfiram;DISULFIRAM
Daoy	NCGC00166245-04	-1.1	-107.596	-98.815	9.27505	O=S(=O)(O)O.Nc1cc2nc3cc(N)ccc3cc2cc1.Nc1cc2nc3cc(N)ccc3cc2cc1	-5.0327	Proflavin hemisulfate
Daoy	NCGC00189220-05	-2.1	-93.13	-97.261	9.27505	COC1=C(OCCCN2CCCC2)C=C3N=C(N=C(NC4CCN(CC4)C(C)C)C3=C1)C5CCCCC5	-5.0327	UNC-0638	UNC0638;UNC-0638
Daoy	NCGC00244256-02	-1.1	-107.091	-98.351	9.27505	C[C@@]12O[C@@H](C[C@]1(O)CO)[N]3C4=C(C=CC=C4)C5=C6C(=O)NCC6=C7C8=C(C=CC=C8)[N]2C7=C35	-5.0327	Lestaurtinib???	KT-5555;CEP-701;Lestaurtinib; Lestaurtinib;SPM-924
Daoy	NCGC00263918-03	-2.1	-102.919	-96.595	9.27505	Cl.OCC(=O)[C@@]4(O)C[C@H](O[C@H]1C[C@H](N)[C@H](O)[C@H](C)O1)c5c(O)c3C(=O)c2c(OC)cccc2C(=O)c3c(O)c5C4	-5.0327	Adriamycin hydrochloride-DNA complex	EPIRUBICIN HYDROCHLORIDE;Epirubicin Hydrochloride
Daoy	NCGC00346626-01	-2.1	-130.997	-95.519	9.27505	ClC1=CC\2=C(NC(=O)\C(=C2N[C@@H]3CN4CCC3CC4)C5=NC6=C([NH]5)C=CC=C6)C=C1	-5.0327	CHIR-124	CHIR-124
Daoy	NCGC00346673-01	-1.1	-111.624	-97.948	9.27505	CNC(=O)C1=N[N](C)C2=C1C(C)(C)CC3=CN=C(NC4=CC=C(C=C4)N5CCN(C)CC5)N=C23	-5.0327	Milciclib	PHA-848125
Daoy	NCGC00346962-01	-2.1	-86.318	-68.367	9.27505	C[N]1C=C(C=N1)C2=CC=C3N=CC\4=C(N(C(=O)\C=C4)C5=CC6=C(CCN6C(=O)C=C)C=C5)C3=C2	-5.0327	HMSL10077	HMSL10077
Daoy	NCGC00346966-01	-2.2	-81.872	-72.245	9.27505	O=C(NC1=N[NH]C2=CC(=CC=C12)C3=CC(=CC=C3)C(=O)NC4CC4)C5CC5	-5.0327	HMSL10088	HMSL10088
Hh-Wt-fiborblast	NCGC00017338-05	-1.1	-106.84	-99.592	0.016494	CCCCCC[C@@H]1[C@@H](OC(=O)CC(C)C)[C@H](C)OC(=O)[C@@H](NC(=O)C2=C(O)C(=CC=C2)NC=O)[C@@H](C)OC1=O	-7.7827	Antimycin A	Antimycin A;ANTIMYCIN A1
Hh-Wt-fiborblast	NCGC00347303-01	-1.1	-94.986	-92.614	0.046485	CC(C)[C@@]12C[C@@H](OC(=O)CO)[C@@](C)(O1)[C@@H]3CC[C@@H](C)[C@H]3[C@@H]2OC(=O)\C=C\C4=CC=CC=C4	-7.3327	Englerin A
Hh-Wt-fiborblast	NCGC00017358-14	-1.1	-105.458	-100.529	0.116766	COC1=CC2=C(C=C1OC)[C@H]3[C@@H](CO2)OC4=C(C=CC5=C4C[C@@H](O5)C(C)=C)C3=O	-6.9327	Rotenone	;ROTENONE;Rotenone
Hh-Wt-fiborblast	NCGC00346531-01	-1.1	-106.602	-98.922	0.116766	CC[C@@H]\1CC[C@@H]2O[C@]3(CC[C@H](C)[C@H](C[C@@H](C)O)O3)[C@@H](C)[C@H](OC(=O)/C=C/[C@H](C)[C@@H](O)[C@H](C)C(=O)[C@H](C)[C@@H](O)[C@H](C)C(=O)[C@](C)(O)[C@@H](O)[C@H](C)C/C=C\C=C1)[C@@H]2C	-6.9327	Oligomycin A	Oligomycin A
Hh-Wt-fiborblast	NCGC00242514-01	-1.1	-96.267	-99.666	0.261406	COCC[N]1C(=[N+](CC2=NC=CN=C2)C3=C1C(=O)C4=CC=CC=C4C3=O)C	-6.5827	Sepantronium bromide	YM-155;YM155
Hh-Wt-fiborblast	NCGC00025288-03	-1.1	-105.443	-100.448	0.293303	COC1=CC2=C(C=C1OC)[C@H]3[C@@H](CO2)OC4=C(C=CC5=C4\C=C/C(C)(C)O5)C3=O	-6.5327	Deguelin	Deguelin;Deguelin
Hh-Wt-fiborblast	NCGC00346582-01	-1.1	-102.461	-99.757	0.369246	FC(F)(F)C1=CC=C(\C=C\C2=NC(=CO2)COC3=CC=C(CCCC[N]4C=CN=N4)C=C3)C=C1	-6.4327	Mubritinib	Mubritinib (TAK 165)
Hh-Wt-fiborblast	NCGC00166288-02	-1.1	-97.758	-93.962	0.464854	[I-].CCN3c4ccccc4SC3=CC=Cc2sc1ccccc1[n+]2CC	-6.3327	3,3'-Diethylthiacarbocyanine iodide
Hh-Wt-fiborblast	NCGC00013058-02	-1.1	-89.061	-84.004	0.736743	C/[N+](C)=C1\C=C/C(C=C1)=C(/c2ccccc2)c3ccc(cc3)N(C)C.[O-]C(=O)C(=O)O.[O-]C(=O)C(=O)O.O=C(O)C(=O)O.CN(C)c1ccc(cc1)C(\c2ccccc2)=C3/C=C/C(C=C3)=[N+](/C)C	-6.1327	Malachite green oxalate
Hh-Wt-fiborblast	NCGC00249613-02	-1.1	-94.836	-97.753	0.736743	C[C@@]1(CO1)C(=O)[C@@H](NC(=O)[C@H](Cc2ccccc2)NC(=O)[C@H](CC(C)C)NC(=O)[C@H](CCc3ccccc3)NC(=O)CN4CCOCC4)CC(C)C	-6.1327	Carfilzomib (PR-171)	Carfilzomib;ONO-7057;PR-171; Carfilzomib;Carfilzomib (PR-171)
Hh-Wt-fiborblast	NCGC00242506-02	-1.1	-104.894	-96.718	0.82664	O=C(N[C@@H](Cc1ccccc1)C(=O)N[C@@H](CC(C)C)B(O)O)c2cnccn2	-6.0827	Bortezomib	Bortezomib;Bortezomib;MLN-341;LDP-341;Velcade
Hh-Wt-fiborblast	NCGC00091112-08	-1.1	-101.889	-102.298	1.04068	CN(C)C1=CC=C(C=C1)C(C2=CC=C(C=C2)N(C)C)=C/3\C=C/C(/C=C3)=[N+](C)C	-5.9827	Methylrosaniline chloride	; Triple Dye; Basic Violet 3; ; Methyl violet 2B; Hexamethyl-p-rosaniline chloride (Gentian violet); Crystal Violet;GENTIAN VIOLET; Genapax; Methyl Violet 10B; Gentian violet; Crystal violet solution;Gentian violet
Hh-Wt-fiborblast	NCGC00165811-03	-1.1	-104.542	-98.511	2.32979	OC1=C(C=C(Cl)C=C1)C(=O)NC2=CC(=CC(=C2)C(F)(F)F)C(F)(F)F	-5.6327	IMD-0354	IMD-0354;IMD 0354;IMD-0354
Hh-Wt-fiborblast	NCGC00014911-01	-2.1	-96.566	-92.17	2.61406	CC(C)(O)\C=C/C(=O)[C@](C)(O)[C@H]1[C@H](O)C[C@]2(C)[C@@H]3C\C=C4/[C@@H](/C=C(/O)C(=O)C4(C)C)[C@]3(C)C(=O)C[C@@]12C	-5.5827	Cucurbitacin I
Hh-Wt-fiborblast	NCGC00178352-06	-1.1	-106.428	-98.609	2.93303	Cl.Cl.CCCCC(CC)CNC(=N)NC(=N)NCCCCCCNC(=N)NC(=N)NCC(CC)CCCC	-5.5327	Alexidine dihydrochloride
Hh-Wt-fiborblast	NCGC00345811-01	-1.1	-101.017	-98.961	2.93303	N[S+]([O-])(=O)C1=C2C(=O)C3=C(C(=CC=C3)O)C(=O)C2=CC=C1	-5.5327	LLL-12	LLL-12
Hh-Wt-fiborblast	NCGC00015735-11	-1.1	-109.592	-98.587	3.62372	Clc2cc(ccc2NC(=O)c1cc(Cl)ccc1O)[N+]([O-])=O	-5.4408	Niclosamide	Yomesan;Niclosamide; Niclosamida;NICOLSAMIDE; ; Bayluscide;NICLOSAMIDE; Niclocide; Phenasal; Fenasal; Niclosamid; Radewerm; Bayer 73; Bayer 2353; Niclosamide; Clonitralide; Niclosamidel; Devermine; Niclosamide-olamine; Tr??d??mine
Hh-Wt-fiborblast	NCGC00178913-04	-1.1	-99.792	-88.388	4.14301	CC/1=C(\O)C(=O)\C=C2/C1=C/C=C3\[C@@]2(C)CC[C@@]4(C)[C@@H]5C[C@@](C)(CC[C@]5(C)CC[C@]34C)C(O)=O	-5.3827	Tripterin	CELASTROL;Celastrol
Hh-Wt-fiborblast	NCGC00015959-09	-1.1	-103.811	-87.941	4.562	C[n+]2cc1c6OCOc6ccc1c3ccc4cc5OCOc5cc4c23	-5.3408	Sanguinarine
Hh-Wt-fiborblast	NCGC00344990-01	-1.1	-118.258	-98.584	5.21574	CC(C)(O)C[N]1C(=NC2=CC(=CC=C12)CN3CCOCC3)NC(=O)C4=CC=C(S4)C5=C[NH]N=C5	-5.2827	NCGC00344990-01
Hh-Wt-fiborblast	NCGC00161679-01	-1.1	-104.007	-95.825	5.85216	CC(C)C[C@H](NC(=O)[C@H](CC(C)C)NC(=O)[C@H](CC(C)C)NC(=O)OCC1=CC=CC=C1)C=O	-5.2327	MG-132	MG-132
Hh-Wt-fiborblast	NCGC00162453-10	-1.2	-78.708	-73.447	6.56623	C[C@H](\C=C(C)\C=C\C(=O)NO)C(=O)C1=CC=C(C=C1)N(C)C	-5.1827	Trichostatin A	Trichostatin A (TSA);Trichostatin A;trichostatin-A
Hh-Wt-fiborblast	NCGC00178831-03	-1.1	-92.468	-80.705	7.36743	[Cl-].C[n+]1c3cc(N)ccc3cc2ccc(N)cc12.Nc1cc2nc3cc(N)ccc3cc2cc1	-5.1327	Acriflavine hydrochloride
Hh-Wt-fiborblast	NCGC00188382-04	-1.1	-95.419	-99.14	7.36743	CC(NCC1=CC=C2N(CC(C)(C)O)\C(NC2=C1)=N\C(=O)C3=CC=C(S3)C4=C[NH]N=C4)C(C)(C)C	-5.1327	NCGC00188382-01	NCGC00188382-01;NCGC00188382-01
Hh-Wt-fiborblast	NCGC00345815-01	-1.1	-110.233	-95.707	7.36743	CCC[C@H](NC(=O)[C@H](CC(C)C)NC(=O)[C@H](CC(C)C)NC(=O)OCC1=CC=CC=C1)C=O	-5.1327	MG-115	Z-Leu-Leu-Nva-H (aldehyde)
Hh-Wt-fiborblast	NCGC00346951-01	-1.1	-105.346	-97.948	7.36743	O=C1C2=CC=CC=C2[N+]3=C1C4=C(C=C3)C5=CC=CC=C5[NH]4	-5.1327	Fascaplysin	Fascaplysin
Hh-Wt-fiborblast	NCGC00347063-01	-1.1	-99.561	-99.3	7.36743	OC1=C(O)C=C(C=C1)C2CCN(CC2)C3=CC=NC4=CC=CC=C34	-5.1327	KUC110948N-02
Hh-Wt-fiborblast	NCGC00165889-02	-1.1	-81.619	-84.881	8.2664	CC1=NC(=CC=C1)C2=C(N=C([NH]2)C(C)(C)C)C3=CC4=C(OCO4)C=C3	-5.0827	SB-505124	SB-505124
Hh-Wt-fiborblast	NCGC00263563-01	-2.2	-86.182	-76.316	8.2664	[NH4+].O[C@]1(CC([O-])=O)O[C@H]([C@H](OC)[C@@H](OC)[C@@H]1C)[C@H](C)[C@H]2O[C@]3(C[C@H](O)[C@H]2C)CC[C@](C)(O3)[C@H]4CC[C@](C)(O4)[C@@H]6O[C@H](C[C@@H]6OC5C[C@H](OC)[C@@H](OC)[C@H](C)O5)[C@H]7O[C@](C)(O)[C@H](C)C[C@@H]7C	-5.0827	Maduramicin ammonium
Hh-Wt-fiborblast	NCGC00091387-08	-1.1	-104.109	-99.3	9.27505	[Br-].CC[n+]3c4cc(N)ccc4c1ccc(N)cc1c3c2ccccc2	-5.0327	Ethidium bromide
Hh-Wt-fiborblast	NCGC00161418-02	-1.1	-97.146	-99.974	9.27505	CCC1=CC=C(OCC2=C(C=CC=C2)C(=O)NC3=CC4=C(C=C3)N=C(C)C=C4N)C=C1	-5.0327	JTC-801	JTC-801; JTC-801
Hh-Wt-fiborblast	NCGC00168464-04	-1.1	-100.682	-99.292	9.27505	Clc1ccc(CCCC[N+](CC)(CC)CCCCCCC)cc1.[O-]S(=O)(=O)c1ccc(C)cc1	-5.0327	Clofilium tosylate
Hh-Wt-fiborblast	NCGC00347064-01	-1.1	-105.889	-99.001	9.27505	COC1=C2N=C(N=C(NCC3=CC=CC=C3)C2=CC=C1)[N]4C(=NC5=C4C=CC=C5)N	-5.0327	KUC107871N-04
LAN-5	NCGC00025059-04	-1.1	-88.342	-80.654	0.00233	CC(C)C1NC(=O)C(NC(=O)C2=C3\N=C\4/C(=C(C)\C(=O)\C(=C4C(=O)NC5C(C)OC(=O)C(C(C)C)N(C)C(=O)CN(C)C(=O)C6CCCN6C(=O)C(NC5=O)C(C)C)N)OC3=C(C)C=C2)C(C)OC(=O)C(C(C)C)N(C)C(=O)CN(C)C(=O)C7CCCN7C1=O	-8.6327	Actinomycin D	;Actinomycin D; Actinomycin D; Ac-De; Lyovac, Cosmege; Actinomycin- IV; 7 Dactinomycin; Actinomycin C1; Lyovac-Cosmegen; Cosmegen; Cosmegen Lyovac; MSD Brand of Dactinomycin; ADdATGCAT; Dactinomicina
LAN-5	NCGC00271789-02	-1.2	-88.104	-76.623	0.00233	CC(C)[C@H]6NC(=O)[C@@H](NC(=O)c1ccc(C)c2OC3=C(C)C(=O)C(N)=C(C3=Nc12)C(=O)N[C@@H]5C(=O)N[C@@H](C(=O)N4CCC[C@H]4C(=O)N(C)CC(=O)N(C)[C@@H](C(C)C)C(=O)O[C@@H]5C)C(C)C)[C@@H](C)OC(=O)[C@H](C(C)C)N(C)C(=O)CN(C)C(=O)[C@@H]7CCCN7C6=O	-8.6327	Actinomycin D
LAN-5	NCGC00242514-01	-1.1	-101.299	-96.938	0.005852	COCC[N]1C(=[N+](CC2=NC=CN=C2)C3=C1C(=O)C4=CC=CC=C4C3=O)C	-8.2327	Sepantronium bromide	YM-155;YM155
LAN-5	NCGC00345782-01	-1.1	-105.716	-97.867	0.011677	ClC1=CC=C(OCCCCCCN\C(NC2=CC=NC=C2)=N/C#N)C=C1	-7.9327	CHS-828	CHS-828
LAN-5	NCGC00253588-01	-1.1	-117.233	-93.918	0.0147	CC(C)(C)O\N=C\c1c3CN4C(=O)C=5COC(=O)[C@](O)(CC)C=5C=C4c3nc2ccccc12	-7.8327	Gimatecan
LAN-5	NCGC00242506-02	-1.1	-117.244	-96.22	0.032909	O=C(N[C@@H](Cc1ccccc1)C(=O)N[C@@H](CC(C)C)B(O)O)c2cnccn2	-7.4827	Bortezomib	Bortezomib;Bortezomib;MLN-341;LDP-341;Velcade
LAN-5	NCGC00346469-01	-1.1	-112.262	-96.169	0.036925	CC(C)C[C@H](NC(=O)[C@@H](NC(=O)C1=CC=CC(=N1)C2=CC=CC=C2)[C@@H](C)O)B(O)O	-7.4327	Delanzomib	CEP18770
LAN-5	NCGC00095986-02	-1.1	-88.68	-89.759	0.04143	CC[C@@]1(O)C(=O)OCC/2=C1/C=C3\N(CC4=CC5=CC(=CC=C5N=C34)O)C2=O	-7.3827	10-hydroxycamptothecin	10-HYDROXYCAMPTOTHECIN
LAN-5	NCGC00247878-01	-1.1	-97.671	-96.717	0.052157	CCNC(=O)C1=NOC(=C1C2=CC=C(CN3CCOCC3)C=C2)C4=C(O)C=C(O)C(=C4)C(C)C	-7.2827	NVP-AUY922	NVP-AUY922;NVP-AUY922;AUY-922/VER-52296
LAN-5	NCGC00263098-03	-1.2	-77.843	-72.841	0.052157	COC1=CC=C(\C=C/C2=CC(=C(OC)C(=C2)OC)OC)C=C1O	-7.2827	Combretastatin A-4	Combretastatin A-4; Combretastatin A-4
LAN-5	NCGC00014911-01	-1.1	-94.719	-95.492	0.058522	CC(C)(O)\C=C/C(=O)[C@](C)(O)[C@H]1[C@H](O)C[C@]2(C)[C@@H]3C\C=C4/[C@@H](/C=C(/O)C(=O)C4(C)C)[C@]3(C)C(=O)C[C@@]12C	-7.2327	Cucurbitacin I
LAN-5	NCGC00016447-02	-1.1	-91.04	-87.955	0.058522	C[C@@H]1O[C@@H](O[C@H]\2CC[C@]\3(C)[C@@H]4CC[C@]5(C)[C@@H](CC[C@@]5(O)[C@H]4CCC3=C2)C/6=C/OC(=O)/C=C6)[C@H](O)[C@H](O)[C@@H]1O	-7.2327	Proscillaridin	Scillase; Proscillaridin;Proscillaridin; ; Caradrin; Sandoscill; Digitalysat; A, Proscillaridi; Proscillaridin A; Proscilaridina; Talusin; Rhamnoside, Scillareni
LAN-5	NCGC00016994-16	-1.1	-97.262	-91.168	0.058522	CC[C@@]1(O)C(=O)OC\C2=C1\C=C\3N(CC4=C3N=C5C=CC=CC5=C4)C2=O	-7.2327	Camptothecin	;Camptothecin; Campotothecine;Camptothecine (S,+); Camptothecine (S,+); Camptothecine; Sodium Camptothecin; (S)-(+)-Camptothecin;(S)-(+)-Camptothecin; "Camptothecine (S,+)"; Na-CPT;CAMPTOTHECIN
LAN-5	NCGC00163700-04	-1.1	-95.369	-92.614	0.058522	CC[C@]1(O)C[C@H]2CN(CCC3=C([NH]C4=C3C=CC=C4)[C@@](C2)(C(=O)OC)C5=CC6=C(C=C5OC)N(C=O)[C@H]7[C@](O)([C@H](OC(C)=O)[C@]8(CC)\C=C/C[N@@]9CC[C@]67[C@H]89)C(=O)OC)C1	-7.2327	Vincristine sulfate	Vincristine sulfate salt; ; Vincristine; Vincristine Sulphate;Vincristine sulfate; Oncovin; VAMP regimen
LAN-5	NCGC00344555-01	-1.1	-92.79	-92.772	0.058522	O=C1C=CC(=CO1)[C@H]6CC[C@@]5(O)[C@]6(C)CC[C@H]3[C@H]5CCC2=C[C@H](CC[C@@]23C)O[C@@H]4O[C@@H](C)[C@H](O)[C@@H](O)[C@H]4O	-7.2327	Proscillaridin
LAN-5	NCGC00250408-01	-1.1	-108.177	-98.071	0.073674	COC1=C(N[S+]([O-])(=O)C2=C(F)C=C(F)C=C2)C=C(C=N1)C3=CC=C4N=CC=C(C5=CN=NC=C5)C4=C3	-7.1327	GSK-2126458	GSK 2126458;2126458/GSK-458
LAN-5	NCGC00022001-13	-1.2	-75.361	-80.83	0.082664	COc1cc(cc(OC)c1OC)[C@H]3[C@H]2C(=O)OC[C@@H]2[C@@H](O)c4cc5OCOc5cc34	-7.0827	Podofilox	podophyllotoxin 4-O-Glcp;AXL-1717/NSC-36407; ;Podophyllotoxin; Picropodophyllin;Picropodophyllin
LAN-5	NCGC00025125-18	-1.2	-71.046	-68.39	0.089125	CC(=O)N[C@H]2CCc3cc(OC)c(OC)c(OC)c3C1=CC=C(OC)C(=O)C=C12	-7.05	Colchicine	; ; Colchicine;COLCHICINE; Colchicine derivatives; Colchicine, (+-)-Isomer; Colchicine, (R)-Isomer;Colchicine
LAN-5	NCGC00263146-01	-1.1	-92.613	-95.494	0.095519	CC1=NC=C(C=C1)C2=N[N](C=N2)C3=CC=C(NC4=NC=CC(=N4)C5=CC(=CC=C5)N6CCOCC6)C=C3	-7.0199	SR-3306	SR-3306
LAN-5	NCGC00017254-02	-1.1	-100.015	-87.523	0.116766	C[C@H]1CCC/C=C/C2C[C@H](O)C[C@H]2[C@H](O)\C=C\C(=O)O1	-6.9327	Cyanein	Brefeldin A;BREFELDIN A
LAN-5	NCGC00346654-01	-1.1	-84.861	-97.967	0.131014	CC(C)[N]1N=C(C2=CC3=C(OC(=N3)N)C=C2)C4=C(N)N=CN=C14	-6.8827	INK-128	INK 128
LAN-5	NCGC00016000-10	-1.1	-98.493	-100.076	0.147	CCN(CC)C(=S)SSC(=S)N(CC)CC	-6.8327	Disulfiram	;Tetraethylthiuram disulfide; Disulfiram; Tetraethylthiuram disulfide; Disulfiramo; Teturam; Antabuse;Disulfiram;DISULFIRAM
LAN-5	NCGC00163411-05	-1.2	-72.544	-79.939	0.147	CC(C)[C@]12O[C@H]1[C@@H]3O[C@@]34[C@@]5(C)CC\C6=C(COC6=O)/[C@@H]5C[C@@H]7O[C@]47[C@@H]2O	-6.8327	Triptolide	Triptolide; Triptolide
LAN-5	NCGC00185772-01	-1.2	-75.337	-76.913	0.147	O=S(=O)(O)O.O=C(OC)[C@@]2(C[C@H]4C[C@@](O)(CC)C[N@@](CCc1c3ccccc3nc12)C4)c5cc9c(cc5OC)N(C)[C@@H]6[C@]98CCN7CC=C[C@@](CC)([C@@H](O)[C@]6(O)C(N)=O)[C@H]78	-6.8327	Vindesine sulfate salt	Vindesine sulfate salt
LAN-5	NCGC00346453-01	-1.1	-94.54	-96.947	0.147	C[C@]1(CCCN1C2=N[N]3C=CC=C3C(=N2)NC4=N[NH]C(=C4)C5CC5)C(=O)NC6=CN=C(F)C=C6	-6.8327	BMS-754807	BMS-754807
LAN-5	NCGC00346644-01	-1.2	-53.757	-66.378	0.147	O=C(CC1=CC=C(C=N1)C2=CC=C(OCCN3CCOCC3)C=C2)NCC4=CC=CC=C4	-6.8327	KX-01	KX2-391
LAN-5	NCGC00015693-08	-1.1	-93.182	-97.86	0.164936	OCCNCCNC1=CC=C(NCCNCCO)C2=C1C(=O)C3=C(C(=CC=C3O)O)C2=O	-6.7827	Mitoxantrone	;Mitoxantrone; Mitoxantrone Hcl; Mitoxantrone; Mitozantrone;MITOXANTRONE HYDROCHLORIDE; Mitoxantrone dihydrochloride;Mitoxantrone dihydrochloride; Mitoxantrona;Mitoxantrone di?HCl;MITOXANTHRONE HYDROCHLORIDE
LAN-5	NCGC00024379-04	-1.1	-117.48	-94.928	0.164936	COc4cc5CCN[C@H](C[C@H]1C[C@H]2c3cc(OC)c(OC)cc3CCN2C[C@@H]1CC)c5cc4OC	-6.7827	Emetine	; ; Emetine;Emetine dihydrochloride; Emetine dihydrochloride; Emetine dihydrochloride hydrate;Emetine..2HCl; Hydrochloride, Emetin; Dihydrochloride, Emetin; Emetine Dihydrochloride;Emetine dihydrochloride hydrate; Amebicide;EMETINE
LAN-5	NCGC00263216-02	-1.1	-101.79	-97.284	0.164936	NC1=NC=C(C=C1)C2=CC=C3N=CC\4=C(N(C(=O)\C=C4)C5=CC(=CC=C5)C(F)(F)F)C3=C2	-6.7827	Torin-2	Torin-2;Torin 2; Torin-2
LAN-5	NCGC00263918-04	-1.1	-85.4	-96.642	0.164936	COC1=C2C(=O)C3=C(C(=C4C[C@](O)(C[C@H](O[C@H]5C[C@H](N)[C@@H](O)[C@H](C)O5)C4=C3O)C(=O)CO)O)C(=O)C2=CC=C1	-6.7827	Epirubicin hydrochloride	EPIRUBICIN HYDROCHLORIDE;Epirubicin Hydrochloride
LAN-5	NCGC00014925-06	-1.1	-85.518	-93.46	0.185062	Cl.CN(C)Cc1c2cc3CN4C(=O)C=5COC(=O)[C@](O)(CC)C=5C=C4c3nc2ccc1O	-6.7327	Topotecan HCl	; Hycamtamine; Topotecane; Nogitecan hydrochloride;Nogitecan hydrochloride/NSC-609699;Topotecan hydrochloride; Topotecan hydrochloride;TOPOTECAN HYDROCHLORIDE; Nogitecan Hydrochloride; Hycamtin
LAN-5	NCGC00024246-13	-1.1	-85.34	-96.054	0.185062	COC1=CC=CC2=C1C(=O)C3=C(O)C4=C(C[C@](O)(C[C@@H]4O[C@H]5C[C@H](N)[C@H](O)[C@H](C)O5)C(C)=O)C(=C3C2=O)O	-6.7327	Daunorubicin	WP900 hydrochloride; Cerubidine;Daunorubicin hydrochloride; ;; Daunoblastine;DAUNORUBICIN; Daunorubicin; Daunomycin HCL; Dauno-Rubidomycine; Daunomycin, hydrochloride; Daunomycin hydrochloride; Daunoblastin; Dauno Rubidomycin;Daunomycin hydrochloride; (-)-Daunorubicin
LAN-5	NCGC00091563-12	-1.1	-104.75	-100.584	0.185062	CN(C)C(=S)SSC(=S)N(C)C	-6.7327	Thiram
LAN-5	NCGC00238453-01	-1.1	-107.761	-98.603	0.185062	COC1=CC(=CC=C1NC2=NC(NC3=C(C=CC=C3)[S+]([O-])(=O)C(C)C)=C(Cl)C=N2)N4CCC(CC4)N5CCN(C)CC5	-6.7327	TAE-684	TAE-684;NVP-TAE684?
LAN-5	NCGC00346542-01	-1.1	-105.39	-99.637	0.185062	CC[S+]([O-])(=O)NC1=CC=C2NC(=O)C(=C(NC3=CC=C(CN4CCCCC4)C=C3)/C5=CC=CC=C5)/C2=C1	-6.7327	Hesperadin	Hesperadin
LAN-5	NCGC00346633-01	-1.1	-94.068	-94.887	0.185062	CC1(C)CC(=O)C2=C(C1)[N](N=C2C(F)(F)F)C3=CC(=C(C=C3)C(N)=O)NC4CCC(O)CC4	-6.7327	SNX-2112	SNX-2112
LAN-5	NCGC00346647-01	-1.1	-104.554	-99.913	0.207643	CNC(=O)C1=C(F)C=CC=C1NC2=C3C=C[NH]C3=NC(=N2)NC4=C(OC)C=C5CCN(C(=O)CN(C)C)C5=C4	-6.6827	GSK1838705A	GSK1838705A
LAN-5	NCGC00142623-04	-1.1	-88.221	-90.07	0.232979	O=C1C=C(CO1)[C@H]8CC[C@@]7(O)[C@]8(C)CC[C@H]3[C@H]7CC[C@@H]2C[C@H](CC[C@@]23C)O[C@@H]6O[C@H](C)[C@@H](O[C@H]5C[C@H](O)[C@H](O[C@H]4C[C@H](O)[C@H](O)[C@@H](C)O4)[C@@H](C)O5)[C@@H](O)C6	-6.6327	Digitoxin
LAN-5	NCGC00179578-03	-1.1	-94.176	-93.867	0.232979	ClCC(=O)[C@@]5(OC(=O)c1ccco1)[C@H](C)C[C@@H]3[C@]5(C)C[C@H](O)[C@]2(Cl)[C@@]4(C)C=CC(=O)C=C4CC[C@H]23	-6.6327	Mometasone furoate	; 2-Furoate;Mometasone furoate; Nasonex; Mometasone Fuorate; Elocon; Sch 32088
LAN-5	NCGC00249612-01	-1.1	-104.142	-99.164	0.232979	CC(C)C[C@H](NC(=O)CNC(=O)C1=C(Cl)C=CC(=C1)Cl)B2OC(=O)CC(CC(O)=O)(O2)C(O)=O	-6.6327	Ixazomib citrate
LAN-5	NCGC00250398-01	-1.1	-92.92	-96.137	0.261406	CN(C)C1CCN(CC1)C(=O)C2=CC=C(NC(=O)NC3=NC(=NC(=N3)N4CCOCC4)N5CCOCC5)C=C2	-6.5827	PF-05212384	PKI-587;PF-05212384
LAN-5	NCGC00263117-02	-1.1	-92.283	-89.108	0.261406	CC1=C(CCNCC2=CC=C(\C=C\C(=O)NO)C=C2)C3=CC=CC=C3[NH]1	-6.5827	Panobinostat (LBH589)	LBH-589 (Panobinostat);LBH-589/NVP-LBH-589;Panobinostat; Panobinostat
LAN-5	NCGC00263167-02	-1.2	-79.045	-91.044	0.261406	CC(C)(C)C1=CN=C(CSC2=CN=C(NC(=O)C3CCNCC3)S2)O1	-6.5827	SNS-032	SNS-032;BMS-387032; SNS-032;SNS-032 (BMS-387032)
LAN-5	NCGC00346940-01	-1.2	-69.499	-85.949	0.261406	OCCCNC1=CC(=CC=N1)C2=NC(=NC=C2)NC3=CC=CC(=C3)Cl	-6.5827	CGP-60474	CGP60474
LAN-5	NCGC00164493-02	-1.1	-101.598	-99.473	0.287843	[O-][n+]2ccccc2SSc1cccc[n+]1[O-]	-6.5408	Dipyrithione
LAN-5	NCGC00345852-01	-1.2	-83.394	-67.537	0.293303	CC(C)C1=C2N=C(N[C@@H](CO)[C@H](O)CO)C=C(NCC3=CC=CC=C3)[N]2N=C1	-6.5327	BS-194	BS194
LAN-5	NCGC00090797-11	-1.1	-81.595	-88.197	0.302059	C[C@H]1O[C@H](C[C@H](O)[C@@H]1O)O[C@H]2[C@@H](O)C[C@@H](O[C@@H]2C)O[C@H]3[C@@H](O)C[C@@H](O[C@@H]3C)O[C@H]4CC[C@@]5(C)[C@H](CC[C@@H]6[C@@H]5C[C@@H](O)[C@]7(C)[C@H](CC[C@]67O)C/8=C/C(=O)OC8)C4	-6.5199	Digoxin	; ; 12beta-Hydroxydigitoxin; Card-Cosaldon; Lanoxin;Digoxin; Digoxin
LAN-5	NCGC00017394-08	-1.1	-97.039	-87.129	0.329091	C[C@@H]1O[C@@H](O[C@H]2C[C@@H](O)[C@]3(CO)[C@H]4[C@H](O)C[C@]5(C)[C@H](CC[C@]5(O)[C@@H]4CC[C@]3(O)C2)C6=CC(=O)OC6)[C@H](O)[C@H](O)[C@H]1O	-6.4827	G-Strophanthin	;Strophantine octahydrate; Acocantherine;OUABAIN; Strophantine octahydrate; Ouabain octahydrate;Ouabain; Ouabain Octa; K, Acolongiflorosid; G Strophanthi; Acolongifloroside K
LAN-5	NCGC00093976-06	-1.1	-88.614	-76.67	0.329091	C[C@@H]1O[C@H](C[C@H](N)[C@@H]1O)O[C@H]2C[C@@](O)(CC3=C(O)C4=C(C(=C23)O)C(=O)C5=C(C=CC=C5)C4=O)C(C)=O	-6.4827	Idarubicin hydrochloride	; Idarubicina; Idamycin; Idarubicin hydrochloride;Idarubicin HCl; Idarubicin Hcl; 4 Desmethoxydaunorubici; IDARUBICIN HCl; 4 Demethoxydaunorubici; 4-Desmethoxydaunorubicin;Idarubicin; Idarubicin; Hydrochloride, Idarubici;Idarubicin?HCl
LAN-5	NCGC00263568-01	-1.1	-109.195	-95.239	0.329091	O=C(O)C(O)C(O)C(=O)O.O=C(O)C(O)C(O)C(=O)O.O=C(OC)[C@@]2(C[C@@H]4C=C(CC)C[N@](Cc1c3ccccc3nc12)C4)c5cc9c(cc5OC)N(C)[C@@H]6[C@]98CCN7CC=C[C@@](CC)([C@@H](OC(C)=O)[C@]6(O)C(=O)OC)[C@H]78	-6.4827	Vinorelbine tartrate
LAN-5	NCGC00179454-04	-1.1	-101.457	-97.529	0.362372	CC[C@]1(CC[C@@H](O1)[C@]2(C)CC[C@]3(C[C@H](O)[C@@H](C)[C@H](O3)[C@@H](C)[C@@H](OC)[C@H](C)C([O-])=O)O2)[C@@H]4O[C@H](C[C@@H]4C)[C@H]5O[C@@](O)(CO)[C@H](C)C[C@@H]5C	-6.4408	Monensin sodium salt	Rumensin;; Monensin A sodium salt; Monensin A Sodium Comple; Monensin A;Monensin sodium salt; Monensin sodium;Monensin; Monensina; Monensin-A-Sodium Complex; Monensin Monosodium Salt; Coban; Monensin Sodium;Monensin sodium salt (Coban)
LAN-5	NCGC00024415-39	-1.1	-94.517	-97.516	0.369246	COC1=CC=CC2=C1C(=O)C3=C(O)C4=C(C[C@](O)(C[C@@H]4O[C@H]5C[C@H](N)[C@H](O)[C@H](C)O5)C(=O)CO)C(=C3C2=O)O	-6.4327	Doxorubicin (Adriamycin)	Adriamycin hydrochloride;Doxorubicin hydrochloride; Doxorubicina;Pidorubicinum; Adriblastina; ; 7 Epirubicin Hcl; cis-(PtCl2(Dx)(tba)); 8 Doxorubicine;Adriamycin; Adriacin;Doxorubicin; Rubex; Ellence; Adriamycin, hydrochloride; Doxorubicin; Pidorubicina; VAMP regimen; Epirubicina; Pidorubicine;Doxorubicin?HCl
LAN-5	NCGC00181336-03	-1.1	-98.078	-100.373	0.369246	NC1=NC(=NC2=C1N=C[N]2[C@@H]3O[C@H](CO)[C@@H](O)[C@H]3O)F	-6.4327	2-Fluoroadenosine	; Fludarabine des-phosphate; Fludarabine;fludarabine; F-ara-A;2-Fluoroadenosine; Fludara; Fludarabine Base
LAN-5	NCGC00159441-03	-1.2	-77.024	-90.324	0.414301	O=C1C=C(CO1)[C@H]2CC[C@@]9(O)[C@]2(C)[C@H](O)C[C@H]4[C@H]9CC[C@@H]3C[C@H](CC[C@@]34C)O[C@@H]8O[C@H](C)[C@@H](O[C@@H]7O[C@H](C)[C@@H](O[C@@H]6O[C@H](C)[C@@H](O[C@@H]5O[C@H](CO)[C@@H](O)[C@H](O)[C@H]5O)[C@@H](O)C6)[C@@H](O)C7)[C@@H](O)C8	-6.3827	Deslanoside	Deslanoside; Cedilanid; Cedilanid-D; Cedilanid-d; C, Desacetyllanatosid; Lanatoside, Desacety; Deslanatoside C; C, Deslanatosid; C, Desacetyldigilanid; Desacetyl Lanatoside; Deslanosido;
LAN-5	NCGC00162453-10	-1.1	-92.579	-87.979	0.414301	C[C@H](\C=C(C)\C=C\C(=O)NO)C(=O)C1=CC=C(C=C1)N(C)C	-6.3827	Trichostatin A	Trichostatin A (TSA);Trichostatin A;trichostatin-A
LAN-5	NCGC00253562-02	-1.1	-98.832	-98.634	0.414301	CN(C)CC[C@H](CSC1=CC=CC=C1)NC2=C(C=C(C=C2)[S+]([O-])(=O)NC(=O)C3=CC=C(C=C3)N4CCN(CC4)CC5=C(C=CC=C5)C6=CC=C(Cl)C=C6)[N+]([O-])=O	-6.3827	ABT-737	ABT-737
LAN-5	NCGC00263656-01	-1.1	-88.649	-87.766	0.414301	O=C1C=C(CO1)[C@H]2CC[C@]3(O)[C@@H]4CC[C@]5(O)C[C@H](C[C@@H](O)[C@]5(CO)[C@H]4[C@H](O)C[C@]23C)O[C@@H]6O[C@@H](C)[C@H](O)[C@@H](O)[C@H]6O	-6.3827	Ouabain
LAN-5	NCGC00346574-01	-1.1	-85.513	-97.053	0.414301	CCC[C@H](NC1=C(C)C=NC(=N1)C2=CC(=C(NC(=O)NCC)C=C2)OC)C3=CC=CN=C3	-6.3827	Lexibulin hydrochloride	CYT997
LAN-5	NCGC00346931-01	-1.1	-90.837	-94.771	0.414301	CNC(=O)C1=CC=CC=C1NC2=NC(=NC=C2Cl)NC3=CC=C(C=C3OC)N4CCOCC4	-6.3827	NVP-TAE226	NVP-TAE226
LAN-5	NCGC00346937-01	-1.2	-79.167	-71.019	0.414301	COC1=CC=C(\C=C/C2=CC(=C(OC)C(=C2)OC)OC)C=C1NC(=O)[C@H](N)CO	-6.3827	Ombrabulin	Ombrabulin
LAN-5	NCGC00167403-03	-1.2	-74.529	-65.027	0.464854	C[N]1N=C(C)C=C1NC2=NC=C3CN(C(=O)N(C)C3=N2)C4=C(C)C=CC(=C4)NC(=O)C5=CC=CC(=C5)C(F)(F)F	-6.3327	Pluripotin	Pluripotin
LAN-5	NCGC00250401-01	-1.2	-78.325	-90.106	0.464854	CN1CC[C@H]([C@@H](O)C1)C2=C(O)C=C(O)C3=C2O\C(=C/C3=O)C4=CC=CC=C4Cl	-6.3327	Flavopiridol	HMR-1275;NSC-649890;Alvocidib;L86-8275;MDL-107826A;HL-275; Flavopiridol;Flavopiridol
LAN-5	NCGC00345823-01	-1.1	-95.391	-97.678	0.464854	CC(C)(N)C1=CC=C(C=C1)C2=NC3=C(C=CC=C3)N=C2C4=CC=CC=C4	-6.3327	Akt-I-1,2	Akt-I-1,2 (Akt-I-1,2)
LAN-5	NCGC00346692-01	-1.1	-91.551	-94.773	0.464854	COC1=CC=C(C=N1)C2=NC3=C(SC(=C3)CN(C)C4=NC=C(C=N4)C(=O)NO)C(=N2)N5CCOCC5	-6.3327	CUDC-907	PI3K/HDAC Inhibitor I
LAN-5	NCGC00015647-03	-1.1	-90.344	-84.654	0.521574	COC(=O)NC1=NC2=C([NH]1)C=CC(=C2)C(=O)C3=CC=CS3	-6.2827	Nocodazole	Nocodazole;nocodazole;(6-(THIOPHENE-2-CARBONYL)-1H-BENZOIMIDAZOL-2-YL)-CARBAMIC ACID METHYL ESTER
LAN-5	NCGC00263270-01	-1.1	-86.043	-82.857	0.521574	C[C@@H]1CC[C@H]2[C@@H](C)[C@@H](C\C(=N\OCC=C)[C@H]3O[C@@H]4O[C@]5(C)CC[C@H]6[C@H](C)CC[C@@H]([C@H]3C)[C@@]46OO5)O[C@@H]7O[C@]8(C)CC[C@@H]1[C@@]27OO8	-6.2827	BTM-2C-dimer allyl oxime	Diartallox;BTM-2C-dimer allyl oxime
LAN-5	NCGC00263563-01	-1.1	-99.097	-94.609	0.521574	[NH4+].O[C@]1(CC([O-])=O)O[C@H]([C@H](OC)[C@@H](OC)[C@@H]1C)[C@H](C)[C@H]2O[C@]3(C[C@H](O)[C@H]2C)CC[C@](C)(O3)[C@H]4CC[C@](C)(O4)[C@@H]6O[C@H](C[C@@H]6OC5C[C@H](OC)[C@@H](OC)[C@H](C)O5)[C@H]7O[C@](C)(O)[C@H](C)C[C@@H]7C	-6.2827	Maduramicin ammonium
LAN-5	NCGC00346500-01	-1.1	-92.578	-82.331	0.521574	CN(/N=C/C1=CN=C2C=CC(=C[N]12)Br)[S+]([O-])(=O)C3=C(C)C=CC(=C3)[N+]([O-])=O	-6.2827	PIK-75	PIK-75
LAN-5	NCGC00346579-01	-1.1	-94.307	-94.442	0.521574	CC1=C(C=CC=C1)N2\C(=N/C3=C(C(=CC=C3)C)C2=O)C[N]4N=CC5=C4N=CN=C5N	-6.2827	PIK-293	PIK-293
LAN-5	NCGC00346649-01	-1.1	-104.45	-93.824	0.521574	CC[N]1N=NC2=C1N=C(N=C2N3CCOCC3)C4=CC=C(NC(=O)NC5=CC=C(C=C5)C(=O)N6CCN(C)CC6)C=C4	-6.2827	PKI-402	PKI-402
LAN-5	NCGC00187906-01	-1.1	-100.349	-93.126	0.537145	OC1=CC(=CC=C1)C2=NC3=C(OC4=C3C=CC=N4)C(=N2)N5CCOCC5	-6.2699	PI-103	PI-103; PI-103
LAN-5	NCGC00346635-01	-1.2	-81.403	-84.226	0.585216	CNC(=O)NC1=CC=C(C=C1)C2=NC3=C(C=N[N]3C4CCC5(CC4)OCCO5)C(=N2)N6CC7CCC(C6)O7	-6.2327	WYE-125132	WYE-125132
LAN-5	NCGC00346457-01	-1.1	-103.199	-95.688	0.644399	COC1=C(OCCCN2CCOCC2)C=CC\3=C1/N=C(/NC(=O)C4=CN=C(N)N=C4)N5CC/N=C35	-6.1908	BAY-80-6946	BAY-80-6946
LAN-5	NCGC00161703-02	-1.1	-105.062	-99.373	0.656623	COC1=CC=CC2=C1C(=NC(=N2)C3=CC=CS3)NN4C(=O)\C=C(C)/C4=O	-6.1827	NCGC00161703	NCGC00161703;NCGC00161703
LAN-5	NCGC00263177-01	-1.1	-97.386	-97.465	0.676226	COC1=C(OCCCCCCC(=O)NO)C=C2C(=NC=NC2=C1)NC3=CC(=CC=C3)C#C	-6.1699	CUDC-101	CUDC-101
LAN-5	NCGC00013058-02	-1.1	-98.96	-98.367	0.736743	C/[N+](C)=C1\C=C/C(C=C1)=C(/c2ccccc2)c3ccc(cc3)N(C)C.[O-]C(=O)C(=O)O.[O-]C(=O)C(=O)O.O=C(O)C(=O)O.CN(C)c1ccc(cc1)C(\c2ccccc2)=C3/C=C/C(C=C3)=[N+](/C)C	-6.1327	Malachite green oxalate
LAN-5	NCGC00166288-02	-1.1	-101.73	-99.562	0.736743	[I-].CCN3c4ccccc4SC3=CC=Cc2sc1ccccc1[n+]2CC	-6.1327	3,3'-Diethylthiacarbocyanine iodide
LAN-5	NCGC00263109-02	-1.1	-83.448	-79.691	0.736743	CC(C)C(=O)N1CCN(CC1)CC2=C(C)C3=NC(=NC(=C3S2)N4CCOCC4)C5=CN=C(N)N=C5	-6.1327	GDC-0980	R-7422/RG-7422;GDC-0980; GDC-0980
LAN-5	NCGC00345838-01	-1.1	-96.825	-80.688	0.736743	CC(C)(O)C1=CC2=C(S1)C(=NC(=N2)C3=CN=C(N)N=C3)N4CCOCC4	-6.1327	GNE-493	GNE-493
LAN-5	NCGC00015959-09	-1.1	-117.519	-100.764	0.81125	C[n+]2cc1c6OCOc6ccc1c3ccc4cc5OCOc5cc4c23	-6.0908	Sanguinarine
LAN-5	NCGC00242481-02	-1.2	-84.923	-85.867	0.82664	NC(=O)NC1=C(SC(=C1)C2=CC(=CC=C2)F)C(=O)N[C@H]3CCCNC3	-6.0827	AZD7762	AZD-7762; AZD-7762
LAN-5	NCGC00263153-05	-1.1	-88.042	-83.563	0.82664	CC(C)[C@H](C(=O)NC1=CC=C(C=C1)C(=O)NO)C2=CC=CC=C2	-6.0827	AR-42	AR-42 (HDAC-42);AR-42; AR-42
LAN-5	NCGC00263543-01	-1.1	-86.174	-88.098	0.82664	O=C(OC)[C@@]2(C[C@H]4C[C@@](O)(CC)C[N@@](CCc1c3ccccc3nc12)C4)c5cc9c(cc5OC)N(C=O)[C@@H]6[C@]98CCN7CC=C[C@@](CC)([C@@H](OC(C)=O)[C@]6(O)C(=O)OC)[C@H]78	-6.0827	Vincristine
LAN-5	NCGC00346459-01	-1.1	-103.979	-97.429	0.82664	C[C@@H](OC1=CC2=C([NH]N=C2\C=C\C3=C[N](CCO)N=C3)C=C1)C4=C(Cl)C=NC=C4Cl	-6.0827	LY-2874455	LY-2874455
LAN-5	NCGC00346951-01	-1.1	-110.348	-97.212	0.82664	O=C1C2=CC=CC=C2[N+]3=C1C4=C(C=C3)C5=CC=CC=C5[NH]4	-6.0827	Fascaplysin	Fascaplysin
LAN-5	NCGC00346964-01	-1.2	-81.571	-89.77	0.82664	CC(C)[N]1C=NC2=C(NC3=CC=CC(=C3)NC(=O)C=C)N=C(NC4CCC(CC4)N(C)C)N=C12	-6.0827	HMSL10084	HMSL10084
LAN-5	NCGC00091387-08	-1.1	-106.929	-98.739	0.927505	[Br-].CC[n+]3c4cc(N)ccc4c1ccc(N)cc1c3c2ccccc2	-6.0327	Ethidium bromide
LAN-5	NCGC00169964-05	-1.1	-99.601	-83.853	0.927505	O=C2CC(C[C@@H](O)[C@@H]1C[C@@H](C)C[C@H](C)C1=O)CC(=O)N2	-6.0327	Cycloheximide	U-4527; cycloheximide;cycloheximide
LAN-5	NCGC00346486-01	-1.1	-95.25	-88.807	0.927505	CN(C)CC1=C(OC2=CC=CC=C12)C(=O)NCCOC3=CC=C(C=C3)C(=O)NO	-6.0327	Abexinostat	PCI-24781
LAN-5	NCGC00346827-01	-1.1	-100.418	-100.521	0.927505	CN[C@@H]1C[C@H]2O[C@@](C)([C@@H]1OC)[N]3C4=C(C=CC=C4)C5=C6[C@H](O)NC(=O)C6=C7C8=C(C=CC=C8)[N]2C7=C35	-6.0327	7-Hydroxystaurosporine	UCN-01
LAN-5	NCGC00015962-02	-1.1	-90.124	-87.721	1.04068	OC1=CC=C(C=C1)C2=NC(=C([NH]2)C3=CC=C(F)C=C3)C4=CC=NC=C4	-5.9827	SB-202190	SB 202190;SB-202190
LAN-5	NCGC00161679-01	-1.1	-104.917	-97.802	1.04068	CC(C)C[C@H](NC(=O)[C@H](CC(C)C)NC(=O)[C@H](CC(C)C)NC(=O)OCC1=CC=CC=C1)C=O	-5.9827	MG-132	MG-132
LAN-5	NCGC00181776-02	-1.1	-92.514	-95.023	1.04068	S=C(SSC(=S)N1CCCCC1)N2CCCCC2	-5.9827	Dicyclopentamethylenethiuram disulfide
LAN-5	NCGC00263136-03	-1.1	-95.897	-85.857	1.04068	CCCCC1=NC2=CC(=CC=C2[N]1CCN(CC)CC)/C=C/C(=O)NO	-5.9827	Pracinostat	Pracinostat;SB-939;Pracinostat
LAN-5	NCGC00263265-01	-1.1	-83.81	-87.173	1.04068	C[C@@H]1CC[C@H]2[C@@H](C)[C@@H](CC(C[C@H]3O[C@@H]4O[C@]5(C)CC[C@H]6[C@H](C)CC[C@@H]([C@H]3C)[C@@]46OO5)C[S+]([O-])(=O)C7=CC=C(COC(=O)N(C)C)C=C7)O[C@@H]8O[C@]9(C)CC[C@@H]1[C@@]28OO9	-5.9827	ASR-isobudimer-SO2Ph-4-CH2OC(O)NMe2	ASR-isobudimer-SO2Ph-4-CH2OC(O)NMe2
LAN-5	NCGC00263918-03	-1.1	-83.36	-79.556	1.04068	Cl.OCC(=O)[C@@]4(O)C[C@H](O[C@H]1C[C@H](N)[C@H](O)[C@H](C)O1)c5c(O)c3C(=O)c2c(OC)cccc2C(=O)c3c(O)c5C4	-5.9827	Adriamycin hydrochloride-DNA complex	EPIRUBICIN HYDROCHLORIDE;Epirubicin Hydrochloride
LAN-5	NCGC00344990-01	-1.1	-96.185	-96.34	1.04068	CC(C)(O)C[N]1C(=NC2=CC(=CC=C12)CN3CCOCC3)NC(=O)C4=CC=C(S4)C5=C[NH]N=C5	-5.9827	NCGC00344990-01
LAN-5	NCGC00347958-01	-1.1	-92.439	-95.284	1.04068	CN1CCN(CC1)CC2=CC=C(NC(=O)NC3=CC=C(OC4=CC(=NC=N4)NC(=O)C5CC5)C=C3)C=C2C(F)(F)F	-5.9827	WS3
LAN-5	NCGC00014650-03	-2.2	-87.708	-93.64	1.16766	CO[C@@H]1/C=C/C=C(C)/CC2=CC(=C(Cl)C(=C2)OC)N(C)C(=O)C[C@H](OC(=O)C(C)C)[C@]3(C)O[C@@H]3[C@H](C)[C@@H]4C[C@@]1(O)NC(=O)O4	-5.9327	Ansamitocin P3	Ansamitocin P3
LAN-5	NCGC00017358-14	-1.2	-68.391	-67.304	1.16766	COC1=CC2=C(C=C1OC)[C@H]3[C@@H](CO2)OC4=C(C=CC5=C4C[C@@H](O5)C(C)=C)C3=O	-5.9327	Rotenone	;ROTENONE;Rotenone
LAN-5	NCGC00091112-08	-1.1	-108.82	-100.312	1.16766	CN(C)C1=CC=C(C=C1)C(C2=CC=C(C=C2)N(C)C)=C/3\C=C/C(/C=C3)=[N+](C)C	-5.9327	Methylrosaniline chloride	; Triple Dye; Basic Violet 3; ; Methyl violet 2B; Hexamethyl-p-rosaniline chloride (Gentian violet); Crystal Violet;GENTIAN VIOLET; Genapax; Methyl Violet 10B; Gentian violet; Crystal violet solution;Gentian violet
LAN-5	NCGC00095055-03	-1.1	-91.351	-94.585	1.16766	CCC(C1CCC(C)C(O1)C(C)C(O)C(C)C(=O)C(CC)C2OC\3(O[C@]4(CC[C@@](C)(O4)C5CC[C@@](O)(CC)C(C)O5)C(O)\C=C3)C(C)CC2C)C([O-])=O	-5.9327	Salinomycin	; ; Coxistac; Salinomycin sodium; Salinomicina;SALINOMYCIN, SODIUM;"SALINOMYCIN, SODIUM"
LAN-5	NCGC00167982-02	-1.1	-96.686	-84.585	1.16766	COC1=C2C(=O)C3=C(C(=C4C[C@](O)(C[C@H](O[C@H]5C[C@H](N)[C@H](O[C@H]6CCCCO6)[C@H](C)O5)C4=C3O)C(=O)CO)O)C(=O)C2=CC=C1	-5.9327	Pirarubicin	; Pirarubicin; Therarubicin;Pirarubicin; Theprubicin; Pirarubicin HCL; THP-doxorubicin; Th??prubicine
LAN-5	NCGC00181330-02	-1.1	-99.109	-97.752	1.16766	O=[N+]([O-])c2ccc(C=C/C(C=Cc1ccc(o1)[N+]([O-])=O)=N\NC(=N)N)o2	-5.9327	Nitrovin
LAN-5	NCGC00346460-02	-1.1	-85.914	-87.769	1.16766	CC1=C2N=C([NH]C2=CC(=C1)N3CCOCC3)\C4=C(NC[C@@H](O)C5=CC=CC(=C5)Cl)\C=C/NC4=O	-5.9327	BMS-536924	BMS-536924
LAN-5	NCGC00346511-01	-1.1	-97.958	-76.027	1.16766	COC1=CC(=C(\C=C\[S+]([O-])(=O)CC2=CC=C(OC)C(=C2)NCC(=O)O[Na])C(=C1)OC)OC	-5.9327	ON-01910	ON-01910
LAN-5	NCGC00346573-01	-1.1	-105.105	-95.263	1.16766	CNC(=O)CN1CCC(CC1)OC2=C(OC)C=C3N=CN=C(NC4=C(F)C(=CC=C4)Cl)C3=C2	-5.9327	Sapitinib	AZD8931
LAN-5	NCGC00346645-01	-1.1	-121.964	-90.063	1.16766	CC[S+]([O-])(=O)C1=CC=CC(=C1)C2=CC(=C(C)C3=C2C4=C([NH]3)N=CC(=C4)C)C(=O)NC5CCN(C)CC5	-5.9327	TAK-901	TAK-901
LAN-5	NCGC00346650-01	-1.1	-78.43	-86.785	1.16766	C[S+]([O-])(=O)N1CCC2=C(N=C(N=C12)N3CCOCC3)C4=CN=C(N)N=C4	-5.9327	CH-5132799	CH5132799
LAN-5	NCGC00163468-05	-1.1	-86.047	-98.058	1.31014	NC(=O)OC[C@@H]3C=1C(=O)C(N)=C(C)C(=O)C=1N2C[C@@H]4N[C@@H]4[C@@]23OC	-5.8827	Mitomycin C	; ; Ametycine; Mitomycin-C;Mitomycin C;Mitomycin; Mutamycin; MITOMYCIN C; Mitocin;MITOMYCIN C; Mitocin-C; Muamycin
LAN-5	NCGC00345851-01	-1.1	-92.068	-91.567	1.31014	CC1=C(CN2CCN(CC2)[S+](C)([O-])=O)SC3=C1N=C(N=C3N4CCOCC4)C5=CN=C(N)N=C5	-5.8827	GNE-477	GNE 477
LAN-5	NCGC00092284-03	-1.1	-99.38	-81.866	1.47	OC(=O)C1=CC2=CC=C(C=C2C=C1)C3=CC=C(O)C(=C3)C45CC6CC(CC(C6)C4)C5	-5.8327	AHPN	AHPN;CD 437;AGN-192837;CD-437;AHPN
LAN-5	NCGC00179504-06	-1.2	-75.395	-85.706	1.47	COC1=C(O)C(=CC(=C1)[C@H]2[C@@H]3[C@H](COC3=O)[C@H](O[C@@H]4O[C@@H]5CO[C@@H](C)O[C@H]5[C@H](O)[C@H]4O)C6=C2C=C7OCOC7=C6)OC	-5.8327	Etoposide	Etoposide, (5S)-Isomer; ;Etoposide (VP-16); EI24 protein, human;Etoposide; Etoposide; Etoposide Phosphate; Etoposido; Lastet
LAN-5	NCGC00263211-01	-2.1	-103.9	-80.175	1.47	CCOC1=CC=C(NC2=NC(=CS2)C3=C(C)N=C4C=CC=C[N]34)C=C1	-5.8327	JK 184	JK 184
LAN-5	NCGC00263521-01	-1.1	-85.178	-95.674	1.47	CC(=O)OCC(=O)[C@@]54N=C(C)O[C@@H]5C[C@@H]3[C@]4(C)C[C@H](O)[C@H]2[C@H]3CCC1=CC(=O)C=C[C@@]12C	-5.8327	Deflazacort	Deflazacort;Deflazacort (Calcort)
LAN-5	NCGC00345815-01	-1.1	-95.285	-96.177	1.47	CCC[C@H](NC(=O)[C@H](CC(C)C)NC(=O)[C@H](CC(C)C)NC(=O)OCC1=CC=CC=C1)C=O	-5.8327	MG-115	Z-Leu-Leu-Nva-H (aldehyde)
LAN-5	NCGC00345837-01	-1.1	-129.964	-94.584	1.47	CC1=C(C=NC(=N1)N)C2=NC3=C(SC(=C3)C(C)(C)O)C(=N2)N4CCOCC4	-5.8327	GNE-490	GNE-490
LAN-5	NCGC00346484-01	-1.1	-100.334	-95.431	1.47	FC(F)C1=NC2=C(C=CC=C2)[N]1C3=NC(=NC(=N3)N4CCOCC4)N5CCOCC5	-5.8327	ZSTK-474	ZSTK474
LAN-5	NCGC00346619-01	-1.1	-107.085	-95.458	1.47	NC1=NC=NC2=C1C(=N[N]2C3CCCC3)C4=CN=C5[NH]C=CC5=C4	-5.8327	PP-121	PP-121
LAN-5	NCGC00346626-01	-1.1	-95.67	-97.59	1.47	ClC1=CC\2=C(NC(=O)\C(=C2N[C@@H]3CN4CCC3CC4)C5=NC6=C([NH]5)C=CC=C6)C=C1	-5.8327	CHIR-124	CHIR-124
LAN-5	NCGC00346643-01	-1.1	-100.97	-97.289	1.47	CO[C@H]1C[C@H](C)C\C2=C(OC)/C(=O)\C=C(\NC(=O)\C(=C\C=C\[C@H](OC)[C@@H](OC(N)=O)\C(=C\[C@H](C)[C@H]1O)C)C)C2=O	-5.8327	Geldanamycin	Geldanamycin
LAN-5	NCGC00346652-01	-1.1	-127.009	-84.515	1.47	CC(=O)NCC(=O)N1[C@H]2CC[C@@H]1C3=C2C=CC(=C3)NC4=NC(=C(C=N4)C(F)(F)F)NC5CCC5	-5.8327	PF-03814735	PF-03814735
LAN-5	NCGC00159459-04	-1.2	-74.798	-75.622	1.64936	Oc3c1C(=O)OCc1c(C)c(OC)c3C\C=C(/C)CCC(=O)OCCN2CCOCC2	-5.7827	Mycophenolate mofetil	Mycophenolate mofetil; ;MYCOPHENOLATE MOFETIL; Cellcept;
LAN-5	NCGC00164553-02	-1.1	-90.351	-92.182	1.64936	Nc3nc(Cl)nc2c3ncn2[C@@H]1O[C@H](CO)[C@@H](O)[C@@H]1F	-5.7827	Clofarabine	Clofarabine; ; Clolar;Clofarabine
LAN-5	NCGC00344999-01	-1.1	-101.599	-98.806	1.64936	C[C@H](NCC1=CC=C2[N](CCC3=CC=CC=C3)C(=NC2=C1)NC(=O)C4=CC=C(S4)C5=C[NH]N=C5)C(C)(C)C	-5.7827	NCGC00344999-01
LAN-5	NCGC00346471-01	-1.1	-97.144	-91.396	1.64936	CO[C@@H]1[C@@H](O)[C@H](O)[C@H](O[C@H]1CO)[N]2C3=C(C=CC=C3Cl)C4=C2C5=C(C6=C([NH]5)C(=CC=C6)Cl)C7=C4C(=O)NC7=O	-5.7827	Rebeccamycin	Rebeccamycin
LAN-5	NCGC00346494-01	-1.2	-72.228	-71.749	1.64936	COC1=CC=C(C=C1)[S+]([O-])(=O)NC2=C(NC3=CC=C(O)C=C3)N=CC=C2	-5.7827	E-7010	ABT-751
LAN-5	NCGC00263155-01	-1.1	-106.957	-98.618	1.6986	ONC(=O)/C=C/C1=CC(=CC=C1)[S+]([O-])(=O)NC2=CC=CC=C2	-5.7699	Belinostat	Belinostat
LAN-5	NCGC00346437-01	-1.1	-101.908	-89.643	1.81616	CN[C@@H]1CN(C[C@H]1OC)C2=NC3=C(C=C2)C(=O)C(=C\N3C4=NC=CS4)/C(O)=O	-5.7408	Vosaroxin	Voreloxin Hydrochloride
LAN-5	NCGC00178913-04	-1.1	-109.215	-100.135	1.85062	CC/1=C(\O)C(=O)\C=C2/C1=C/C=C3\[C@@]2(C)CC[C@@]4(C)[C@@H]5C[C@@](C)(CC[C@]5(C)CC[C@]34C)C(O)=O	-5.7327	Tripterin	CELASTROL;Celastrol
LAN-5	NCGC00263617-05	-1.1	-109.863	-97.116	1.85062	CN(C)C1=CC=C(C=C1)C(=O)NCCCCCCC(=O)NO	-5.7327	M344	M-344;M344;M 344
LAN-5	NCGC00345811-01	-1.1	-108.229	-98.372	1.85062	N[S+]([O-])(=O)C1=C2C(=O)C3=C(C(=CC=C3)O)C(=O)C2=CC=C1	-5.7327	LLL-12	LLL-12
LAN-5	NCGC00346673-01	-1.1	-84.302	-73.041	1.85062	CNC(=O)C1=N[N](C)C2=C1C(C)(C)CC3=CN=C(NC4=CC=C(C=C4)N5CCN(C)CC5)N=C23	-5.7327	Milciclib	PHA-848125
LAN-5	NCGC00187482-03	-1.1	-110.111	-96.078	1.90586	C[S+]([O-])(=O)N1CCN(CC1)CC2=CC3=C(S2)C(=NC(=N3)C4=CC=CC5=C4C=N[NH]5)N6CCOCC6	-5.7199	GDC-0941	GDC-0941;RG-7321
LAN-5	NCGC00094792-06	-1.1	-100.461	-91.317	2.32979	NC/1=N/C2=C([NH]C=N2)C(=S)N1	-5.6327	Tioguanine	2-Amino-6-mercaptopurine; Thioguanine Hemihydrate; thioguanine Pt(II); ; 2-Amino-6-thiopurine;Thioguanine;THIOGUANINE; THIOGUANINE; Tioguanina; 2-Amino-6-purinethiol;6-Thioguanine; 6-Thioguanine
LAN-5	NCGC00263548-01	-1.1	-83.472	-92.746	2.32979	O=S(=O)(O)O.O=C(OC)[C@@]2(C[C@@H]4C[C@@](O)(CC)C[N@](CCc1c3ccccc3nc12)C4)c5cc9c(cc5OC)N(C)[C@@H]6[C@]98CCN7CC=C[C@@](CC)([C@@H](OC(C)=O)[C@]6(O)C(=O)OC)[C@H]78	-5.6327	VINBLASTINE SULFATE
LAN-5	NCGC00344583-01	-1.1	-100.247	-93.304	2.32979	O=S(=O)(O)O.O=C(OC)[C@@]2(C[C@@H]4C[C@@](O)(CC)C[N@](CCc1c3ccccc3nc12)C4)c5cc9c(cc5OC)N(C)[C@@H]6[C@]98CCN7CC=C[C@@](CC)([C@@H](OC(C)=O)[C@]6(O)C(=O)OC)[C@H]78	-5.6327	Vinblastine sulfate
LAN-5	NCGC00345849-01	-1.2	-83	-78.008	2.32979	COC1=CC=C(NC2=CC(=NC(=N2)N3CCOCC3)C4=CN=C(N)N=C4)C=N1	-5.6327	NIBR-17	NIBR-17
LAN-5	NCGC00346524-01	-1.1	-103.506	-98.707	2.32979	CO[C@H]1CCC(O[C@@H]1C)O[C@H]2C[C@@H](O[C@]3(O[C@H](C[C@@H]3C)[C@H]4O[C@@](O)(CO)[C@H](C)C[C@@H]4C)[C@@H]2C)[C@]5(C)CC[C@]6(C[C@H](O)[C@@H](C)[C@H](O6)[C@@H](C)\C=C(/C)C(=O)[C@H](C)C[C@H](C)C([O-])=O)O5	-5.6327	Nanchangmycin	Nanchangmycin
LAN-5	NCGC00346698-01	-1.1	-94.288	-78.12	2.32979	CNC(=O)C1=CC=CC(=C1)C2=CC=C3C(=N2)N=C(N=C3N4CCOC[C@@H]4C)N5CCOC[C@@H]5C	-5.6327	AZD2014	AZD2014
LAN-5	NCGC00347278-01	-1.1	-86.582	-87.121	2.32979	CC1=N[NH]C2=C1C=C(C=C2)C3=CN=CC(=C3)OC[C@@H](N)CC4=C[NH]C5=C4C=CC=C5	-5.6327	A-443654	A-443654
LAN-5	NCGC00017363-10	-1.1	-91.61	-81.426	2.61406	C[C@H]1C[C@H](C)C(=O)[C@@H](C1)[C@H](O)CC2CC(=O)NC(=O)C2	-5.5827	cycloheximide	Cycloheximide;CYCLOHEXIMIDE
LAN-5	NCGC00165811-03	-1.1	-109.261	-95.498	2.61406	OC1=C(C=C(Cl)C=C1)C(=O)NC2=CC(=CC(=C2)C(F)(F)F)C(F)(F)F	-5.5827	IMD-0354	IMD-0354;IMD 0354;IMD-0354
LAN-5	NCGC00186460-01	-1.1	-104.496	-96.678	2.61406	O=C(OC)[C@]12CC[C@@]3(C)[C@]4(C)CC[C@H]5[C@@](C)(C)C(=O)C(=C[C@]5(C)C4=CC(=O)[C@@H]3[C@@H]2C[C@](C)(C)CC1)C#N	-5.5827	Bardoxolone methyl	Bardoxolone methyl; Bardoxolone methyl
LAN-5	NCGC00346535-01	-1.1	-104.545	-98.276	2.61406	COC1=CC=C(C=C1)[S+]([O-])(=O)N(C(C)=O)C2=C(C=CC=C2)\C=C\C\3=C\C=[N](=O)\C=C3	-5.5827	IVX-214	HMN-214
LAN-5	NCGC00346948-01	-1.1	-120.507	-95.858	2.61406	ONC(=O)C=CC#CC1=CC(=CC=C1)N[S+]([O-])(=O)C2=CC=CC=C2	-5.5827	Oxamflatin	Oxamflatin
LAN-5	NCGC00165833-04	-1.1	-87.979	-96.121	2.6921	NC1=C(NC(=O)C2=CC=C(CNC(=O)OCC3=CC=CN=C3)C=C2)C=CC=C1	-5.5699	Entinostat	Entinostat (MS-275);Entinostat;MS-27-275/MS-275/NSC-706995
LAN-5	NCGC00025212-08	-1.1	-103.718	-92.955	2.93303	O=C2OC(=O)[C@]3(C)C1CCC(O1)[C@]23C	-5.5327	Cantharidin
LAN-5	NCGC00092289-01	-1.1	-121.674	-97.129	2.93303	ClC/1=C(NCCN2CCOCC2)/C(=O)C3=C(C=CC=N3)C1=O	-5.5327	DA-3003-1	NSC-663284; DA-3003-1;DA-3003-1
LAN-5	NCGC00178697-05	-1.1	-96.163	-94.35	2.93303	CCC1=C2C=C(OC(=O)N3CCC(CC3)N4CCCCC4)C=CC2=NC\5=C1CN6C(=O)\C7=C(/C=C56)[C@@](O)(CC)C(=O)OC7	-5.5327	Irinotecan	;Irinotecan hydrochloride trihydrate;Irinotecan; Campto;Irinotecan hydrochloride
LAN-5	NCGC00182851-02	-1.1	-104.323	-96.886	2.93303	OCC(=O)[C@@]3(O)[C@@H](C)C[C@H]2[C@@H]4CCC1=CC(=O)C=C[C@]1(C)[C@H]4C(=O)C[C@@]23C	-5.5327	Meprednisone	;Betapar;Meprednisone; Meprednisone; Meprednisona; Meprendisone; Betapar; Bitanisone
LAN-5	NCGC00188346-01	-1.1	-98.04	-91.83	2.93303	Oc1cc2cc(nc2cc1)c4nn(c3ncnc(N)c34)C(C)C	-5.5327	PP242	PP242;PP 242
LAN-5	NCGC00249897-01	-1.1	-101.481	-97.84	2.93303	Cc1ccc(c2[Hg]Oc12)[N+]([O-])=O	-5.5327	Nitromersol
LAN-5	NCGC00263442-01	-1.1	-96.472	-90.565	2.93303	NC2=Nc1ncnc1C(=S)N2	-5.5327	6-Thioguanine
LAN-5	NCGC00346490-01	-1.1	-105.458	-100.022	2.93303	NCC(=O)NC1=CC=C(C=C1)[N]2N=C(C=C2C3=CC4=C(C=C3)C5=C(C=CC=C5)C=C4)C(F)(F)F	-5.5327	OSU-03012	OSU-03012
LAN-5	NCGC00346714-01	-1.2	-86.355	-79.259	2.93303	CC(C)NC[C@@H](C(=O)N1CCN(CC1)C2=C3[C@H](C)C[C@@H](O)C3=NC=N2)C4=CC=C(Cl)C=C4	-5.5327	GDC-0068	GDC-0068
LAN-5	NCGC00346717-01	-1.1	-88.292	-84.143	2.93303	CC1=C(SC(=N1)NC(=O)N2CCC[C@H]2C(N)=O)C3=CC(=NC=C3)C(C)(C)C(F)(F)F	-5.5327	BYL-719	BYL719
LAN-5	NCGC00346956-01	-1.1	-129.252	-98.657	2.93303	CNC(=O)C1=CC=C(NC2=CC(=C3C=C[NH]C3=N2)NC4=C(C=CC=C4)[S+]([O-])(=O)C(C)C)N=C1	-5.5327	HMSL10015	HMSL10015
LAN-5	NCGC00346962-01	-1.1	-118.202	-98.501	2.93303	C[N]1C=C(C=N1)C2=CC=C3N=CC\4=C(N(C(=O)\C=C4)C5=CC6=C(CCN6C(=O)C=C)C=C5)C3=C2	-5.5327	HMSL10077	HMSL10077
LAN-5	NCGC00263088-01	-1.1	-99.745	-96.287	3.02059	CC1=NC2=CN=C3C=CC(=CC3=C2[N]1C4=CC=C(C=C4)C(C)(C)C#N)C#CC5=CN=CC=C5	-5.5199	BAG-956	BAG-956
LAN-5	NCGC00015735-11	-1.1	-105.806	-94.699	3.22965	Clc2cc(ccc2NC(=O)c1cc(Cl)ccc1O)[N+]([O-])=O	-5.4908	Niclosamide	Yomesan;Niclosamide; Niclosamida;NICOLSAMIDE; ; Bayluscide;NICLOSAMIDE; Niclocide; Phenasal; Fenasal; Niclosamid; Radewerm; Bayer 73; Bayer 2353; Niclosamide; Clonitralide; Niclosamidel; Devermine; Niclosamide-olamine; Tr??d??mine
LAN-5	NCGC00091050-09	-1.1	-105.391	-100.584	3.29091	CC(=O)O[Hg]c1ccccc1	-5.4827	Phenylmercuric acetate
LAN-5	NCGC00178831-03	-1.1	-92.253	-95.013	3.29091	[Cl-].C[n+]1c3cc(N)ccc3cc2ccc(N)cc12.Nc1cc2nc3cc(N)ccc3cc2cc1	-5.4827	Acriflavine hydrochloride
LAN-5	NCGC00253704-01	-1.1	-102.911	-97.679	3.29091	Clc1nc(C(=O)OC)c(N)nc1Cl	-5.4827	Methyl 3-amino-5,6-dichloropyrazine-2-carboxylate
LAN-5	NCGC00263147-01	-1.2	-77.595	-85.113	3.29091	CC1=N[NH]C2=CC=C(C=C12)C3=CC(=CN=C3)OC[C@@H](N)CC4=CC=CC=C4	-5.4827	A-674563	A-674563
LAN-5	NCGC00025288-03	-1.2	-72.021	-66.818	3.69246	COC1=CC2=C(C=C1OC)[C@H]3[C@@H](CO2)OC4=C(C=CC5=C4\C=C/C(C)(C)O5)C3=O	-5.4327	Deguelin	Deguelin;Deguelin
LAN-5	NCGC00094857-05	-1.1	-95.08	-95.771	3.69246	Cl.O.Nc1c3ccccc3nc2ccccc12	-5.4327	9-Aminoacridine, monohydrochloride, monohydrate
LAN-5	NCGC00159424-04	-1.1	-102.665	-98.66	3.69246	CN(C)C(=S)SC(=S)N(C)C	-5.4327	Tetramethylthiuram monosulfide
LAN-5	NCGC00167496-03	-1.1	-103.739	-88.439	3.69246	[Cl-].CN(C)c1ccc2nc3ccc(cc3[s+]c2c1)N(C)C	-5.4327	Methylene blue	; Ehrlich's reagent III; Urolene Blue; Yamamoto Methylene Blue B; Methylene Blue Hydrate; Azure II eosinate; Blue, Swis; Taylor's Blue; Cloruro de metiltioninio; Blue, Methylen; ; Methylene blue trihydrate; N, Methylene Blu; Methylene blue; Methylene blue hydrate; Methylene Blue hydrate; Basic Blue 9; Chromosmon;Methylene blue; Methylene Blue solution; Blue N, Methylen; Azure II; Methylene Blue N…
LAN-5	NCGC00263191-01	-1.2	-78.605	-71.066	3.69246	CC(C)C1=CN=C(NC(=O)[C@@H](C)C2=CC=C(NC(C)=O)C=C2)S1	-5.4327	PHA-690509	PHA-690509
LAN-5	NCGC00167467-04	-1.2	-84.287	-73.606	4.14301	CC(=O)O[C@H]1C[C@@H]2CC[C@@H]3[C@H](CC[C@@]4(C)[C@H]3C[C@@H]([C@@H]4OC(C)=O)[N+]5(C)CCCCC5)[C@@]2(C)C[C@@H]1N6CCCCC6	-5.3827	Vecuronium bromide	; Vecuronium bromide;Vecuronium bromide;Vecuronium Bromide; Bromuro de vecuronio; Norcuron
LAN-5	NCGC00346595-01	-1.1	-101.224	-97.167	4.14301	CC1(C)CC[C@H](O)[C@]23CO[C@](O)([C@@H](O)[C@H]12)[C@@]45[C@H](O)[C@@H](CCC34)C(=C)C5=O	-5.3827	Oridonin	Oridonin (Isodonol)
LAN-5	NCGC00163424-03	-1.1	-108.199	-95.675	4.64854	CO[C@H]1C[C@H](C)C\C2=C(NCC=C)\C(=O)\C=C(NC(=O)\C(=C\C=C/[C@H](OC)[C@@H](OC(N)=O)C(=C/[C@H](C)[C@H]1O)/C)C)/C2=O	-5.3327	Tanespimycin	Tanespimycin;17-Allylamino-geldanamycin
LAN-5	NCGC00178879-04	-1.1	-137.253	-98.897	4.64854	[Na+].[O-]C(=O)c1ccccc1S[Hg]CC	-5.3327	Thimerosal
LAN-5	NCGC00242495-01	-1.1	-90.171	-83.594	4.64854	CN(C1=NC=CC=C1CNC2=NC(=NC=C2C(F)(F)F)NC3=CC=C4NC(=O)CC4=C3)[S+](C)([O-])=O	-5.3327	PF-431396	PF-562271;PF-431396
LAN-5	NCGC00345825-01	-2.1	-115.825	-86.9	4.64854	FC(F)C1=N[N](C(=C1)C2=CN=C(NC(=O)C3CC3)S2)C4=C(Cl)C=CC=C4Cl	-5.3327	BMS-3	BMS-3
LAN-5	NCGC00346600-01	-1.1	-107.218	-98.109	4.64854	C[C@@H]1CC[C@@]2(OC1)O[C@H]3C[C@H]4[C@@H]5C/C=C6/C[C@H](CC[C@]6(C)[C@H]5CC[C@]4(C)[C@H]3[C@@H]2C)O[C@@H]7O[C@H](CO)[C@@H](O[C@@H]8O[C@@H](C)[C@H](O)[C@@H](O)[C@H]8O)[C@H](O)[C@H]7O[C@@H]9O[C@@H](C)[C@H](O)[C@@H](O)[C@H]9O	-5.3327	Dioscin	Dioscin (Collettiside III)
LAN-5	NCGC00346969-01	-1.1	-91.897	-95.573	4.64854	CCOC(=O)N1CCN(CC1)[N+](/[O-])=N/OC2=CC=C(C=C2C#N)[N+]([O-])=O	-5.3327	JS-59-4	JS-59-4
LAN-5	NCGC00090757-06	-1.1	-109.924	-98.082	5.21574	O=C(O)[C@@H](N)Cc1ccc(cc1)N(CCCl)CCCl	-5.2827	Melphalan	; Mustard, Phenylalanin; Melfalano;Melphalan; ; Sarcolisina; L-Phenylalanine mustard;MELPHALAN; Melphalan
LAN-5	NCGC00244256-02	-1.1	-126.497	-95.323	5.21574	C[C@@]12O[C@@H](C[C@]1(O)CO)[N]3C4=C(C=CC=C4)C5=C6C(=O)NCC6=C7C8=C(C=CC=C8)[N]2C7=C35	-5.2827	Lestaurtinib???	KT-5555;CEP-701;Lestaurtinib; Lestaurtinib;SPM-924
LAN-5	NCGC00253438-01	-2.1	-141.553	-100.365	5.21574	CC[C@H]1N(C2CCCC2)C3=NC(=NC=C3N(C)C1=O)NC4=CC=C(C=C4OC)C(=O)NC5CCN(C)CC5	-5.2827	BI-2536	BI-2536;BI-2536
LAN-5	NCGC00263104-01	-1.1	-107.619	-98.071	5.21574	COC1=CC2=C(C=C1OCCCN3CCOCC3)N=CC=C2OC4=CC=C(NC(=O)C5(CC5)C(=O)NC6=CC=C(F)C=C6)C=C4F	-5.2827	Foretinib	Foretinib;EXEL-2880/GSK-089/GSK-1363089/XL-880
LAN-5	NCGC00274076-01	-1.1	-89.163	-85.075	5.21574	O=CC(CCCCC)=Cc1ccccc1	-5.2827	Pentylcinnamaldehyde
LAN-5	NCGC00263195-01	-1.1	-108.653	-95.968	5.37145	CN1CCN(CC1)C(C)(C)C#CC2=C(NC(=O)C=C)C=C3C(=NC=NC3=C2)NC4=CC(=C(F)C=C4)Cl	-5.2699	AV-412	AV-412;MP-412
LAN-5	NCGC00017112-10	-2.1	-126.003	-89.616	5.85216	CC=2C=C(C1CCCCC1)N(O)C(=O)C=2.NCCO	-5.2327	Ciclopirox	; Dafnegin-CSC;Ciclopirox ethanolamine; Ciclopirox ethanolamine; Penlac;Ciclopirox; Batrafen; Loprox;ciclopirox; ciclopirox
LAN-5	NCGC00017338-05	-2.1	-106.349	-66.537	5.85216	CCCCCC[C@@H]1[C@@H](OC(=O)CC(C)C)[C@H](C)OC(=O)[C@@H](NC(=O)C2=C(O)C(=CC=C2)NC=O)[C@@H](C)OC1=O	-5.2327	Antimycin A	Antimycin A;ANTIMYCIN A1
LAN-5	NCGC00164486-04	-2.1	-121.027	-94.098	5.85216	Oc1ccc(cc1OC)C=C3CCCC(=Cc2cc(OC)c(O)cc2)C3=O	-5.2327	Cyclovalone
LAN-5	NCGC00250400-01	-1.1	-116.188	-98.495	5.85216	C[C@@H](OC1=C(N)N=CC(=C1)C2=C[N](N=C2)C3CCNCC3)C4=C(Cl)C(=CC=C4Cl)F	-5.2327	Crizotinib (PF-02341066)	PF-02341066;Xalkori;PF-2341066;Crizotinib
LAN-5	NCGC00345789-01	-2.1	-106.644	-89.877	5.85216	CC1(C)CCC(=C(\C1)C2=CC=C(Cl)C=C2)/CN3CCN(CC3)C4=CC(=C(C=C4)C(=O)N[S+]([O-])(=O)C5=CC=C(NCC6CCOCC6)C(=C5)[N+]([O-])=O)OC7=CN=C8[NH]C=CC8=C7	-5.2327	ABT-199	ABT-199
LAN-5	NCGC00346653-01	-2.2	-91.344	-71.12	5.85216	C[N]1C=C(C=N1)C2=C3N=C([C@H]4CCCNC4)C(=C(N)[N]3N=C2)Br	-5.2327	SCH-900776	SCH 900776
LAN-5	NCGC00090752-08	-1.1	-98.236	-97.134	6.02687	C\C1=C(/C=C/C(C)=C/C=C/C(C)=C/C(=O)NC2=CC=C(O)C=C2)C(C)(C)CCC1	-5.2199	Fenretinide	ST-602;NSC-374551;SYT-101;McN-R-1967; Fenretinide;Fenretinide
LAN-5	NCGC00346304-02	-1.1	-89.04	-78.158	6.56623	OC1=CC(=CC=C1Cl)C2=C([NH]C(=N2)C3=CC=CC=C3)C4=CC=NC=C4	-5.1827	L-779450	L-779,450
LAN-5	NCGC00346496-01	-1.1	-97.897	-99.104	6.56623	CN1CCN(CC1)C2=CC=C(NC3=NC=C(Cl)C(=N3)OC4=CC(=CC=C4)NC(=O)C=C)C=C2	-5.1827	WZ-3146	WZ3146
LAN-5	NCGC00346536-01	-1.1	-107.518	-90.549	6.56623	CC(=O)NC1=NC(=C(S1)C2=CC(=C(Cl)C=C2)[S+]([O-])(=O)NCCO)C	-5.1827	PIK-93	PIK-93
LAN-5	NCGC00346648-01	-2.1	-136.485	-98.937	6.56623	CC[N]1C=C(C2=C3C=C([NH]C3=NC=C2)C4=CC=CC(=C4)CN(C)C)C(=N1)C5=CC=C(NC(=O)N(C)C)C=C5	-5.1827	GSK-1070916A	GSK1070916
LAN-5	NCGC00160391-02	-1.1	-106.301	-99.45	7.36743	CC[P](CC)(CC)=[Au]S[C@@H]1OC(COC(C)=O)[C@@H](OC(C)=O)[C@H](OC(C)=O)C1OC(C)=O	-5.1327	Auranofin	Ridaura; ; Auranofin;Auranofin; Auranofina
LAN-5	NCGC00161418-02	-1.1	-105.985	-98.362	7.36743	CCC1=CC=C(OCC2=C(C=CC=C2)C(=O)NC3=CC4=C(C=C3)N=C(C)C=C4N)C=C1	-5.1327	JTC-801	JTC-801; JTC-801
LAN-5	NCGC00178352-06	-1.1	-111.267	-98.868	7.36743	Cl.Cl.CCCCC(CC)CNC(=N)NC(=N)NCCCCCCNC(=N)NC(=N)NCC(CC)CCCC	-5.1327	Alexidine dihydrochloride
LAN-5	NCGC00183677-03	-1.1	-112.666	-98.367	7.36743	COC1=CC(=C2C(=O)O[C@@H](C)C\C=C/C(=O)[C@@H](O)[C@@H](O)CC3OC3C2=C1)O	-5.1327	Hypothemycin	Hypothemycin
LAN-5	NCGC00262608-02	-1.1	-113.643	-99.227	7.36743	CN1CCN(CC1)C2=CC=C(NC3=NC=C(C)C(=N3)NC4=CC(=CC=C4)[S+]([O-])(=O)NC(C)(C)C)C=C2	-5.1327	TG-101209	TG101209
LAN-5	NCGC00263145-01	-1.1	-111.162	-97.798	7.36743	OC1=NN=C(SC2=NC=C(S2)[N+]([O-])=O)[N]1C3=CC4=C(OCCO4)C=C3	-5.1327	BI-78D3	BI-78D3
LAN-5	NCGC00263201-01	-1.1	-124.953	-98.47	7.36743	COC1=C(OCCCN2CCOCC2)C=C3N=CC=C(OC4=CC=C(C=C4F)\C5=C\N=C(\NC6=CC=C(F)C=C6)N(C)C5=O)C3=C1	-5.1327	AMG-51	AMG-51
LAN-5	NCGC00263222-01	-1.1	-111.58	-98.601	7.36743	CC1(C)OC/2=C(\[C@H](NCC3=CC=CC=C3)[C@@H]1O)C(=O)C4=CC=CC=C4C2=O	-5.1327	CAY10581	CAY10581
LAN-5	NCGC00016706-05	-1.1	-95.642	-97.099	8.2664	CCCCC1=CC2=C([NH]C(=N2)NC(=O)OC)C=C1	-5.0827	Parbendazole	Parbendazole
LAN-5	NCGC00166245-04	-1.1	-86.27	-79.563	8.2664	O=S(=O)(O)O.Nc1cc2nc3cc(N)ccc3cc2cc1.Nc1cc2nc3cc(N)ccc3cc2cc1	-5.0827	Proflavin hemisulfate
LAN-5	NCGC00168464-04	-1.1	-114.168	-99.859	8.2664	Clc1ccc(CCCC[N+](CC)(CC)CCCCCCC)cc1.[O-]S(=O)(=O)c1ccc(C)cc1	-5.0827	Clofilium tosylate
LAN-5	NCGC00263020-01	-1.2	-69.098	-80.784	8.51318	CC(C)[N]1C=C(C2=CC=NC(=N2)NC3=C(C)C=CC(=C3)C(N)=O)C4=C1C=NC=C4	-5.0699	NCGC00263020-01	NCGC00263020-01
LAN-5	NCGC00016876-12	-1.2	-71.986	-69.399	8.91251	O=C(OC)Nc1nc2cc(ccc2n1)SCCC	-5.05	Albendazole
LAN-5	NCGC00014670-16	-1.1	-101.561	-96.945	9.27505	ClC1=CC2=C(C=C1)N(C3CCN(CCCN4C(=O)NC5=C4C=CC=C5)CC3)C(=O)N2	-5.0327	Domperidone	; Motilium; 5 Domperidone; Prestwick-06G02;Domperidone; Domperidona; Domperidone; TFMP domperidone;DOMPERIDONE; Domperidone Maleate (1:1)
LAN-5	NCGC00015598-03	-1.1	-114.296	-99.137	9.27505	CC1(C)CC\C2=C(/O1)C3=C(C=CC=C3)C(=O)C2=O	-5.0327	beta-Lapachone	beta-Lapachone;LAPACHONE, beta-
LAN-5	NCGC00016789-06	-1.1	-116.253	-96.349	9.27505	[Cl-].CC(C)(C)CC(C)(C)c2ccc(OCCOCC[N+](C)(C)Cc1ccccc1)cc2C	-5.0327	Methylbenzethonium chloride
LAN-5	NCGC00021569-08	-1.1	-109.558	-97.339	9.27505	CCOC(=O)[C@H](CCC1=CC=CC=C1)N[C@@H](C)C(=O)N2CCC[C@H]2C(O)=O	-5.0327	Enalapril maleate	Enalaprila;;Enalapril; 7 Enalapril; Enalapril; ; Vasotec; Maleate, Enalapri; Renitec; 8 Enalapril maleate;Enalapril maleate; Enalapril maleate salt; Renitek;ENALAPRIL MALEATE; Renivace
LAN-5	NCGC00159478-04	-1.1	-106.118	-86.021	9.27505	O=C(Oc1cccc2cccnc12)c3ccccc3	-5.0327	Benzoxiquine
LAN-5	NCGC00160664-03	-1.1	-110.508	-98.479	9.27505	[O-][N+](=O)c1ccc(O)c2ncccc12	-5.0327	Nitroxoline
LAN-5	NCGC00164624-03	-2.1	-108.438	-95.229	9.27505	CC(C)(C)C(=O)OCO[P](=O)(COCC[N]1C=NC2=C1N=CN=C2N)OCOC(=O)C(C)(C)C	-5.0327	Adefovir dipivoxil	;Hepsera;Adefovir Dipivoxil (Preveon, Hepsera);Adefovir dipivoxil; Preveon; Adefovir dipivoxil; Adefovir pivoxil; Adefovir Pivoxil
LAN-5	NCGC00178404-03	-1.1	-106.346	-91.275	9.27505	OCC(=O)[C@@]3(O)[C@H](O)C[C@H]2[C@@H]4CCC1=CC(=O)C=C[C@]1(C)[C@@]4(F)[C@@H](O)C[C@@]23C	-5.0327	Triamcinolone
LAN-5	NCGC00263206-02	-2.1	-125.43	-92.099	9.27505	CC1=C(C=C(C=C1)C(=O)NC2=CC=CC(=C2)C(F)(F)F)C3=CC4=CN=C(NCCN5CCOCC5)N=C4C=C3	-5.0327	AMG-47a	AMG-47a;AMG-47a
LAN-5	NCGC00346497-01	-2.1	-102.986	-99.362	9.27505	CN1CCN(CC1)C2=CC=C(NC3=NC=C(Cl)C(=N3)SC4=CC(=CC=C4)NC(=O)C=C)C=C2	-5.0327	WZ-8040	WZ8040
LAN-5	NCGC00346642-01	-1.1	-104.838	-97.363	9.27505	CC1=C(C(=C([NH]1)/C=C/2C(=O)NC3=C2C=C(C=C3)[S+]([O-])(=O)CC4=C(Cl)C=CC=C4Cl)C)C(=O)N5CCC[C@@H]5CN6CCCC6	-5.0327	PHA-665752	PHA-665752
LAN-5	NCGC00347064-01	-1.1	-104.507	-97.642	9.27505	COC1=C2N=C(N=C(NCC3=CC=CC=C3)C2=CC=C1)[N]4C(=NC5=C4C=CC=C5)N	-5.0327	KUC107871N-04
LAN-5	NCGC00263149-01	-1.1	-114.551	-96.429	9.55195	CCN1CCN(CC1)CC2=CC=C(C=C2)C3=CC4=C(N[C@H](C)C5=CC=CC=C5)N=CN=C4[NH]3	-5.0199	AEE-788	AEE-788
MG 63 (6-TG R)	NCGC00014650-03	-1.1	-15.936	-89.533	0.001041	CO[C@@H]1/C=C/C=C(C)/CC2=CC(=C(Cl)C(=C2)OC)N(C)C(=O)C[C@H](OC(=O)C(C)C)[C@]3(C)O[C@@H]3[C@H](C)[C@@H]4C[C@@]1(O)NC(=O)O4	-8.9827	Ansamitocin P3	Ansamitocin P3
MG 63 (6-TG R)	NCGC00181131-02	-1.2	-58.103	-78.556	0.003291	C[C@H]1CCC[C@@]2(C)O[C@H]2C[C@H](OC(=O)C[C@H](O)C(C)(C)C(=O)[C@H](C)[C@H]1O)\C(C)=C\C3=CSC(=N3)C	-8.4827	Epothilone B	; (-)-Epothilone B; Epothilone B;Patupilone; epothilon B; EpoB;Epothilone B (EPO906)
MG 63 (6-TG R)	NCGC00250408-01	-1.1	-103.425	-105.921	0.003692	COC1=C(N[S+]([O-])(=O)C2=C(F)C=C(F)C=C2)C=C(C=N1)C3=CC=C4N=CC=C(C5=CN=NC=C5)C4=C3	-8.4327	GSK-2126458	GSK 2126458;2126458/GSK-458
MG 63 (6-TG R)	NCGC00016447-02	-1.1	-100.841	-99.783	0.007367	C[C@@H]1O[C@@H](O[C@H]\2CC[C@]\3(C)[C@@H]4CC[C@]5(C)[C@@H](CC[C@@]5(O)[C@H]4CCC3=C2)C/6=C/OC(=O)/C=C6)[C@H](O)[C@H](O)[C@@H]1O	-8.1327	Proscillaridin	Scillase; Proscillaridin;Proscillaridin; ; Caradrin; Sandoscill; Digitalysat; A, Proscillaridi; Proscillaridin A; Proscilaridina; Talusin; Rhamnoside, Scillareni
MG 63 (6-TG R)	NCGC00181306-03	-1.2	-68.078	-76.109	0.007367	CC(=O)O[C@@]12CO[C@@H]1C[C@H](O)[C@]3(C)[C@@H]2[C@H](OC(=O)C4=CC=CC=C4)[C@]5(O)C[C@H](OC(=O)C(O)[C@@H](NC(=O)OC(C)(C)C)C6=CC=CC=C6)C(=C(/[C@@H](O)C3=O)C5(C)C)/C	-8.1327	Docetaxel	Docetaxolum; Docetaxel Hydrate; ; AE-docetaxel;DOCETAXEL; 5 Docetaxel; Docetaxel hydrate; Docetaxel Anhydrous; Docetaxel Trihydrate; Docetaxel;Docetaxel; Taxoltere metro
MG 63 (6-TG R)	NCGC00344555-01	-1.1	-96.201	-89.094	0.008266	O=C1C=CC(=CO1)[C@H]6CC[C@@]5(O)[C@]6(C)CC[C@H]3[C@H]5CCC2=C[C@H](CC[C@@]23C)O[C@@H]4O[C@@H](C)[C@H](O)[C@@H](O)[C@H]4O	-8.0827	Proscillaridin
MG 63 (6-TG R)	NCGC00346704-01	-1.2	-68.925	-90.689	0.008266	CO[C@H]1C[C@H]2OC[C@@]2(OC(C)=O)[C@H]3[C@H](OC(=O)C4=CC=CC=C4)[C@]5(O)C[C@H](OC(=O)[C@H](O)[C@@H](NC(=O)OC(C)(C)C)C6=CC=CC=C6)/C(=C(/[C@@H](OC)C(=O)[C@]13C)C5(C)C)C	-8.0827	Cabazitaxel	Cabazitaxel (Jevtana)
MG 63 (6-TG R)	NCGC00263098-03	-1.1	-79.123	-70.261	0.010407	COC1=CC=C(\C=C/C2=CC(=C(OC)C(=C2)OC)OC)C=C1O	-7.9827	Combretastatin A-4	Combretastatin A-4; Combretastatin A-4
MG 63 (6-TG R)	NCGC00017338-05	-1.1	-98.812	-102.488	0.013101	CCCCCC[C@@H]1[C@@H](OC(=O)CC(C)C)[C@H](C)OC(=O)[C@@H](NC(=O)C2=C(O)C(=CC=C2)NC=O)[C@@H](C)OC1=O	-7.8827	Antimycin A	Antimycin A;ANTIMYCIN A1
MG 63 (6-TG R)	NCGC00024995-10	-1.1	-82.985	-85.943	0.013101	CC(=O)O[C@H]1C(=O)[C@]2(C)[C@@H](O)C[C@H]3OC[C@@]3(OC(C)=O)C2[C@H](OC(=O)C4=CC=CC=C4)[C@]5(O)C[C@H](OC(=O)[C@H](O)[C@@H](NC(=O)C6=CC=CC=C6)C7=CC=CC=C7)\C(=C1/C5(C)C)C	-7.8827	Paclitaxel
MG 63 (6-TG R)	NCGC00346469-01	-1.2	-67.322	-100.338	0.016494	CC(C)C[C@H](NC(=O)[C@@H](NC(=O)C1=CC=CC(=N1)C2=CC=CC=C2)[C@@H](C)O)B(O)O	-7.7827	Delanzomib	CEP18770
MG 63 (6-TG R)	NCGC00346505-01	-1.2	-79.111	-95.281	0.016494	C[C@H]1CCC[C@H]2O[C@H]2C[C@H](OC(=O)C[C@H](O)C(C)(C)C(=O)[C@H](C)[C@H]1O)\C(C)=C\C3=CSC(=N3)C	-7.7827	Epothilone A	Epothilone A
MG 63 (6-TG R)	NCGC00253588-01	-1.1	-81.68	-103.765	0.018506	CC(C)(C)O\N=C\c1c3CN4C(=O)C=5COC(=O)[C@](O)(CC)C=5C=C4c3nc2ccccc12	-7.7327	Gimatecan
MG 63 (6-TG R)	NCGC00242506-02	-1.1	-105.549	-100.355	0.020764	O=C(N[C@@H](Cc1ccccc1)C(=O)N[C@@H](CC(C)C)B(O)O)c2cnccn2	-7.6827	Bortezomib	Bortezomib;Bortezomib;MLN-341;LDP-341;Velcade
MG 63 (6-TG R)	NCGC00263216-02	-1.1	-86.654	-94.756	0.020764	NC1=NC=C(C=C1)C2=CC=C3N=CC\4=C(N(C(=O)\C=C4)C5=CC(=CC=C5)C(F)(F)F)C3=C2	-7.6827	Torin-2	Torin-2;Torin 2; Torin-2
MG 63 (6-TG R)	NCGC00346464-01	-1.1	-77.051	-83.923	0.020764	CON(C)C(=O)N1\N=C(/S[C@]1(CCCN)C2=CC=CC=C2)C3=CC(=CC=C3F)F	-7.6827	ARRY-520	ARRY-520
MG 63 (6-TG R)	NCGC00263568-01	-1.1	-77.235	-80.37	0.023298	O=C(O)C(O)C(O)C(=O)O.O=C(O)C(O)C(O)C(=O)O.O=C(OC)[C@@]2(C[C@@H]4C=C(CC)C[N@](Cc1c3ccccc3nc12)C4)c5cc9c(cc5OC)N(C)[C@@H]6[C@]98CCN7CC=C[C@@](CC)([C@@H](OC(C)=O)[C@]6(O)C(=O)OC)[C@H]78	-7.6327	Vinorelbine tartrate
MG 63 (6-TG R)	NCGC00346571-01	-1.1	-83.509	-101.205	0.023298	CC(C)[C@@H](N(CCCN)C(=O)C1=CC=C(C)C=C1)C/2=C(\CC3=CC=CC=C3)C(=O)C4=C(O2)C=C(Cl)C=C4	-7.6327	SB-743921	SB 743921
MG 63 (6-TG R)	NCGC00346661-01	-1.2	-70.773	-79.082	0.02933	C/C=C(C)/C(=O)N[C@H]([C@@H](O)C(=O)O[C@H]\1C[C@@]2(O)[C@@H](OC(=O)C3=CC=CC=C3)[C@H]4[C@@](C)([C@@H](O)C[C@H]5OC[C@@]45OC(C)=O)C(=O)[C@H](OC(C)=O)C(=C1C)/C2(C)C)C6=CC=CC=C6	-7.5327	Cephalomannine	Cephalomannine
MG 63 (6-TG R)	NCGC00017358-14	-1.1	-97.648	-97.741	0.032909	COC1=CC2=C(C=C1OC)[C@H]3[C@@H](CO2)OC4=C(C=CC5=C4C[C@@H](O5)C(C)=C)C3=O	-7.4827	Rotenone	;ROTENONE;Rotenone
MG 63 (6-TG R)	NCGC00022001-13	-1.1	-98.405	-100.853	0.032909	COc1cc(cc(OC)c1OC)[C@H]3[C@H]2C(=O)OC[C@@H]2[C@@H](O)c4cc5OCOc5cc34	-7.4827	Podofilox	podophyllotoxin 4-O-Glcp;AXL-1717/NSC-36407; ;Podophyllotoxin; Picropodophyllin;Picropodophyllin
MG 63 (6-TG R)	NCGC00163411-05	-1.2	-62.242	-70.966	0.032909	CC(C)[C@]12O[C@H]1[C@@H]3O[C@@]34[C@@]5(C)CC\C6=C(COC6=O)/[C@@H]5C[C@@H]7O[C@]47[C@@H]2O	-7.4827	Triptolide	Triptolide; Triptolide
MG 63 (6-TG R)	NCGC00346635-01	-1.1	-98.487	-76.264	0.032909	CNC(=O)NC1=CC=C(C=C1)C2=NC3=C(C=N[N]3C4CCC5(CC4)OCCO5)C(=N2)N6CC7CCC(C6)O7	-7.4827	WYE-125132	WYE-125132
MG 63 (6-TG R)	NCGC00346681-01	-1.2	-57.862	-85.518	0.032909	COC1=CC=C(C=N1)C2=CC=C3N=CC4=C(N(C(=O)N4C)C5=CC=C(N6CCNCC6)C(=C5)C(F)(F)F)C3=C2	-7.4827	NVP-BGT226	NVP-BGT226
MG 63 (6-TG R)	NCGC00164625-04	-1.1	-94.604	-87.583	0.036925	[Na+].CC(C)c1nc(c(/C=C/[C@@H](O)C[C@@H](O)CC([O-])=O)c(c1COC)c2ccc(F)cc2)C(C)C	-7.4327	Cerivastatin sodium
MG 63 (6-TG R)	NCGC00142623-04	-1.1	-79.911	-91.637	0.046485	O=C1C=C(CO1)[C@H]8CC[C@@]7(O)[C@]8(C)CC[C@H]3[C@H]7CC[C@@H]2C[C@H](CC[C@@]23C)O[C@@H]6O[C@H](C)[C@@H](O[C@H]5C[C@H](O)[C@H](O[C@H]4C[C@H](O)[C@H](O)[C@@H](C)O4)[C@@H](C)O5)[C@@H](O)C6	-7.3327	Digitoxin
MG 63 (6-TG R)	NCGC00163700-04	-1.2	-69.93	-72.876	0.046485	CC[C@]1(O)C[C@H]2CN(CCC3=C([NH]C4=C3C=CC=C4)[C@@](C2)(C(=O)OC)C5=CC6=C(C=C5OC)N(C=O)[C@H]7[C@](O)([C@H](OC(C)=O)[C@]8(CC)\C=C/C[N@@]9CC[C@]67[C@H]89)C(=O)OC)C1	-7.3327	Vincristine sulfate	Vincristine sulfate salt; ; Vincristine; Vincristine Sulphate;Vincristine sulfate; Oncovin; VAMP regimen
MG 63 (6-TG R)	NCGC00346654-01	-1.1	-87.084	-92.623	0.046485	CC(C)[N]1N=C(C2=CC3=C(OC(=N3)N)C=C2)C4=C(N)N=CN=C14	-7.3327	INK-128	INK 128
MG 63 (6-TG R)	NCGC00346937-01	-1.1	-84.612	-90.359	0.046485	COC1=CC=C(\C=C/C2=CC(=C(OC)C(=C2)OC)OC)C=C1NC(=O)[C@H](N)CO	-7.3327	Ombrabulin	Ombrabulin
MG 63 (6-TG R)	NCGC00263112-01	-1.1	-82.569	-101.889	0.060269	C[C@@H](OC1=C(SC(=C1)[N]2C=NC3=C2C=C(CN4CCN(C)CC4)C=C3)C(N)=O)C5=CC=CC=C5C(F)(F)F	-7.2199	GSK-461364A	GSK-461364A
MG 63 (6-TG R)	NCGC00095986-02	-1.1	-95.856	-101.9	0.065662	CC[C@@]1(O)C(=O)OCC/2=C1/C=C3\N(CC4=CC5=CC(=CC=C5N=C34)O)C2=O	-7.1827	10-hydroxycamptothecin	10-HYDROXYCAMPTOTHECIN
MG 63 (6-TG R)	NCGC00249613-02	-1.1	-104.755	-108.519	0.065662	C[C@@]1(CO1)C(=O)[C@@H](NC(=O)[C@H](Cc2ccccc2)NC(=O)[C@H](CC(C)C)NC(=O)[C@H](CCc3ccccc3)NC(=O)CN4CCOCC4)CC(C)C	-7.1827	Carfilzomib (PR-171)	Carfilzomib;ONO-7057;PR-171; Carfilzomib;Carfilzomib (PR-171)
MG 63 (6-TG R)	NCGC00016994-16	-1.1	-95.587	-94.82	0.073674	CC[C@@]1(O)C(=O)OC\C2=C1\C=C\3N(CC4=C3N=C5C=CC=CC5=C4)C2=O	-7.1327	Camptothecin	;Camptothecin; Campotothecine;Camptothecine (S,+); Camptothecine (S,+); Camptothecine; Sodium Camptothecin; (S)-(+)-Camptothecin;(S)-(+)-Camptothecin; "Camptothecine (S,+)"; Na-CPT;CAMPTOTHECIN
MG 63 (6-TG R)	NCGC00242514-01	-1.1	-95.381	-96.507	0.073674	COCC[N]1C(=[N+](CC2=NC=CN=C2)C3=C1C(=O)C4=CC=CC=C4C3=O)C	-7.1327	Sepantronium bromide	YM-155;YM155
MG 63 (6-TG R)	NCGC00090797-11	-1.1	-84.877	-91.932	0.075874	C[C@H]1O[C@H](C[C@H](O)[C@@H]1O)O[C@H]2[C@@H](O)C[C@@H](O[C@@H]2C)O[C@H]3[C@@H](O)C[C@@H](O[C@@H]3C)O[C@H]4CC[C@@]5(C)[C@H](CC[C@@H]6[C@@H]5C[C@@H](O)[C@]7(C)[C@H](CC[C@]67O)C/8=C/C(=O)OC8)C4	-7.1199	Digoxin	; ; 12beta-Hydroxydigitoxin; Card-Cosaldon; Lanoxin;Digoxin; Digoxin
MG 63 (6-TG R)	NCGC00263174-01	-1.1	-84.447	-96.677	0.075874	CC(C)[C@@H](N(CCCN)C(=O)C1=CC=C(C)C=C1)C/2=N/C3=CC(=CC=C3C(=O)N2CC4=CC=CC=C4)Cl	-7.1199	Ispinesib	Ispinesib;CK-0238273/SB-715992
MG 63 (6-TG R)	NCGC00346644-01	-1.1	-87.03	-75.48	0.082664	O=C(CC1=CC=C(C=N1)C2=CC=C(OCCN3CCOCC3)C=C2)NCC4=CC=CC=C4	-7.0827	KX-01	KX2-391
MG 63 (6-TG R)	NCGC00250405-01	-1.2	-72.595	-76.907	0.09275	COC1=C(CO)C=C(C=C1)C2=CC=C3C(=N2)N=C(N=C3N4CCOC[C@@H]4C)N5CCOC[C@@H]5C	-7.0327	AZD-8055	AZD-8055
MG 63 (6-TG R)	NCGC00253438-01	-1.1	-77.612	-88.481	0.09275	CC[C@H]1N(C2CCCC2)C3=NC(=NC=C3N(C)C1=O)NC4=CC=C(C=C4OC)C(=O)NC5CCN(C)CC5	-7.0327	BI-2536	BI-2536;BI-2536
MG 63 (6-TG R)	NCGC00345799-01	-1.2	-70.969	-83.127	0.09275	COC[C@H](NC(=O)[C@H](COC)NC(=O)C1=CN=C(C)S1)C(=O)N[C@@H](CC2=CC=CC=C2)C(=O)[C@@]3(C)CO3	-7.0327	Oprozomib	Oprozomib
MG 63 (6-TG R)	NCGC00025125-18	-1.1	-84.442	-90.575	0.1	CC(=O)N[C@H]2CCc3cc(OC)c(OC)c(OC)c3C1=CC=C(OC)C(=O)C=C12	-7	Colchicine	; ; Colchicine;COLCHICINE; Colchicine derivatives; Colchicine, (+-)-Isomer; Colchicine, (R)-Isomer;Colchicine
MG 63 (6-TG R)	NCGC00017394-08	-1.1	-92.836	-102.296	0.104068	C[C@@H]1O[C@@H](O[C@H]2C[C@@H](O)[C@]3(CO)[C@H]4[C@H](O)C[C@]5(C)[C@H](CC[C@]5(O)[C@@H]4CC[C@]3(O)C2)C6=CC(=O)OC6)[C@H](O)[C@H](O)[C@H]1O	-6.9827	G-Strophanthin	;Strophantine octahydrate; Acocantherine;OUABAIN; Strophantine octahydrate; Ouabain octahydrate;Ouabain; Ouabain Octa; K, Acolongiflorosid; G Strophanthi; Acolongifloroside K
MG 63 (6-TG R)	NCGC00025288-03	-1.1	-82.617	-80.023	0.104068	COC1=CC2=C(C=C1OC)[C@H]3[C@@H](CO2)OC4=C(C=CC5=C4\C=C/C(C)(C)O5)C3=O	-6.9827	Deguelin	Deguelin;Deguelin
MG 63 (6-TG R)	NCGC00346453-01	-1.1	-122.336	-95.346	0.104068	C[C@]1(CCCN1C2=N[N]3C=CC=C3C(=N2)NC4=N[NH]C(=C4)C5CC5)C(=O)NC6=CN=C(F)C=C6	-6.9827	BMS-754807	BMS-754807
MG 63 (6-TG R)	NCGC00346827-01	-1.1	-97.268	-83.904	0.104068	CN[C@@H]1C[C@H]2O[C@@](C)([C@@H]1OC)[N]3C4=C(C=CC=C4)C5=C6[C@H](O)NC(=O)C6=C7C8=C(C=CC=C8)[N]2C7=C35	-6.9827	7-Hydroxystaurosporine	UCN-01
MG 63 (6-TG R)	NCGC00014911-01	-1.1	-92.92	-106.92	0.116766	CC(C)(O)\C=C/C(=O)[C@](C)(O)[C@H]1[C@H](O)C[C@]2(C)[C@@H]3C\C=C4/[C@@H](/C=C(/O)C(=O)C4(C)C)[C@]3(C)C(=O)C[C@@]12C	-6.9327	Cucurbitacin I
MG 63 (6-TG R)	NCGC00263656-01	-1.1	-96.05	-103.221	0.116766	O=C1C=C(CO1)[C@H]2CC[C@]3(O)[C@@H]4CC[C@]5(O)C[C@H](C[C@@H](O)[C@]5(CO)[C@H]4[C@H](O)C[C@]23C)O[C@@H]6O[C@@H](C)[C@H](O)[C@@H](O)[C@H]6O	-6.9327	Ouabain
MG 63 (6-TG R)	NCGC00346531-01	-1.1	-107.067	-101.806	0.116766	CC[C@@H]\1CC[C@@H]2O[C@]3(CC[C@H](C)[C@H](C[C@@H](C)O)O3)[C@@H](C)[C@H](OC(=O)/C=C/[C@H](C)[C@@H](O)[C@H](C)C(=O)[C@H](C)[C@@H](O)[C@H](C)C(=O)[C@](C)(O)[C@@H](O)[C@H](C)C/C=C\C=C1)[C@@H]2C	-6.9327	Oligomycin A	Oligomycin A
MG 63 (6-TG R)	NCGC00346487-01	-1.1	-111.386	-111.234	0.131014	C[N]1C=C(CNCC2CCN(CC2)C3=NC=C(C=N3)C(=O)NO)C4=CC=CC=C14	-6.8827	Quisinostat hydrochloride	JNJ-26481585
MG 63 (6-TG R)	NCGC00187906-01	-1.2	-70.814	-88.586	0.134925	OC1=CC(=CC=C1)C2=NC3=C(OC4=C3C=CC=N4)C(=N2)N5CCOCC5	-6.8699	PI-103	PI-103; PI-103
MG 63 (6-TG R)	NCGC00247878-01	-1.2	-56.249	-71.863	0.147	CCNC(=O)C1=NOC(=C1C2=CC=C(CN3CCOCC3)C=C2)C4=C(O)C=C(O)C(=C4)C(C)C	-6.8327	NVP-AUY922	NVP-AUY922;NVP-AUY922;AUY-922/VER-52296
MG 63 (6-TG R)	NCGC00263117-02	-1.1	-86.674	-93.289	0.164936	CC1=C(CCNCC2=CC=C(\C=C\C(=O)NO)C=C2)C3=CC=CC=C3[NH]1	-6.7827	Panobinostat (LBH589)	LBH-589 (Panobinostat);LBH-589/NVP-LBH-589;Panobinostat; Panobinostat
MG 63 (6-TG R)	NCGC00016706-05	-1.2	-78.001	-65.316	0.185062	CCCCC1=CC2=C([NH]C(=N2)NC(=O)OC)C=C1	-6.7327	Parbendazole	Parbendazole
MG 63 (6-TG R)	NCGC00346511-01	-1.1	-98.925	-88.791	0.207643	COC1=CC(=C(\C=C\[S+]([O-])(=O)CC2=CC=C(OC)C(=C2)NCC(=O)O[Na])C(=C1)OC)OC	-6.6827	ON-01910	ON-01910
MG 63 (6-TG R)	NCGC00250398-01	-1.2	-65.132	-83.735	0.232979	CN(C)C1CCN(CC1)C(=O)C2=CC=C(NC(=O)NC3=NC(=NC(=N3)N4CCOCC4)N5CCOCC5)C=C2	-6.6327	PF-05212384	PKI-587;PF-05212384
MG 63 (6-TG R)	NCGC00263271-02	-1.1	-96.74	-98.214	0.232979	COC1=CC=CC(=C1/C2=N/CC3=C(N=C(NC4=CC(=C(C=C4)C(O)=O)OC)N=C3)C5=CC=C(Cl)C=C25)F	-6.6327	Alisertib	MLN8237 (Alisertib);MLN-8237??; Alisertib;Alisertib
MG 63 (6-TG R)	NCGC00346652-01	-1.1	-87.818	-104.106	0.232979	CC(=O)NCC(=O)N1[C@H]2CC[C@@H]1C3=C2C=CC(=C3)NC4=NC(=C(C=N4)C(F)(F)F)NC5CCC5	-6.6327	PF-03814735	PF-03814735
MG 63 (6-TG R)	NCGC00185772-01	-1.1	-87.815	-89.705	0.261406	O=S(=O)(O)O.O=C(OC)[C@@]2(C[C@H]4C[C@@](O)(CC)C[N@@](CCc1c3ccccc3nc12)C4)c5cc9c(cc5OC)N(C)[C@@H]6[C@]98CCN7CC=C[C@@](CC)([C@@H](O)[C@]6(O)C(N)=O)[C@H]78	-6.5827	Vindesine sulfate salt	Vindesine sulfate salt
MG 63 (6-TG R)	NCGC00242490-02	-1.1	-113.304	-106.019	0.261406	CCN(CC)CCOC1=CC=C(NC2=NC=C3\C=C(/C(=O)N(C)C3=N2)C4=C(Cl)C=CC=C4Cl)C=C1	-6.5827	PD-166285	PD-166285; PD-166285
MG 63 (6-TG R)	NCGC00346582-01	-1.1	-89.255	-77.045	0.261406	FC(F)(F)C1=CC=C(\C=C\C2=NC(=CO2)COC3=CC=C(CCCC[N]4C=CN=N4)C=C3)C=C1	-6.5827	Mubritinib	Mubritinib (TAK 165)
MG 63 (6-TG R)	NCGC00346931-01	-1.2	-69.822	-74.269	0.261406	CNC(=O)C1=CC=CC=C1NC2=NC(=NC=C2Cl)NC3=CC=C(C=C3OC)N4CCOCC4	-6.5827	NVP-TAE226	NVP-TAE226
MG 63 (6-TG R)	NCGC00159441-03	-1.2	-72.003	-89.664	0.293303	O=C1C=C(CO1)[C@H]2CC[C@@]9(O)[C@]2(C)[C@H](O)C[C@H]4[C@H]9CC[C@@H]3C[C@H](CC[C@@]34C)O[C@@H]8O[C@H](C)[C@@H](O[C@@H]7O[C@H](C)[C@@H](O[C@@H]6O[C@H](C)[C@@H](O[C@@H]5O[C@H](CO)[C@@H](O)[C@H](O)[C@H]5O)[C@@H](O)C6)[C@@H](O)C7)[C@@H](O)C8	-6.5327	Deslanoside	Deslanoside; Cedilanid; Cedilanid-D; Cedilanid-d; C, Desacetyllanatosid; Lanatoside, Desacety; Deslanatoside C; C, Deslanatosid; C, Desacetyldigilanid; Desacetyl Lanatoside; Deslanosido;
MG 63 (6-TG R)	NCGC00344630-01	-1.1	-83.475	-91.034	0.293303	C[C@@]12OC(=O)[C@@]1(NC(=O)[C@@H]2CCCl)[C@@H](O)[C@H]\3CCC\C=C3	-6.5327	Marizomib	Marizomib/Salinosporamide A
MG 63 (6-TG R)	NCGC00346649-01	-1.1	-89.662	-100.756	0.293303	CC[N]1N=NC2=C1N=C(N=C2N3CCOCC3)C4=CC=C(NC(=O)NC5=CC=C(C=C5)C(=O)N6CCN(C)CC6)C=C4	-6.5327	PKI-402	PKI-402
MG 63 (6-TG R)	NCGC00014925-06	-1.1	-93.47	-102.115	0.329091	Cl.CN(C)Cc1c2cc3CN4C(=O)C=5COC(=O)[C@](O)(CC)C=5C=C4c3nc2ccc1O	-6.4827	Topotecan HCl	; Hycamtamine; Topotecane; Nogitecan hydrochloride;Nogitecan hydrochloride/NSC-609699;Topotecan hydrochloride; Topotecan hydrochloride;TOPOTECAN HYDROCHLORIDE; Nogitecan Hydrochloride; Hycamtin
MG 63 (6-TG R)	NCGC00242227-02	-1.2	-78.977	-97.457	0.329091	O=C(NC1=C(C#N)C2=C(CCCC2)S1)C3=C4C=CC=CC4=CC=C3	-6.4827	TCS JNK 5a	TCS JNK 5a
MG 63 (6-TG R)	NCGC00263543-01	-1.1	-86.023	-88.966	0.329091	O=C(OC)[C@@]2(C[C@H]4C[C@@](O)(CC)C[N@@](CCc1c3ccccc3nc12)C4)c5cc9c(cc5OC)N(C=O)[C@@H]6[C@]98CCN7CC=C[C@@](CC)([C@@H](OC(C)=O)[C@]6(O)C(=O)OC)[C@H]78	-6.4827	Vincristine
MG 63 (6-TG R)	NCGC00345825-01	-1.2	-74.973	-65.834	0.329091	FC(F)C1=N[N](C(=C1)C2=CN=C(NC(=O)C3CC3)S2)C4=C(Cl)C=CC=C4Cl	-6.4827	BMS-3	BMS-3
MG 63 (6-TG R)	NCGC00345851-01	-1.1	-99.214	-73.773	0.329091	CC1=C(CN2CCN(CC2)[S+](C)([O-])=O)SC3=C1N=C(N=C3N4CCOCC4)C5=CN=C(N)N=C5	-6.4827	GNE-477	GNE 477
MG 63 (6-TG R)	NCGC00346460-02	-1.1	-94.368	-92.534	0.329091	CC1=C2N=C([NH]C2=CC(=C1)N3CCOCC3)\C4=C(NC[C@@H](O)C5=CC=CC(=C5)Cl)\C=C/NC4=O	-6.4827	BMS-536924	BMS-536924
MG 63 (6-TG R)	NCGC00346542-01	-1.2	-80.718	-92.644	0.329091	CC[S+]([O-])(=O)NC1=CC=C2NC(=O)C(=C(NC3=CC=C(CN4CCCCC4)C=C3)/C5=CC=CC=C5)/C2=C1	-6.4827	Hesperadin	Hesperadin
MG 63 (6-TG R)	NCGC00091861-07	-1.1	-94.89	-95.742	0.369246	CN(C)/N=N/c1ncnc1C(N)=O	-6.4327	Dacarbazine	; ; Dacarbazino;Dacarbazine; Dacarbazine; DTIC-Dome; DACARBAZINE; Dacarbizine;DACARBAZINE; 6 Dacarbazine
MG 63 (6-TG R)	NCGC00160428-02	-1.2	-68.929	-75.579	0.369246	ClC1=CC=C(C[N]2C=C(C(=O)C(=O)NC3=CC=NC=C3)C4=CC=CC=C24)C=C1	-6.4327	Indibulin	Indibulin
MG 63 (6-TG R)	NCGC00187481-04	-1.2	-57.809	-68.47	0.369246	CN1C(=O)N(C2=CC=C(C=C2)C(C)(C)C#N)C3=C4C=C(C=CC4=NC=C13)C5=CC6=C(C=CC=C6)N=C5	-6.4327	BEZ-235	NVP-BEZ-235; BEZ235;BEZ235
MG 63 (6-TG R)	NCGC00263109-02	-1.1	-77.132	-84.334	0.369246	CC(C)C(=O)N1CCN(CC1)CC2=C(C)C3=NC(=NC(=C3S2)N4CCOCC4)C5=CN=C(N)N=C5	-6.4327	GDC-0980	R-7422/RG-7422;GDC-0980; GDC-0980
MG 63 (6-TG R)	NCGC00345838-01	-1.1	-80.99	-88.591	0.369246	CC(C)(O)C1=CC2=C(S1)C(=NC(=N2)C3=CN=C(N)N=C3)N4CCOCC4	-6.4327	GNE-493	GNE-493
MG 63 (6-TG R)	NCGC00015693-08	-1.1	-85.064	-97.061	0.414301	OCCNCCNC1=CC=C(NCCNCCO)C2=C1C(=O)C3=C(C(=CC=C3O)O)C2=O	-6.3827	Mitoxantrone	;Mitoxantrone; Mitoxantrone Hcl; Mitoxantrone; Mitozantrone;MITOXANTRONE HYDROCHLORIDE; Mitoxantrone dihydrochloride;Mitoxantrone dihydrochloride; Mitoxantrona;Mitoxantrone di?HCl;MITOXANTHRONE HYDROCHLORIDE
MG 63 (6-TG R)	NCGC00188346-01	-1.1	-105.434	-106.417	0.414301	Oc1cc2cc(nc2cc1)c4nn(c3ncnc(N)c34)C(C)C	-6.3827	PP242	PP242;PP 242
MG 63 (6-TG R)	NCGC00346619-01	-1.1	-84.705	-103.5	0.414301	NC1=NC=NC2=C1C(=N[N]2C3CCCC3)C4=CN=C5[NH]C=CC5=C4	-6.3827	PP-121	PP-121
MG 63 (6-TG R)	NCGC00166288-02	-1.1	-86.873	-92.182	0.464854	[I-].CCN3c4ccccc4SC3=CC=Cc2sc1ccccc1[n+]2CC	-6.3327	3,3'-Diethylthiacarbocyanine iodide
MG 63 (6-TG R)	NCGC00167403-03	-1.1	-94.712	-91.448	0.464854	C[N]1N=C(C)C=C1NC2=NC=C3CN(C(=O)N(C)C3=N2)C4=C(C)C=CC(=C4)NC(=O)C5=CC=CC(=C5)C(F)(F)F	-6.3327	Pluripotin	Pluripotin
MG 63 (6-TG R)	NCGC00345837-01	-1.1	-79.99	-81.666	0.464854	CC1=C(C=NC(=N1)N)C2=NC3=C(SC(=C3)C(C)(C)O)C(=N2)N4CCOCC4	-6.3327	GNE-490	GNE-490
MG 63 (6-TG R)	NCGC00346494-01	-1.1	-73.142	-79.113	0.464854	COC1=CC=C(C=C1)[S+]([O-])(=O)NC2=C(NC3=CC=C(O)C=C3)N=CC=C2	-6.3327	E-7010	ABT-751
MG 63 (6-TG R)	NCGC00263563-01	-1.2	-66.257	-70.578	0.521574	[NH4+].O[C@]1(CC([O-])=O)O[C@H]([C@H](OC)[C@@H](OC)[C@@H]1C)[C@H](C)[C@H]2O[C@]3(C[C@H](O)[C@H]2C)CC[C@](C)(O3)[C@H]4CC[C@](C)(O4)[C@@H]6O[C@H](C[C@@H]6OC5C[C@H](OC)[C@@H](OC)[C@H](C)O5)[C@H]7O[C@](C)(O)[C@H](C)C[C@@H]7C	-6.2827	Maduramicin ammonium
MG 63 (6-TG R)	NCGC00344583-01	-1.2	-75.605	-73.649	0.521574	O=S(=O)(O)O.O=C(OC)[C@@]2(C[C@@H]4C[C@@](O)(CC)C[N@](CCc1c3ccccc3nc12)C4)c5cc9c(cc5OC)N(C)[C@@H]6[C@]98CCN7CC=C[C@@](CC)([C@@H](OC(C)=O)[C@]6(O)C(=O)OC)[C@H]78	-6.2827	Vinblastine sulfate
MG 63 (6-TG R)	NCGC00346698-01	-1.2	-68.553	-88.189	0.521574	CNC(=O)C1=CC=CC(=C1)C2=CC=C3C(=N2)N=C(N=C3N4CCOC[C@@H]4C)N5CCOC[C@@H]5C	-6.2827	AZD2014	AZD2014
MG 63 (6-TG R)	NCGC00092284-03	-1.1	-85.663	-96.738	0.585216	OC(=O)C1=CC2=CC=C(C=C2C=C1)C3=CC=C(O)C(=C3)C45CC6CC(CC(C6)C4)C5	-6.2327	AHPN	AHPN;CD 437;AGN-192837;CD-437;AHPN
MG 63 (6-TG R)	NCGC00161679-01	-1.1	-90.854	-86.615	0.585216	CC(C)C[C@H](NC(=O)[C@H](CC(C)C)NC(=O)[C@H](CC(C)C)NC(=O)OCC1=CC=CC=C1)C=O	-6.2327	MG-132	MG-132
MG 63 (6-TG R)	NCGC00346650-01	-1.2	-75.863	-88.25	0.585216	C[S+]([O-])(=O)N1CCC2=C(N=C(N=C12)N3CCOCC3)C4=CN=C(N)N=C4	-6.2327	CH-5132799	CH5132799
MG 63 (6-TG R)	NCGC00263153-05	-1.1	-86.53	-101.253	0.656623	CC(C)[C@H](C(=O)NC1=CC=C(C=C1)C(=O)NO)C2=CC=CC=C2	-6.1827	AR-42	AR-42 (HDAC-42);AR-42; AR-42
MG 63 (6-TG R)	NCGC00161923-04	-1.1	-101.43	-98.126	0.736743	COC1=C(OC)C(=CC(=C1)[C@H]2[C@H]3[C@H](COC3=O)[C@@H](O)C4=C2C=C5OCOC5=C4)OC	-6.1327	Picropodophyllin	podophyllotoxin 4-O-Glcp;; ;Podophyllotoxin;PICROPODOPHYLLOTOXIN; PICROPODOPHYLLOTOXIN;Picropodophyllotoxin
MG 63 (6-TG R)	NCGC00182047-03	-1.1	-79.152	-88.208	0.736743	Nc3nc(F)nc2c3ncn2[C@@H]1O[C@H](CO)[C@@H](O)[C@@H]1O	-6.1327	Fludarabine	; Fludarabine phosphate; F-ara-AMP;Fludarabine phosphate; Fludara;FLUDARABINE PHOSPHATE
MG 63 (6-TG R)	NCGC00250379-03	-1.1	-83.385	-84.941	0.736743	CC1=C[NH]C(=N1)C2=C(N=C(NCCNC3=CC=C(C=N3)C#N)N=C2)C4=CC=C(Cl)C=C4Cl	-6.1327	CT-99021	CHIR 99021; CT-99021;CT-99021;CHIR-99021 (CT-99021)
MG 63 (6-TG R)	NCGC00346459-01	-1.1	-118.489	-96.272	0.736743	C[C@@H](OC1=CC2=C([NH]N=C2\C=C\C3=C[N](CCO)N=C3)C=C1)C4=C(Cl)C=NC=C4Cl	-6.1327	LY-2874455	LY-2874455
MG 63 (6-TG R)	NCGC00024379-04	-1.2	-46.825	-77.921	0.82664	COc4cc5CCN[C@H](C[C@H]1C[C@H]2c3cc(OC)c(OC)cc3CCN2C[C@@H]1CC)c5cc4OC	-6.0827	Emetine	; ; Emetine;Emetine dihydrochloride; Emetine dihydrochloride; Emetine dihydrochloride hydrate;Emetine..2HCl; Hydrochloride, Emetin; Dihydrochloride, Emetin; Emetine Dihydrochloride;Emetine dihydrochloride hydrate; Amebicide;EMETINE
MG 63 (6-TG R)	NCGC00091112-08	-1.1	-93.7	-90.71	0.82664	CN(C)C1=CC=C(C=C1)C(C2=CC=C(C=C2)N(C)C)=C/3\C=C/C(/C=C3)=[N+](C)C	-6.0827	Methylrosaniline chloride	; Triple Dye; Basic Violet 3; ; Methyl violet 2B; Hexamethyl-p-rosaniline chloride (Gentian violet); Crystal Violet;GENTIAN VIOLET; Genapax; Methyl Violet 10B; Gentian violet; Crystal violet solution;Gentian violet
MG 63 (6-TG R)	NCGC00238453-01	-1.1	-78.781	-84.842	0.82664	COC1=CC(=CC=C1NC2=NC(NC3=C(C=CC=C3)[S+]([O-])(=O)C(C)C)=C(Cl)C=N2)N4CCC(CC4)N5CCN(C)CC5	-6.0827	TAE-684	TAE-684;NVP-TAE684?
MG 63 (6-TG R)	NCGC00345815-01	-1.1	-89.689	-93.009	0.82664	CCC[C@H](NC(=O)[C@H](CC(C)C)NC(=O)[C@H](CC(C)C)NC(=O)OCC1=CC=CC=C1)C=O	-6.0827	MG-115	Z-Leu-Leu-Nva-H (aldehyde)
MG 63 (6-TG R)	NCGC00345852-01	-1.2	-79.622	-89.756	0.82664	CC(C)C1=C2N=C(N[C@@H](CO)[C@H](O)CO)C=C(NCC3=CC=CC=C3)[N]2N=C1	-6.0827	BS-194	BS194
MG 63 (6-TG R)	NCGC00263177-01	-1.2	-74.93	-94.335	0.851318	COC1=C(OCCCCCCC(=O)NO)C=C2C(=NC=NC2=C1)NC3=CC(=CC=C3)C#C	-6.0699	CUDC-101	CUDC-101
MG 63 (6-TG R)	NCGC00016855-10	-1.1	-80.491	-70.752	0.927505	O=C(OC)Nc1nc2cc(ccc2n1)Sc3ccccc3	-6.0327	Fenbendazole	; ; Phenbendasol; Fenbendazole; Panacur;FENBENDAZOLE; Fenbendazol;Fenbendazole
MG 63 (6-TG R)	NCGC00165811-03	-1.1	-80.863	-98.334	0.927505	OC1=C(C=C(Cl)C=C1)C(=O)NC2=CC(=CC(=C2)C(F)(F)F)C(F)(F)F	-6.0327	IMD-0354	IMD-0354;IMD 0354;IMD-0354
MG 63 (6-TG R)	NCGC00167496-03	-1.1	-94.027	-105.176	0.927505	[Cl-].CN(C)c1ccc2nc3ccc(cc3[s+]c2c1)N(C)C	-6.0327	Methylene blue	; Ehrlich's reagent III; Urolene Blue; Yamamoto Methylene Blue B; Methylene Blue Hydrate; Azure II eosinate; Blue, Swis; Taylor's Blue; Cloruro de metiltioninio; Blue, Methylen; ; Methylene blue trihydrate; N, Methylene Blu; Methylene blue; Methylene blue hydrate; Methylene Blue hydrate; Basic Blue 9; Chromosmon;Methylene blue; Methylene Blue solution; Blue N, Methylen; Azure II; Methylene Blue N…
MG 63 (6-TG R)	NCGC00346484-01	-1.1	-84.628	-92.272	0.927505	FC(F)C1=NC2=C(C=CC=C2)[N]1C3=NC(=NC(=N3)N4CCOCC4)N5CCOCC5	-6.0327	ZSTK-474	ZSTK474
MG 63 (6-TG R)	NCGC00346692-01	-1.1	-112.49	-105.244	0.927505	COC1=CC=C(C=N1)C2=NC3=C(SC(=C3)CN(C)C4=NC=C(C=N4)C(=O)NO)C(=N2)N5CCOCC5	-6.0327	CUDC-907	PI3K/HDAC Inhibitor I
MG 63 (6-TG R)	NCGC00092289-01	-1.2	-75.317	-92.431	1.04068	ClC/1=C(NCCN2CCOCC2)/C(=O)C3=C(C=CC=N3)C1=O	-5.9827	DA-3003-1	NSC-663284; DA-3003-1;DA-3003-1
MG 63 (6-TG R)	NCGC00242481-02	-1.1	-87.838	-89.371	1.04068	NC(=O)NC1=C(SC(=C1)C2=CC(=CC=C2)F)C(=O)N[C@H]3CCCNC3	-5.9827	AZD7762	AZD-7762; AZD-7762
MG 63 (6-TG R)	NCGC00263548-01	-1.2	-73.207	-74.581	1.04068	O=S(=O)(O)O.O=C(OC)[C@@]2(C[C@@H]4C[C@@](O)(CC)C[N@](CCc1c3ccccc3nc12)C4)c5cc9c(cc5OC)N(C)[C@@H]6[C@]98CCN7CC=C[C@@](CC)([C@@H](OC(C)=O)[C@]6(O)C(=O)OC)[C@H]78	-5.9827	VINBLASTINE SULFATE
MG 63 (6-TG R)	NCGC00346509-01	-1.1	-91.682	-89.988	1.04068	O=C1NC(=O)/C(S1)=C/C2=CC=C3N=CC=C(C4=CC=NC=C4)C3=C2	-5.9827	GSK-615	GSK1059615
MG 63 (6-TG R)	NCGC00346956-01	-1.2	-73.372	-92.319	1.04068	CNC(=O)C1=CC=C(NC2=CC(=C3C=C[NH]C3=N2)NC4=C(C=CC=C4)[S+]([O-])(=O)C(C)C)N=C1	-5.9827	HMSL10015	HMSL10015
MG 63 (6-TG R)	NCGC00016522-10	-1.1	-103.866	-106.451	1.16766	CC(=O)Oc1ccc(cc1)C(c2ccc(OC(C)=O)cc2)c3ccccn3	-5.9327	Bisacodyl
MG 63 (6-TG R)	NCGC00018238-08	-1.1	-91.354	-87.341	1.16766	CCCOC1=CC=C2[NH]C(=NC2=C1)NC(=O)OC	-5.9327	Oxibendazole	OXIBENDAZOLE;Oxibendazole; Loditac; Oxibendazolo;
MG 63 (6-TG R)	NCGC00162453-10	-1.2	-66.815	-74.484	1.16766	C[C@H](\C=C(C)\C=C\C(=O)NO)C(=O)C1=CC=C(C=C1)N(C)C	-5.9327	Trichostatin A	Trichostatin A (TSA);Trichostatin A;trichostatin-A
MG 63 (6-TG R)	NCGC00344990-01	-1.1	-89.076	-89.042	1.16766	CC(C)(O)C[N]1C(=NC2=CC(=CC=C12)CN3CCOCC3)NC(=O)C4=CC=C(S4)C5=C[NH]N=C5	-5.9327	NCGC00344990-01
MG 63 (6-TG R)	NCGC00346686-01	-1.1	-93.779	-92.542	1.16766	O=C1NC(=O)[C@H]([C@@H]1C2=C[NH]C3=C2C=CC=C3)C4=C[N]5CCCC6=CC=CC4=C56	-5.9327	Tivantinib	ARQ 197 (Tivantinib)
MG 63 (6-TG R)	NCGC00016876-12	-1.2	-79.778	-70.659	1.25893	O=C(OC)Nc1nc2cc(ccc2n1)SCCC	-5.9	Albendazole
MG 63 (6-TG R)	NCGC00095157-05	-1.2	-65.536	-74.966	1.31014	O=C(OC)Nc1nc2cc(ccc2n1)S(=O)c3ccccc3	-5.8827	Oxfendazole	; OXFENDAZOLE;OXFENDAZOLE;Oxfendazole; ; Synanthic; Oxfendazol
MG 63 (6-TG R)	NCGC00188382-04	-1.1	-101.725	-114.596	1.31014	CC(NCC1=CC=C2N(CC(C)(C)O)\C(NC2=C1)=N\C(=O)C3=CC=C(S3)C4=C[NH]N=C4)C(C)(C)C	-5.8827	NCGC00188382-01	NCGC00188382-01;NCGC00188382-01
MG 63 (6-TG R)	NCGC00242484-02	-1.2	-63.007	-70.643	1.31014	COC(=O)NC1=CC=C(C=C1)C2=NC3=C(C=N[N]3C4CCN(CC4)C(=O)OC)C(=N2)N5CCOCC5	-5.8827	WYE-354	WYE-354; WYE-354
MG 63 (6-TG R)	NCGC00263136-03	-1.1	-90.711	-102.236	1.31014	CCCCC1=NC2=CC(=CC=C2[N]1CCN(CC)CC)/C=C/C(=O)NO	-5.8827	Pracinostat	Pracinostat;SB-939;Pracinostat
MG 63 (6-TG R)	NCGC00263183-01	-1.2	-81.415	-73.896	1.31014	CN1CCN(CC1)C2=CC=C(NC3=NC=C4C(=O)N(CC=C)N(C5=CC=CC(=N5)C(C)(C)O)C4=N3)C=C2	-5.8827	MK-1775	MK-1775
MG 63 (6-TG R)	NCGC00346471-01	-1.1	-80.82	-94.119	1.31014	CO[C@@H]1[C@@H](O)[C@H](O)[C@H](O[C@H]1CO)[N]2C3=C(C=CC=C3Cl)C4=C2C5=C(C6=C([NH]5)C(=CC=C6)Cl)C7=C4C(=O)NC7=O	-5.8827	Rebeccamycin	Rebeccamycin
MG 63 (6-TG R)	NCGC00095145-01	-1.2	-71.945	-83.375	1.47	C[C@]12C3CCC(O3)[C@]1(C)C(=O)OC2=O	-5.8327	Cantharidin	; CANTHARIDIN;Cantharidin; Cantharidine
MG 63 (6-TG R)	NCGC00167982-02	-1.1	-81.58	-79.309	1.47	COC1=C2C(=O)C3=C(C(=C4C[C@](O)(C[C@H](O[C@H]5C[C@H](N)[C@H](O[C@H]6CCCCO6)[C@H](C)O5)C4=C3O)C(=O)CO)O)C(=O)C2=CC=C1	-5.8327	Pirarubicin	; Pirarubicin; Therarubicin;Pirarubicin; Theprubicin; Pirarubicin HCL; THP-doxorubicin; Th??prubicine
MG 63 (6-TG R)	NCGC00244256-02	-1.1	-89.249	-97.895	1.47	C[C@@]12O[C@@H](C[C@]1(O)CO)[N]3C4=C(C=CC=C4)C5=C6C(=O)NCC6=C7C8=C(C=CC=C8)[N]2C7=C35	-5.8327	Lestaurtinib???	KT-5555;CEP-701;Lestaurtinib; Lestaurtinib;SPM-924
MG 63 (6-TG R)	NCGC00246966-03	-1.2	-68.516	-74.847	1.47	COC(=O)NC1=NC2=CC(=CC=C2[NH]1)C(=O)C3=CC=C(F)C=C3	-5.8327	Flubendazole	Flubendazole (Flutelmium)
MG 63 (6-TG R)	NCGC00253562-02	-1.2	-61.345	-69.803	1.47	CN(C)CC[C@H](CSC1=CC=CC=C1)NC2=C(C=C(C=C2)[S+]([O-])(=O)NC(=O)C3=CC=C(C=C3)N4CCN(CC4)CC5=C(C=CC=C5)C6=CC=C(Cl)C=C6)[N+]([O-])=O	-5.8327	ABT-737	ABT-737
MG 63 (6-TG R)	NCGC00262953-01	-1.2	-78.801	-98.981	1.47	O=C(OC)Nc1nc2cc(ccc2n1)C(=O)C3CC3	-5.8327	Cyclobendazole	Ciclobendazol;Ciclobendazole;Cyclobendazole;Methyl 5-cyclopropylcarbonyl-2-benzimidazolecarbamate;Ciclobendazolum
MG 63 (6-TG R)	NCGC00263617-05	-1.2	-71.06	-85.42	1.47	CN(C)C1=CC=C(C=C1)C(=O)NCCCCCCC(=O)NO	-5.8327	M344	M-344;M344;M 344
MG 63 (6-TG R)	NCGC00345817-01	-1.2	-74.221	-65.882	1.47	CNC(=O)[C@H](CC/1=C/N=C\2/C=C\C\C=C12)NC(=O)[C@H](CC(C)C)CC(=O)NO	-5.8327	GM-6001	GM-6001
MG 63 (6-TG R)	NCGC00346486-01	-1.2	-77.52	-76.468	1.47	CN(C)CC1=C(OC2=CC=CC=C12)C(=O)NCCOC3=CC=C(C=C3)C(=O)NO	-5.8327	Abexinostat	PCI-24781
MG 63 (6-TG R)	NCGC00015735-11	-1.1	-94.474	-101.342	1.61866	Clc2cc(ccc2NC(=O)c1cc(Cl)ccc1O)[N+]([O-])=O	-5.7908	Niclosamide	Yomesan;Niclosamide; Niclosamida;NICOLSAMIDE; ; Bayluscide;NICLOSAMIDE; Niclocide; Phenasal; Fenasal; Niclosamid; Radewerm; Bayer 73; Bayer 2353; Niclosamide; Clonitralide; Niclosamidel; Devermine; Niclosamide-olamine; Tr??d??mine
MG 63 (6-TG R)	NCGC00015959-09	-1.1	-94.978	-80.689	1.61866	C[n+]2cc1c6OCOc6ccc1c3ccc4cc5OCOc5cc4c23	-5.7908	Sanguinarine
MG 63 (6-TG R)	NCGC00346805-01	-1.2	-86.528	-72.123	1.64936	CC1=N[N](C2=CC=CC=C2)C(=C1)C(=O)N3CCN(CC3)C4=CC(=CC=C4)Cl	-5.7827	XRP-44X	XRP44X
MG 63 (6-TG R)	NCGC00178697-05	-1.1	-81.097	-85.368	1.85062	CCC1=C2C=C(OC(=O)N3CCC(CC3)N4CCCCC4)C=CC2=NC\5=C1CN6C(=O)\C7=C(/C=C56)[C@@](O)(CC)C(=O)OC7	-5.7327	Irinotecan	;Irinotecan hydrochloride trihydrate;Irinotecan; Campto;Irinotecan hydrochloride
MG 63 (6-TG R)	NCGC00346636-01	-1.1	-95.315	-86.623	1.85062	COC(=O)NC1=CC=C(C=C1)C2=NC3=C(C=N[N]3C4CCN(CC4)CC5=CC=CN=C5)C(=N2)N6CCOCC6	-5.7327	WYE-687	WYE-687
MG 63 (6-TG R)	NCGC00346648-01	-2.1	-109.898	-91.311	1.85062	CC[N]1C=C(C2=C3C=C([NH]C3=NC=C2)C4=CC=CC(=C4)CN(C)C)C(=N1)C5=CC=C(NC(=O)N(C)C)C=C5	-5.7327	GSK-1070916A	GSK1070916
MG 63 (6-TG R)	NCGC00025212-08	-1.1	-102.68	-97.254	2.07642	O=C2OC(=O)[C@]3(C)C1CCC(O1)[C@]23C	-5.6827	Cantharidin
MG 63 (6-TG R)	NCGC00346524-01	-1.2	-72.517	-71.515	2.07642	CO[C@H]1CCC(O[C@@H]1C)O[C@H]2C[C@@H](O[C@]3(O[C@H](C[C@@H]3C)[C@H]4O[C@@](O)(CO)[C@H](C)C[C@@H]4C)[C@@H]2C)[C@]5(C)CC[C@]6(C[C@H](O)[C@@H](C)[C@H](O6)[C@@H](C)\C=C(/C)C(=O)[C@H](C)C[C@H](C)C([O-])=O)O5	-5.6827	Nanchangmycin	Nanchangmycin
MG 63 (6-TG R)	NCGC00168784-01	-2.2	-75.9	-78.889	2.32979	Cl.NC1=NC(=O)N(C=C1)[C@@H]2O[C@H](CO)[C@@H](O)C2(F)F	-5.6327	Gemcitabine hydrochloride	Gemcitabine; ; Gemcitabina;Gemzar;Gemcitabine;Inno-D07001
MG 63 (6-TG R)	NCGC00178913-04	-1.1	-100.123	-83.063	2.32979	CC/1=C(\O)C(=O)\C=C2/C1=C/C=C3\[C@@]2(C)CC[C@@]4(C)[C@@H]5C[C@@](C)(CC[C@]5(C)CC[C@]34C)C(O)=O	-5.6327	Tripterin	CELASTROL;Celastrol
MG 63 (6-TG R)	NCGC00263265-01	-1.1	-95.299	-92.4	2.32979	C[C@@H]1CC[C@H]2[C@@H](C)[C@@H](CC(C[C@H]3O[C@@H]4O[C@]5(C)CC[C@H]6[C@H](C)CC[C@@H]([C@H]3C)[C@@]46OO5)C[S+]([O-])(=O)C7=CC=C(COC(=O)N(C)C)C=C7)O[C@@H]8O[C@]9(C)CC[C@@H]1[C@@]28OO9	-5.6327	ASR-isobudimer-SO2Ph-4-CH2OC(O)NMe2	ASR-isobudimer-SO2Ph-4-CH2OC(O)NMe2
MG 63 (6-TG R)	NCGC00344999-01	-1.1	-114.068	-106.491	2.32979	C[C@H](NCC1=CC=C2[N](CCC3=CC=CC=C3)C(=NC2=C1)NC(=O)C4=CC=C(S4)C5=C[NH]N=C5)C(C)(C)C	-5.6327	NCGC00344999-01
MG 63 (6-TG R)	NCGC00346536-01	-2.1	-111.911	-104.215	2.32979	CC(=O)NC1=NC(=C(S1)C2=CC(=C(Cl)C=C2)[S+]([O-])(=O)NCCO)C	-5.6327	PIK-93	PIK-93
MG 63 (6-TG R)	NCGC00346622-01	-1.1	-98.064	-93.514	2.32979	COC1=C(OC)C(=CC(=C1)NC2=NC=C(F)C(=N2)NC3=CC=C4OC(C)(C)C(=O)N(CO[P](O)(O)=O)C4=N3)OC	-5.6327	Fostamatinib disodium	R788 (Fostamatinib)
MG 63 (6-TG R)	NCGC00347063-01	-1.1	-95.214	-96.579	2.32979	OC1=C(O)C=C(C=C1)C2CCN(CC2)C3=CC=NC4=CC=CC=C34	-5.6327	KUC110948N-02
MG 63 (6-TG R)	NCGC00165833-04	-1.2	-68.517	-82.078	2.39934	NC1=C(NC(=O)C2=CC=C(CNC(=O)OCC3=CC=CN=C3)C=C2)C=CC=C1	-5.6199	Entinostat	Entinostat (MS-275);Entinostat;MS-27-275/MS-275/NSC-706995
MG 63 (6-TG R)	NCGC00021301-04	-1.1	-85.734	-90.699	2.61406	OCC(=O)[C@]45OC(C)(C)O[C@@H]5C[C@@H]3[C@]4(C)C[C@H](O)[C@@]2(F)[C@H]3C[C@H](F)C1=CC(=O)C=C[C@@]12C	-5.5827	Fluocinolone acetonide	; ; Fluocet; Synalar-C; Acetonida de fluocinolona; Sinalar; Synandone; Fluocinolone acetonide;Fluocinolone acetonide
MG 63 (6-TG R)	NCGC00163424-03	-1.2	-64.163	-65.644	2.61406	CO[C@H]1C[C@H](C)C\C2=C(NCC=C)\C(=O)\C=C(NC(=O)\C(=C\C=C/[C@H](OC)[C@@H](OC(N)=O)C(=C/[C@H](C)[C@H]1O)/C)C)/C2=O	-5.5827	Tanespimycin	Tanespimycin;17-Allylamino-geldanamycin
MG 63 (6-TG R)	NCGC00168110-01	-2.1	-98.335	-84.302	2.61406	CN1CCN(CC1)C2=CC(=NC(=N2)SC3=CC=C(NC(=O)C4CC4)C=C3)NC5=CC(=N[NH]5)C	-5.5827	Tozasertib	Tozasertib;Tozasertib;MK-0457;VX-680??
MG 63 (6-TG R)	NCGC00346600-01	-1.1	-100.242	-89.154	2.61406	C[C@@H]1CC[C@@]2(OC1)O[C@H]3C[C@H]4[C@@H]5C/C=C6/C[C@H](CC[C@]6(C)[C@H]5CC[C@]4(C)[C@H]3[C@@H]2C)O[C@@H]7O[C@H](CO)[C@@H](O[C@@H]8O[C@@H](C)[C@H](O)[C@@H](O)[C@H]8O)[C@H](O)[C@H]7O[C@@H]9O[C@@H](C)[C@H](O)[C@@H](O)[C@H]9O	-5.5827	Dioscin	Dioscin (Collettiside III)
MG 63 (6-TG R)	NCGC00346948-01	-1.1	-107.175	-102.611	2.61406	ONC(=O)C=CC#CC1=CC(=CC=C1)N[S+]([O-])(=O)C2=CC=CC=C2	-5.5827	Oxamflatin	Oxamflatin
MG 63 (6-TG R)	NCGC00347958-01	-1.1	-98.567	-94.464	2.61406	CN1CCN(CC1)CC2=CC=C(NC(=O)NC3=CC=C(OC4=CC(=NC=N4)NC(=O)C5CC5)C=C3)C=C2C(F)(F)F	-5.5827	WS3
MG 63 (6-TG R)	NCGC00263155-01	-1.1	-91.628	-98.532	2.6921	ONC(=O)/C=C/C1=CC(=CC=C1)[S+]([O-])(=O)NC2=CC=CC=C2	-5.5699	Belinostat	Belinostat
MG 63 (6-TG R)	NCGC00017324-07	-1.2	-73.966	-73.278	2.93303	CC(C)(CC)C(=O)O[C@H]2C[C@@H](C)C=C3C=C[C@H](C)[C@H](CC[C@@H]1C[C@@H](O)CC(=O)O1)[C@@H]23	-5.5327	Simvastatin	; Zocor;Simvastatin;SIMVASTATIN
MG 63 (6-TG R)	NCGC00161703-02	-1.1	-92.617	-95.314	2.93303	COC1=CC=CC2=C1C(=NC(=N2)C3=CC=CS3)NN4C(=O)\C=C(C)/C4=O	-5.5327	NCGC00161703	NCGC00161703;NCGC00161703
MG 63 (6-TG R)	NCGC00178352-06	-1.1	-90.113	-87.892	2.93303	Cl.Cl.CCCCC(CC)CNC(=N)NC(=N)NCCCCCCNC(=N)NC(=N)NCC(CC)CCCC	-5.5327	Alexidine dihydrochloride
MG 63 (6-TG R)	NCGC00182058-03	-1.2	-80.866	-79.427	2.93303	C=C1C(/C[C@@H](O)C[C@@H]1O)=C\C=C2/CCC[C@]3(C)[C@H](CC[C@@H]23)[C@H](C)/C=C/[C@H](C)C(C)C	-5.5327	1-alpha-Hydroxyergocalciferol	TSA-840; ; Doxercalciferol; 1alpha(OH)2D2; 1alpha-hydroxyvitamin D2; 1alpha-OHD2;Hectorol
MG 63 (6-TG R)	NCGC00253704-01	-1.2	-81.243	-78.912	2.93303	Clc1nc(C(=O)OC)c(N)nc1Cl	-5.5327	Methyl 3-amino-5,6-dichloropyrazine-2-carboxylate
MG 63 (6-TG R)	NCGC00262608-02	-1.1	-96.914	-83.465	2.93303	CN1CCN(CC1)C2=CC=C(NC3=NC=C(C)C(=N3)NC4=CC(=CC=C4)[S+]([O-])(=O)NC(C)(C)C)C=C2	-5.5327	TG-101209	TG101209
MG 63 (6-TG R)	NCGC00263201-01	-1.1	-84.19	-89.967	2.93303	COC1=C(OCCCN2CCOCC2)C=C3N=CC=C(OC4=CC=C(C=C4F)\C5=C\N=C(\NC6=CC=C(F)C=C6)N(C)C5=O)C3=C1	-5.5327	AMG-51	AMG-51
MG 63 (6-TG R)	NCGC00346496-01	-1.2	-80.999	-86.725	2.93303	CN1CCN(CC1)C2=CC=C(NC3=NC=C(Cl)C(=N3)OC4=CC(=CC=C4)NC(=O)C=C)C=C2	-5.5327	WZ-3146	WZ3146
MG 63 (6-TG R)	NCGC00263156-02	-1.2	-71.338	-75.063	3.29091	COC(=O)C1=CC=C\2C(=C1)NC(=O)C2=C(\NC3=CC=C(C=C3)N(C)C(=O)CN4CCN(C)CC4)C5=CC=CC=C5	-5.4827	Nintedanib (BIBF 1120)	Vargatef; Vargatef;BIBF1120 (Vargatef);Intedanib/BIBF-1120
MG 63 (6-TG R)	NCGC00346951-01	-1.1	-83.166	-89.303	3.29091	O=C1C2=CC=CC=C2[N+]3=C1C4=C(C=C3)C5=CC=CC=C5[NH]4	-5.4827	Fascaplysin	Fascaplysin
MG 63 (6-TG R)	NCGC00347278-01	-1.1	-80.196	-88.609	3.29091	CC1=N[NH]C2=C1C=C(C=C2)C3=CN=CC(=C3)OC[C@@H](N)CC4=C[NH]C5=C4C=CC=C5	-5.4827	A-443654	A-443654
MG 63 (6-TG R)	NCGC00263147-01	-1.1	-88.903	-100.628	3.69246	CC1=N[NH]C2=CC=C(C=C12)C3=CC(=CN=C3)OC[C@@H](N)CC4=CC=CC=C4	-5.4327	A-674563	A-674563
MG 63 (6-TG R)	NCGC00274038-01	-1.2	-72.872	-66.143	3.69246	NC(=O)NC1=C(SC(=C1)C2=CC=C(CN3CCOCC3)C=C2)C(N)=O	-5.4327	AZ-TAK1 Inhibitor	AZ-TAK1 Inhibitor
MG 63 (6-TG R)	NCGC00346647-01	-1.1	-101.976	-87.713	3.69246	CNC(=O)C1=C(F)C=CC=C1NC2=C3C=C[NH]C3=NC(=N2)NC4=C(OC)C=C5CCN(C(=O)CN(C)C)C5=C4	-5.4327	GSK1838705A	GSK1838705A
MG 63 (6-TG R)	NCGC00091050-09	-1.1	-92.826	-80.897	4.14301	CC(=O)O[Hg]c1ccccc1	-5.3827	Phenylmercuric acetate
MG 63 (6-TG R)	NCGC00161418-02	-1.1	-100.079	-104.335	4.14301	CCC1=CC=C(OCC2=C(C=CC=C2)C(=O)NC3=CC4=C(C=C3)N=C(C)C=C4N)C=C1	-5.3827	JTC-801	JTC-801; JTC-801
MG 63 (6-TG R)	NCGC00250385-02	-1.2	-69.113	-77.256	4.14301	CCOC1=C(NC2=NC=C3N(C)C(=O)C4=C(C=CC=C4)N(C)C3=N2)C=CC(=C1)N5CCC(O)CC5	-5.3827	XMD8-92	XMD8-92 trifluoroacetate; XMD8-92;XMD8-92
MG 63 (6-TG R)	NCGC00345846-01	-1.1	-90.48	-99.013	4.14301	CC1=C(NC2=CC=CC(=C2)[S+]([O-])(=O)NC(C)(C)C)N=C(NC3=CC=C(CN4CCOCC4)C=C3)N=C1	-5.3827	TG-46	TG-46
MG 63 (6-TG R)	NCGC00263195-01	-1.1	-106.118	-108.444	4.2667	CN1CCN(CC1)C(C)(C)C#CC2=C(NC(=O)C=C)C=C3C(=NC=NC3=C2)NC4=CC(=C(F)C=C4)Cl	-5.3699	AV-412	AV-412;MP-412
MG 63 (6-TG R)	NCGC00182851-02	-1.2	-70.62	-70.22	4.64854	OCC(=O)[C@@]3(O)[C@@H](C)C[C@H]2[C@@H]4CCC1=CC(=O)C=C[C@]1(C)[C@H]4C(=O)C[C@@]23C	-5.3327	Meprednisone	;Betapar;Meprednisone; Meprednisone; Meprednisona; Meprendisone; Betapar; Bitanisone
MG 63 (6-TG R)	NCGC00186460-01	-1.1	-84.847	-86.773	4.64854	O=C(OC)[C@]12CC[C@@]3(C)[C@]4(C)CC[C@H]5[C@@](C)(C)C(=O)C(=C[C@]5(C)C4=CC(=O)[C@@H]3[C@@H]2C[C@](C)(C)CC1)C#N	-5.3327	Bardoxolone methyl	Bardoxolone methyl; Bardoxolone methyl
MG 63 (6-TG R)	NCGC00164624-03	-1.1	-121.837	-107.392	5.21574	CC(C)(C)C(=O)OCO[P](=O)(COCC[N]1C=NC2=C1N=CN=C2N)OCOC(=O)C(C)(C)C	-5.2827	Adefovir dipivoxil	;Hepsera;Adefovir Dipivoxil (Preveon, Hepsera);Adefovir dipivoxil; Preveon; Adefovir dipivoxil; Adefovir pivoxil; Adefovir Pivoxil
MG 63 (6-TG R)	NCGC00178879-04	-1.1	-79.713	-80.229	5.21574	[Na+].[O-]C(=O)c1ccccc1S[Hg]CC	-5.2827	Thimerosal
MG 63 (6-TG R)	NCGC00181166-01	-2.2	-86.582	-74.674	5.21574	[Na+].[O-]S(=O)(=O)CCS	-5.2827	Sodium 2-mercaptoethanesulfonate	Sodium 2-mercaptoethanesulfonate
MG 63 (6-TG R)	NCGC00249897-01	-1.1	-105.117	-91.253	5.21574	Cc1ccc(c2[Hg]Oc12)[N+]([O-])=O	-5.2827	Nitromersol
MG 63 (6-TG R)	NCGC00346449-01	-1.1	-103.198	-89.395	5.21574	ClC1=CC=C(CCCOC/2=N/NC(=O)C(=C2NCC3=CN=CC=C3)/Br)C=C1	-5.2827	Parogrelil	Parogrelil
MG 63 (6-TG R)	NCGC00347948-01	-1.1	-101.505	-97.354	5.21574	CC1=CC=C2N=C(NC(=O)CS\C3=N\C4=C(\SCC4)C(=O)N3C5=CC=CC=C5)SC2=C1	-5.2827	IWP-2
MG 63 (6-TG R)	NCGC00091387-08	-1.2	-77.79	-72.547	5.85216	[Br-].CC[n+]3c4cc(N)ccc4c1ccc(N)cc1c3c2ccccc2	-5.2327	Ethidium bromide
MG 63 (6-TG R)	NCGC00179504-06	-1.2	-80.667	-72.84	5.85216	COC1=C(O)C(=CC(=C1)[C@H]2[C@@H]3[C@H](COC3=O)[C@H](O[C@@H]4O[C@@H]5CO[C@@H](C)O[C@H]5[C@H](O)[C@H]4O)C6=C2C=C7OCOC7=C6)OC	-5.2327	Etoposide	Etoposide, (5S)-Isomer; ;Etoposide (VP-16); EI24 protein, human;Etoposide; Etoposide; Etoposide Phosphate; Etoposido; Lastet
MG 63 (6-TG R)	NCGC00183677-03	-1.1	-95.981	-87.921	5.85216	COC1=CC(=C2C(=O)O[C@@H](C)C\C=C/C(=O)[C@@H](O)[C@@H](O)CC3OC3C2=C1)O	-5.2327	Hypothemycin	Hypothemycin
MG 63 (6-TG R)	NCGC00263918-03	-1.1	-80.069	-71.1	5.85216	Cl.OCC(=O)[C@@]4(O)C[C@H](O[C@H]1C[C@H](N)[C@H](O)[C@H](C)O1)c5c(O)c3C(=O)c2c(OC)cccc2C(=O)c3c(O)c5C4	-5.2327	Adriamycin hydrochloride-DNA complex	EPIRUBICIN HYDROCHLORIDE;Epirubicin Hydrochloride
MG 63 (6-TG R)	NCGC00347064-01	-1.1	-97.34	-84.957	5.85216	COC1=C2N=C(N=C(NCC3=CC=CC=C3)C2=CC=C1)[N]4C(=NC5=C4C=CC=C5)N	-5.2327	KUC107871N-04
MG 63 (6-TG R)	NCGC00346717-01	-2.2	-87.264	-78.84	6.56623	CC1=C(SC(=N1)NC(=O)N2CCC[C@H]2C(N)=O)C3=CC(=NC=C3)C(C)(C)C(F)(F)F	-5.1827	BYL-719	BYL719
MG 63 (6-TG R)	NCGC00263104-01	-1.2	-86.295	-82.59	7.36743	COC1=CC2=C(C=C1OCCCN3CCOCC3)N=CC=C2OC4=CC=C(NC(=O)C5(CC5)C(=O)NC6=CC=C(F)C=C6)C=C4F	-5.1327	Foretinib	Foretinib;EXEL-2880/GSK-089/GSK-1363089/XL-880
MG 63 (6-TG R)	NCGC00263232-01	-1.1	-91.889	-93.342	7.58738	CN(C)C1=C(Br)C=C(C=C1)C\2NC3=C(\C4=C2C(=O)CC(C)(C)C4)C5=CC=CC=C5C=C3	-5.1199	GLS968	GLS968
MG 63 (6-TG R)	NCGC00094818-08	-1.1	-80.123	-81.991	8.2664	CCC(C(CC)C1=CC=C(O)C=C1)C2=CC=C(O)C=C2	-5.0827	Hexestrol	; ; Hexoestrolum; Hexestrol, (R*,S*)-Isomer;Hexestrol; Dihydrodiethylstilbestrol;meso-Hexestrol;HEXESTROL; HEXESTROL
MG 63 (6-TG R)	NCGC00159461-03	-2.2	-69.156	-77.491	8.2664	[H][C@@](O)(CN(CC(C)C)[S+]([O-])(=O)C1=CC=C(N)C=C1)[C@]([H])(CC2=CC=CC=C2)NC(=O)O[C@@]3([H])CCOC3	-5.0827	Amprenavir	; ; Amprenavir;Amprenavir; 8 Amprenavir; Agenerase; Vertex VX478
MG 63 (6-TG R)	NCGC00346478-02	-1.1	-107.981	-98.796	8.2664	FC1=CC(=CC=C1)COC2=CC=C(NC3=C4C=C(NC(=O)C=C)C=CC4=NC=N3)C=C2Cl	-5.0827	AST-1306	AST-1306
MG 63 (6-TG R)	NCGC00346723-01	-1.2	-62.162	-68.441	8.2664	O=C1NCCC2=C1C=C([NH]2)C3=CC=NC=C3	-5.0827	PHA-767491A	PHA-767491
MG 63 (6-TG R)	NCGC00016789-06	-1.1	-89.858	-86.898	9.27505	[Cl-].CC(C)(C)CC(C)(C)c2ccc(OCCOCC[N+](C)(C)Cc1ccccc1)cc2C	-5.0327	Methylbenzethonium chloride
MG 63 (6-TG R)	NCGC00346719-01	-1.2	-77.541	-71.336	9.27505	C[C@]\1(CCS\C(=N1)N)C2=CC(=C(F)C=C2F)C3=CN=CN=C3	-5.0327	LY-2811376	LY2811376
MG 63 (6-TG R)	NCGC00346832-01	-1.1	-102.22	-96.353	9.27505	COC1=C(OC)C=C(C[C@H](C)[C@H](C)CC2=CC(=C(OC)C=C2)OC)C=C1	-5.0327	Terameprocol	Terameprocol
NB1643	NCGC00163700-04	-1.2	-75.675	-83.271	0.010407	CC[C@]1(O)C[C@H]2CN(CCC3=C([NH]C4=C3C=CC=C4)[C@@](C2)(C(=O)OC)C5=CC6=C(C=C5OC)N(C=O)[C@H]7[C@](O)([C@H](OC(C)=O)[C@]8(CC)\C=C/C[N@@]9CC[C@]67[C@H]89)C(=O)OC)C1	-7.9827	Vincristine sulfate	Vincristine sulfate salt; ; Vincristine; Vincristine Sulphate;Vincristine sulfate; Oncovin; VAMP regimen
NB1643	NCGC00319019-01	-1.2	-73.056	-77.954	0.0147	COC1CN(CCO1)C6CC(OC5C[C@@](O)(Cc4c5c(O)c3C(=O)c2c(OC)cccc2C(=O)c3c4O)C(=O)CO)OC(C)C6O	-7.8327	Nemorubicin
NB1643	NCGC00345782-01	-1.1	-105.749	-98.795	0.0147	ClC1=CC=C(OCCCCCCN\C(NC2=CC=NC=C2)=N/C#N)C=C1	-7.8327	CHS-828	CHS-828
NB1643	NCGC00022001-13	-1.2	-65.625	-65.449	0.032909	COc1cc(cc(OC)c1OC)[C@H]3[C@H]2C(=O)OC[C@@H]2[C@@H](O)c4cc5OCOc5cc34	-7.4827	Podofilox	podophyllotoxin 4-O-Glcp;AXL-1717/NSC-36407; ;Podophyllotoxin; Picropodophyllin;Picropodophyllin
NB1643	NCGC00242506-02	-1.1	-97.001	-97.777	0.036925	O=C(N[C@@H](Cc1ccccc1)C(=O)N[C@@H](CC(C)C)B(O)O)c2cnccn2	-7.4327	Bortezomib	Bortezomib;Bortezomib;MLN-341;LDP-341;Velcade
NB1643	NCGC00253588-01	-1.1	-108.154	-96.205	0.04143	CC(C)(C)O\N=C\c1c3CN4C(=O)C=5COC(=O)[C@](O)(CC)C=5C=C4c3nc2ccccc12	-7.3827	Gimatecan
NB1643	NCGC00025125-18	-1.2	-52.842	-65.115	0.044668	CC(=O)N[C@H]2CCc3cc(OC)c(OC)c(OC)c3C1=CC=C(OC)C(=O)C=C12	-7.35	Colchicine	; ; Colchicine;COLCHICINE; Colchicine derivatives; Colchicine, (+-)-Isomer; Colchicine, (R)-Isomer;Colchicine
NB1643	NCGC00346542-01	-1.1	-116.804	-99.739	0.065662	CC[S+]([O-])(=O)NC1=CC=C2NC(=O)C(=C(NC3=CC=C(CN4CCCCC4)C=C3)/C5=CC=CC=C5)/C2=C1	-7.1827	Hesperadin	Hesperadin
NB1643	NCGC00095986-02	-1.2	-78.701	-95.281	0.073674	CC[C@@]1(O)C(=O)OCC/2=C1/C=C3\N(CC4=CC5=CC(=CC=C5N=C34)O)C2=O	-7.1327	10-hydroxycamptothecin	10-HYDROXYCAMPTOTHECIN
NB1643	NCGC00247878-01	-1.2	-83.063	-87.335	0.073674	CCNC(=O)C1=NOC(=C1C2=CC=C(CN3CCOCC3)C=C2)C4=C(O)C=C(O)C(=C4)C(C)C	-7.1327	NVP-AUY922	NVP-AUY922;NVP-AUY922;AUY-922/VER-52296
NB1643	NCGC00016447-02	-1.2	-68.6	-75.928	0.082664	C[C@@H]1O[C@@H](O[C@H]\2CC[C@]\3(C)[C@@H]4CC[C@]5(C)[C@@H](CC[C@@]5(O)[C@H]4CCC3=C2)C/6=C/OC(=O)/C=C6)[C@H](O)[C@H](O)[C@@H]1O	-7.0827	Proscillaridin	Scillase; Proscillaridin;Proscillaridin; ; Caradrin; Sandoscill; Digitalysat; A, Proscillaridi; Proscillaridin A; Proscilaridina; Talusin; Rhamnoside, Scillareni
NB1643	NCGC00344555-01	-1.2	-75.962	-83.329	0.082664	O=C1C=CC(=CO1)[C@H]6CC[C@@]5(O)[C@]6(C)CC[C@H]3[C@H]5CCC2=C[C@H](CC[C@@]23C)O[C@@H]4O[C@@H](C)[C@H](O)[C@@H](O)[C@H]4O	-7.0827	Proscillaridin
NB1643	NCGC00346469-01	-1.1	-90.956	-96.177	0.082664	CC(C)C[C@H](NC(=O)[C@@H](NC(=O)C1=CC=CC(=N1)C2=CC=CC=C2)[C@@H](C)O)B(O)O	-7.0827	Delanzomib	CEP18770
NB1643	NCGC00185772-01	-1.2	-50.957	-67.329	0.104068	O=S(=O)(O)O.O=C(OC)[C@@]2(C[C@H]4C[C@@](O)(CC)C[N@@](CCc1c3ccccc3nc12)C4)c5cc9c(cc5OC)N(C)[C@@H]6[C@]98CCN7CC=C[C@@](CC)([C@@H](O)[C@]6(O)C(N)=O)[C@H]78	-6.9827	Vindesine sulfate salt	Vindesine sulfate salt
NB1643	NCGC00263568-01	-1.1	-89.326	-86.082	0.104068	O=C(O)C(O)C(O)C(=O)O.O=C(O)C(O)C(O)C(=O)O.O=C(OC)[C@@]2(C[C@@H]4C=C(CC)C[N@](Cc1c3ccccc3nc12)C4)c5cc9c(cc5OC)N(C)[C@@H]6[C@]98CCN7CC=C[C@@](CC)([C@@H](OC(C)=O)[C@]6(O)C(=O)OC)[C@H]78	-6.9827	Vinorelbine tartrate
NB1643	NCGC00346940-01	-1.2	-49.871	-75.085	0.104068	OCCCNC1=CC(=CC=N1)C2=NC(=NC=C2)NC3=CC=CC(=C3)Cl	-6.9827	CGP-60474	CGP60474
NB1643	NCGC00263146-01	-1.2	-69.737	-96.709	0.107175	CC1=NC=C(C=C1)C2=N[N](C=N2)C3=CC=C(NC4=NC=CC(=N4)C5=CC(=CC=C5)N6CCOCC6)C=C3	-6.9699	SR-3306	SR-3306
NB1643	NCGC00014911-01	-1.1	-82.442	-97.273	0.116766	CC(C)(O)\C=C/C(=O)[C@](C)(O)[C@H]1[C@H](O)C[C@]2(C)[C@@H]3C\C=C4/[C@@H](/C=C(/O)C(=O)C4(C)C)[C@]3(C)C(=O)C[C@@]12C	-6.9327	Cucurbitacin I
NB1643	NCGC00263117-02	-1.1	-85.592	-86.378	0.116766	CC1=C(CCNCC2=CC=C(\C=C\C(=O)NO)C=C2)C3=CC=CC=C3[NH]1	-6.9327	Panobinostat (LBH589)	LBH-589 (Panobinostat);LBH-589/NVP-LBH-589;Panobinostat; Panobinostat
NB1643	NCGC00016994-16	-1.2	-67.855	-95.482	0.131014	CC[C@@]1(O)C(=O)OC\C2=C1\C=C\3N(CC4=C3N=C5C=CC=CC5=C4)C2=O	-6.8827	Camptothecin	;Camptothecin; Campotothecine;Camptothecine (S,+); Camptothecine (S,+); Camptothecine; Sodium Camptothecin; (S)-(+)-Camptothecin;(S)-(+)-Camptothecin; "Camptothecine (S,+)"; Na-CPT;CAMPTOTHECIN
NB1643	NCGC00017254-02	-1.1	-92.61	-89.992	0.131014	C[C@H]1CCC/C=C/C2C[C@H](O)C[C@H]2[C@H](O)\C=C\C(=O)O1	-6.8827	Cyanein	Brefeldin A;BREFELDIN A
NB1643	NCGC00024246-13	-1.2	-53.809	-78.724	0.164936	COC1=CC=CC2=C1C(=O)C3=C(O)C4=C(C[C@](O)(C[C@@H]4O[C@H]5C[C@H](N)[C@H](O)[C@H](C)O5)C(C)=O)C(=C3C2=O)O	-6.7827	Daunorubicin	WP900 hydrochloride; Cerubidine;Daunorubicin hydrochloride; ;; Daunoblastine;DAUNORUBICIN; Daunorubicin; Daunomycin HCL; Dauno-Rubidomycine; Daunomycin, hydrochloride; Daunomycin hydrochloride; Daunoblastin; Dauno Rubidomycin;Daunomycin hydrochloride; (-)-Daunorubicin
NB1643	NCGC00263167-02	-1.2	-59.798	-87.819	0.164936	CC(C)(C)C1=CN=C(CSC2=CN=C(NC(=O)C3CCNCC3)S2)O1	-6.7827	SNS-032	SNS-032;BMS-387032; SNS-032;SNS-032 (BMS-387032)
NB1643	NCGC00263918-04	-1.2	-71.546	-91.918	0.164936	COC1=C2C(=O)C3=C(C(=C4C[C@](O)(C[C@H](O[C@H]5C[C@H](N)[C@@H](O)[C@H](C)O5)C4=C3O)C(=O)CO)O)C(=O)C2=CC=C1	-6.7827	Epirubicin hydrochloride	EPIRUBICIN HYDROCHLORIDE;Epirubicin Hydrochloride
NB1643	NCGC00346487-01	-1.1	-80.502	-83.476	0.164936	C[N]1C=C(CNCC2CCN(CC2)C3=NC=C(C=N3)C(=O)NO)C4=CC=CC=C14	-6.7827	Quisinostat hydrochloride	JNJ-26481585
NB1643	NCGC00346500-01	-1.2	-57.458	-77.586	0.164936	CN(/N=C/C1=CN=C2C=CC(=C[N]12)Br)[S+]([O-])(=O)C3=C(C)C=CC(=C3)[N+]([O-])=O	-6.7827	PIK-75	PIK-75
NB1643	NCGC00346574-01	-1.2	-47.14	-83.579	0.164936	CCC[C@H](NC1=C(C)C=NC(=N1)C2=CC(=C(NC(=O)NCC)C=C2)OC)C3=CC=CN=C3	-6.7827	Lexibulin hydrochloride	CYT997
NB1643	NCGC00346633-01	-1.2	-77.1	-76.512	0.164936	CC1(C)CC(=O)C2=C(C1)[N](N=C2C(F)(F)F)C3=CC(=C(C=C3)C(N)=O)NC4CCC(O)CC4	-6.7827	SNX-2112	SNX-2112
NB1643	NCGC00242514-01	-1.1	-89.189	-94.735	0.207643	COCC[N]1C(=[N+](CC2=NC=CN=C2)C3=C1C(=O)C4=CC=CC=C4C3=O)C	-6.6827	Sepantronium bromide	YM-155;YM155
NB1643	NCGC00249612-01	-1.2	-75.805	-99.565	0.261406	CC(C)C[C@H](NC(=O)CNC(=O)C1=C(Cl)C=CC(=C1)Cl)B2OC(=O)CC(CC(O)=O)(O2)C(O)=O	-6.5827	Ixazomib citrate
NB1643	NCGC00250401-01	-1.2	-62.34	-79.062	0.261406	CN1CC[C@H]([C@@H](O)C1)C2=C(O)C=C(O)C3=C2O\C(=C/C3=O)C4=CC=CC=C4Cl	-6.5827	Flavopiridol	HMR-1275;NSC-649890;Alvocidib;L86-8275;MDL-107826A;HL-275; Flavopiridol;Flavopiridol
NB1643	NCGC00345789-01	-1.2	-52.133	-78.765	0.261406	CC1(C)CCC(=C(\C1)C2=CC=C(Cl)C=C2)/CN3CCN(CC3)C4=CC(=C(C=C4)C(=O)N[S+]([O-])(=O)C5=CC=C(NCC6CCOCC6)C(=C5)[N+]([O-])=O)OC7=CN=C8[NH]C=CC8=C7	-6.5827	ABT-199	ABT-199
NB1643	NCGC00188382-04	-1.1	-81.829	-94.813	0.293303	CC(NCC1=CC=C2N(CC(C)(C)O)\C(NC2=C1)=N\C(=O)C3=CC=C(S3)C4=C[NH]N=C4)C(C)(C)C	-6.5327	NCGC00188382-01	NCGC00188382-01;NCGC00188382-01
NB1643	NCGC00346453-01	-1.1	-120.415	-97.017	0.293303	C[C@]1(CCCN1C2=N[N]3C=CC=C3C(=N2)NC4=N[NH]C(=C4)C5CC5)C(=O)NC6=CN=C(F)C=C6	-6.5327	BMS-754807	BMS-754807
NB1643	NCGC00014925-06	-1.1	-77.027	-95.692	0.329091	Cl.CN(C)Cc1c2cc3CN4C(=O)C=5COC(=O)[C@](O)(CC)C=5C=C4c3nc2ccc1O	-6.4827	Topotecan HCl	; Hycamtamine; Topotecane; Nogitecan hydrochloride;Nogitecan hydrochloride/NSC-609699;Topotecan hydrochloride; Topotecan hydrochloride;TOPOTECAN HYDROCHLORIDE; Nogitecan Hydrochloride; Hycamtin
NB1643	NCGC00142623-04	-1.2	-79.802	-77.132	0.329091	O=C1C=C(CO1)[C@H]8CC[C@@]7(O)[C@]8(C)CC[C@H]3[C@H]7CC[C@@H]2C[C@H](CC[C@@]23C)O[C@@H]6O[C@H](C)[C@@H](O[C@H]5C[C@H](O)[C@H](O[C@H]4C[C@H](O)[C@H](O)[C@@H](C)O4)[C@@H](C)O5)[C@@H](O)C6	-6.4827	Digitoxin
NB1643	NCGC00344990-01	-1.1	-88.312	-92.755	0.329091	CC(C)(O)C[N]1C(=NC2=CC(=CC=C12)CN3CCOCC3)NC(=O)C4=CC=C(S4)C5=C[NH]N=C5	-6.4827	NCGC00344990-01
NB1643	NCGC00090797-11	-1.2	-80.015	-74.894	0.338916	C[C@H]1O[C@H](C[C@H](O)[C@@H]1O)O[C@H]2[C@@H](O)C[C@@H](O[C@@H]2C)O[C@H]3[C@@H](O)C[C@@H](O[C@@H]3C)O[C@H]4CC[C@@]5(C)[C@H](CC[C@@H]6[C@@H]5C[C@@H](O)[C@]7(C)[C@H](CC[C@]67O)C/8=C/C(=O)OC8)C4	-6.4699	Digoxin	; ; 12beta-Hydroxydigitoxin; Card-Cosaldon; Lanoxin;Digoxin; Digoxin
NB1643	NCGC00179454-04	-1.1	-98.986	-97.809	0.362372	CC[C@]1(CC[C@@H](O1)[C@]2(C)CC[C@]3(C[C@H](O)[C@@H](C)[C@H](O3)[C@@H](C)[C@@H](OC)[C@H](C)C([O-])=O)O2)[C@@H]4O[C@H](C[C@@H]4C)[C@H]5O[C@@](O)(CO)[C@H](C)C[C@@H]5C	-6.4408	Monensin sodium salt	Rumensin;; Monensin A sodium salt; Monensin A Sodium Comple; Monensin A;Monensin sodium salt; Monensin sodium;Monensin; Monensina; Monensin-A-Sodium Complex; Monensin Monosodium Salt; Coban; Monensin Sodium;Monensin sodium salt (Coban)
NB1643	NCGC00015693-08	-1.1	-89.385	-96.372	0.369246	OCCNCCNC1=CC=C(NCCNCCO)C2=C1C(=O)C3=C(C(=CC=C3O)O)C2=O	-6.4327	Mitoxantrone	;Mitoxantrone; Mitoxantrone Hcl; Mitoxantrone; Mitozantrone;MITOXANTRONE HYDROCHLORIDE; Mitoxantrone dihydrochloride;Mitoxantrone dihydrochloride; Mitoxantrona;Mitoxantrone di?HCl;MITOXANTHRONE HYDROCHLORIDE
NB1643	NCGC00017394-08	-1.2	-61.199	-70.232	0.369246	C[C@@H]1O[C@@H](O[C@H]2C[C@@H](O)[C@]3(CO)[C@H]4[C@H](O)C[C@]5(C)[C@H](CC[C@]5(O)[C@@H]4CC[C@]3(O)C2)C6=CC(=O)OC6)[C@H](O)[C@H](O)[C@H]1O	-6.4327	G-Strophanthin	;Strophantine octahydrate; Acocantherine;OUABAIN; Strophantine octahydrate; Ouabain octahydrate;Ouabain; Ouabain Octa; K, Acolongiflorosid; G Strophanthi; Acolongifloroside K
NB1643	NCGC00179578-03	-1.1	-88.096	-89.134	0.369246	ClCC(=O)[C@@]5(OC(=O)c1ccco1)[C@H](C)C[C@@H]3[C@]5(C)C[C@H](O)[C@]2(Cl)[C@@]4(C)C=CC(=O)C=C4CC[C@H]23	-6.4327	Mometasone furoate	; 2-Furoate;Mometasone furoate; Nasonex; Mometasone Fuorate; Elocon; Sch 32088
NB1643	NCGC00263216-02	-1.1	-92.845	-95.516	0.369246	NC1=NC=C(C=C1)C2=CC=C3N=CC\4=C(N(C(=O)\C=C4)C5=CC(=CC=C5)C(F)(F)F)C3=C2	-6.4327	Torin-2	Torin-2;Torin 2; Torin-2
NB1643	NCGC00346931-01	-1.1	-87.486	-92.761	0.369246	CNC(=O)C1=CC=CC=C1NC2=NC(=NC=C2Cl)NC3=CC=C(C=C3OC)N4CCOCC4	-6.4327	NVP-TAE226	NVP-TAE226
NB1643	NCGC00159441-03	-1.2	-62.977	-88.504	0.414301	O=C1C=C(CO1)[C@H]2CC[C@@]9(O)[C@]2(C)[C@H](O)C[C@H]4[C@H]9CC[C@@H]3C[C@H](CC[C@@]34C)O[C@@H]8O[C@H](C)[C@@H](O[C@@H]7O[C@H](C)[C@@H](O[C@@H]6O[C@H](C)[C@@H](O[C@@H]5O[C@H](CO)[C@@H](O)[C@H](O)[C@H]5O)[C@@H](O)C6)[C@@H](O)C7)[C@@H](O)C8	-6.3827	Deslanoside	Deslanoside; Cedilanid; Cedilanid-D; Cedilanid-d; C, Desacetyllanatosid; Lanatoside, Desacety; Deslanatoside C; C, Deslanatosid; C, Desacetyldigilanid; Desacetyl Lanatoside; Deslanosido;
NB1643	NCGC00253562-02	-1.2	-66.988	-98.863	0.414301	CN(C)CC[C@H](CSC1=CC=CC=C1)NC2=C(C=C(C=C2)[S+]([O-])(=O)NC(=O)C3=CC=C(C=C3)N4CCN(CC4)CC5=C(C=CC=C5)C6=CC=C(Cl)C=C6)[N+]([O-])=O	-6.3827	ABT-737	ABT-737
NB1643	NCGC00263265-01	-1.1	-85.588	-85.86	0.414301	C[C@@H]1CC[C@H]2[C@@H](C)[C@@H](CC(C[C@H]3O[C@@H]4O[C@]5(C)CC[C@H]6[C@H](C)CC[C@@H]([C@H]3C)[C@@]46OO5)C[S+]([O-])(=O)C7=CC=C(COC(=O)N(C)C)C=C7)O[C@@H]8O[C@]9(C)CC[C@@H]1[C@@]28OO9	-6.3827	ASR-isobudimer-SO2Ph-4-CH2OC(O)NMe2	ASR-isobudimer-SO2Ph-4-CH2OC(O)NMe2
NB1643	NCGC00263270-01	-1.2	-60.569	-71.126	0.414301	C[C@@H]1CC[C@H]2[C@@H](C)[C@@H](C\C(=N\OCC=C)[C@H]3O[C@@H]4O[C@]5(C)CC[C@H]6[C@H](C)CC[C@@H]([C@H]3C)[C@@]46OO5)O[C@@H]7O[C@]8(C)CC[C@@H]1[C@@]27OO8	-6.3827	BTM-2C-dimer allyl oxime	Diartallox;BTM-2C-dimer allyl oxime
NB1643	NCGC00274038-01	-1.2	-48.316	-66.234	0.414301	NC(=O)NC1=C(SC(=C1)C2=CC=C(CN3CCOCC3)C=C2)C(N)=O	-6.3827	AZ-TAK1 Inhibitor	AZ-TAK1 Inhibitor
NB1643	NCGC00346645-01	-1.1	-88.094	-87.636	0.414301	CC[S+]([O-])(=O)C1=CC=CC(=C1)C2=CC(=C(C)C3=C2C4=C([NH]3)N=CC(=C4)C)C(=O)NC5CCN(C)CC5	-6.3827	TAK-901	TAK-901
NB1643	NCGC00346964-01	-1.2	-64.633	-71.259	0.414301	CC(C)[N]1C=NC2=C(NC3=CC=CC(=C3)NC(=O)C=C)N=C(NC4CCC(CC4)N(C)C)N=C12	-6.3827	HMSL10084	HMSL10084
NB1643	NCGC00181336-03	-1.1	-98.303	-98.396	0.464854	NC1=NC(=NC2=C1N=C[N]2[C@@H]3O[C@H](CO)[C@@H](O)[C@H]3O)F	-6.3327	2-Fluoroadenosine	; Fludarabine des-phosphate; Fludarabine;fludarabine; F-ara-A;2-Fluoroadenosine; Fludara; Fludarabine Base
NB1643	NCGC00250408-01	-1.1	-94.587	-97.464	0.464854	COC1=C(N[S+]([O-])(=O)C2=C(F)C=C(F)C=C2)C=C(C=N1)C3=CC=C4N=CC=C(C5=CN=NC=C5)C4=C3	-6.3327	GSK-2126458	GSK 2126458;2126458/GSK-458
NB1643	NCGC00346486-01	-1.1	-109.696	-88.321	0.464854	CN(C)CC1=C(OC2=CC=CC=C12)C(=O)NCCOC3=CC=C(C=C3)C(=O)NO	-6.3327	Abexinostat	PCI-24781
NB1643	NCGC00346647-01	-1.1	-101.634	-100.302	0.464854	CNC(=O)C1=C(F)C=CC=C1NC2=C3C=C[NH]C3=NC(=N2)NC4=C(OC)C=C5CCN(C(=O)CN(C)C)C5=C4	-6.3327	GSK1838705A	GSK1838705A
NB1643	NCGC00015647-03	-1.2	-58.87	-84.849	0.521574	COC(=O)NC1=NC2=C([NH]1)C=CC(=C2)C(=O)C3=CC=CS3	-6.2827	Nocodazole	Nocodazole;nocodazole;(6-(THIOPHENE-2-CARBONYL)-1H-BENZOIMIDAZOL-2-YL)-CARBAMIC ACID METHYL ESTER
NB1643	NCGC00024415-39	-1.1	-104.71	-97.03	0.521574	COC1=CC=CC2=C1C(=O)C3=C(O)C4=C(C[C@](O)(C[C@@H]4O[C@H]5C[C@H](N)[C@H](O)[C@H](C)O5)C(=O)CO)C(=C3C2=O)O	-6.2827	Doxorubicin (Adriamycin)	Adriamycin hydrochloride;Doxorubicin hydrochloride; Doxorubicina;Pidorubicinum; Adriblastina; ; 7 Epirubicin Hcl; cis-(PtCl2(Dx)(tba)); 8 Doxorubicine;Adriamycin; Adriacin;Doxorubicin; Rubex; Ellence; Adriamycin, hydrochloride; Doxorubicin; Pidorubicina; VAMP regimen; Epirubicina; Pidorubicine;Doxorubicin?HCl
NB1643	NCGC00346579-01	-1.2	-75.585	-88.743	0.521574	CC1=C(C=CC=C1)N2\C(=N/C3=C(C(=CC=C3)C)C2=O)C[N]4N=CC5=C4N=CN=C5N	-6.2827	PIK-293	PIK-293
NB1643	NCGC00162453-10	-1.1	-87.797	-90.455	0.585216	C[C@H](\C=C(C)\C=C\C(=O)NO)C(=O)C1=CC=C(C=C1)N(C)C	-6.2327	Trichostatin A	Trichostatin A (TSA);Trichostatin A;trichostatin-A
NB1643	NCGC00263153-05	-1.2	-65.291	-80.711	0.585216	CC(C)[C@H](C(=O)NC1=CC=C(C=C1)C(=O)NO)C2=CC=CC=C2	-6.2327	AR-42	AR-42 (HDAC-42);AR-42; AR-42
NB1643	NCGC00263656-01	-1.2	-76.395	-69.16	0.585216	O=C1C=C(CO1)[C@H]2CC[C@]3(O)[C@@H]4CC[C@]5(O)C[C@H](C[C@@H](O)[C@]5(CO)[C@H]4[C@H](O)C[C@]23C)O[C@@H]6O[C@@H](C)[C@H](O)[C@@H](O)[C@H]6O	-6.2327	Ouabain
NB1643	NCGC00013058-02	-1.1	-107.067	-98.629	0.656623	C/[N+](C)=C1\C=C/C(C=C1)=C(/c2ccccc2)c3ccc(cc3)N(C)C.[O-]C(=O)C(=O)O.[O-]C(=O)C(=O)O.O=C(O)C(=O)O.CN(C)c1ccc(cc1)C(\c2ccccc2)=C3/C=C/C(C=C3)=[N+](/C)C	-6.1827	Malachite green oxalate
NB1643	NCGC00016706-05	-1.1	-104.125	-85.485	0.656623	CCCCC1=CC2=C([NH]C(=N2)NC(=O)OC)C=C1	-6.1827	Parbendazole	Parbendazole
NB1643	NCGC00161703-02	-1.1	-108.236	-99.7	0.656623	COC1=CC=CC2=C1C(=NC(=N2)C3=CC=CS3)NN4C(=O)\C=C(C)/C4=O	-6.1827	NCGC00161703	NCGC00161703;NCGC00161703
NB1643	NCGC00346459-01	-1.2	-69.551	-84.027	0.656623	C[C@@H](OC1=CC2=C([NH]N=C2\C=C\C3=C[N](CCO)N=C3)C=C1)C4=C(Cl)C=NC=C4Cl	-6.1827	LY-2874455	LY-2874455
NB1643	NCGC00249897-01	-1.1	-113.445	-97.919	0.736743	Cc1ccc(c2[Hg]Oc12)[N+]([O-])=O	-6.1327	Nitromersol
NB1643	NCGC00263563-01	-1.1	-87.036	-73.142	0.736743	[NH4+].O[C@]1(CC([O-])=O)O[C@H]([C@H](OC)[C@@H](OC)[C@@H]1C)[C@H](C)[C@H]2O[C@]3(C[C@H](O)[C@H]2C)CC[C@](C)(O3)[C@H]4CC[C@](C)(O4)[C@@H]6O[C@H](C[C@@H]6OC5C[C@H](OC)[C@@H](OC)[C@H](C)O5)[C@H]7O[C@](C)(O)[C@H](C)C[C@@H]7C	-6.1327	Maduramicin ammonium
NB1643	NCGC00346827-01	-1.1	-104.797	-99.925	0.736743	CN[C@@H]1C[C@H]2O[C@@](C)([C@@H]1OC)[N]3C4=C(C=CC=C4)C5=C6[C@H](O)NC(=O)C6=C7C8=C(C=CC=C8)[N]2C7=C35	-6.1327	7-Hydroxystaurosporine	UCN-01
NB1643	NCGC00347278-01	-1.2	-66.164	-76.406	0.736743	CC1=N[NH]C2=C1C=C(C=C2)C3=CN=CC(=C3)OC[C@@H](N)CC4=C[NH]C5=C4C=CC=C5	-6.1327	A-443654	A-443654
NB1643	NCGC00346460-02	-1.2	-54.083	-68.628	0.82664	CC1=C2N=C([NH]C2=CC(=C1)N3CCOCC3)\C4=C(NC[C@@H](O)C5=CC=CC(=C5)Cl)\C=C/NC4=O	-6.0827	BMS-536924	BMS-536924
NB1643	NCGC00015962-02	-1.1	-85.962	-86.353	0.927505	OC1=CC=C(C=C1)C2=NC(=C([NH]2)C3=CC=C(F)C=C3)C4=CC=NC=C4	-6.0327	SB-202190	SB 202190;SB-202190
NB1643	NCGC00242481-02	-1.1	-87.416	-77.014	0.927505	NC(=O)NC1=C(SC(=C1)C2=CC(=CC=C2)F)C(=O)N[C@H]3CCCNC3	-6.0327	AZD7762	AZD-7762; AZD-7762
NB1643	NCGC00250398-01	-1.1	-89.228	-95.61	0.927505	CN(C)C1CCN(CC1)C(=O)C2=CC=C(NC(=O)NC3=NC(=NC(=N3)N4CCOCC4)N5CCOCC5)C=C2	-6.0327	PF-05212384	PKI-587;PF-05212384
NB1643	NCGC00346692-01	-1.1	-86.888	-97.07	0.927505	COC1=CC=C(C=N1)C2=NC3=C(SC(=C3)CN(C)C4=NC=C(C=N4)C(=O)NO)C(=N2)N5CCOCC5	-6.0327	CUDC-907	PI3K/HDAC Inhibitor I
NB1643	NCGC00263177-01	-1.1	-97.741	-98.404	0.955195	COC1=C(OCCCCCCC(=O)NO)C=C2C(=NC=NC2=C1)NC3=CC(=CC=C3)C#C	-6.0199	CUDC-101	CUDC-101
NB1643	NCGC00015959-09	-1.1	-110.701	-100.814	1.0213	C[n+]2cc1c6OCOc6ccc1c3ccc4cc5OCOc5cc4c23	-5.9908	Sanguinarine
NB1643	NCGC00163468-05	-1.2	-88.418	-88.448	1.04068	NC(=O)OC[C@@H]3C=1C(=O)C(N)=C(C)C(=O)C=1N2C[C@@H]4N[C@@H]4[C@@]23OC	-5.9827	Mitomycin C	; ; Ametycine; Mitomycin-C;Mitomycin C;Mitomycin; Mutamycin; MITOMYCIN C; Mitocin;MITOMYCIN C; Mitocin-C; Muamycin
NB1643	NCGC00238453-01	-1.1	-141.571	-99.52	1.04068	COC1=CC(=CC=C1NC2=NC(NC3=C(C=CC=C3)[S+]([O-])(=O)C(C)C)=C(Cl)C=N2)N4CCC(CC4)N5CCN(C)CC5	-5.9827	TAE-684	TAE-684;NVP-TAE684?
NB1643	NCGC00263543-01	-2.2	-63.167	-78.001	1.04068	O=C(OC)[C@@]2(C[C@H]4C[C@@](O)(CC)C[N@@](CCc1c3ccccc3nc12)C4)c5cc9c(cc5OC)N(C=O)[C@@H]6[C@]98CCN7CC=C[C@@](CC)([C@@H](OC(C)=O)[C@]6(O)C(=O)OC)[C@H]78	-5.9827	Vincristine
NB1643	NCGC00344999-01	-1.1	-84.304	-99.524	1.04068	C[C@H](NCC1=CC=C2[N](CCC3=CC=CC=C3)C(=NC2=C1)NC(=O)C4=CC=C(S4)C5=C[NH]N=C5)C(C)(C)C	-5.9827	NCGC00344999-01
NB1643	NCGC00346573-01	-1.1	-104.425	-96.876	1.04068	CNC(=O)CN1CCC(CC1)OC2=C(OC)C=C3N=CN=C(NC4=C(F)C(=CC=C4)Cl)C3=C2	-5.9827	Sapitinib	AZD8931
NB1643	NCGC00346681-01	-1.1	-93.18	-99.541	1.04068	COC1=CC=C(C=N1)C2=CC=C3N=CC4=C(N(C(=O)N4C)C5=CC=C(N6CCNCC6)C(=C5)C(F)(F)F)C3=C2	-5.9827	NVP-BGT226	NVP-BGT226
NB1643	NCGC00164493-02	-1.1	-106.379	-99.342	1.14592	[O-][n+]2ccccc2SSc1cccc[n+]1[O-]	-5.9408	Dipyrithione
NB1643	NCGC00091112-08	-1.1	-99.87	-100.404	1.16766	CN(C)C1=CC=C(C=C1)C(C2=CC=C(C=C2)N(C)C)=C/3\C=C/C(/C=C3)=[N+](C)C	-5.9327	Methylrosaniline chloride	; Triple Dye; Basic Violet 3; ; Methyl violet 2B; Hexamethyl-p-rosaniline chloride (Gentian violet); Crystal Violet;GENTIAN VIOLET; Genapax; Methyl Violet 10B; Gentian violet; Crystal violet solution;Gentian violet
NB1643	NCGC00095055-03	-1.2	-78.668	-94.78	1.16766	CCC(C1CCC(C)C(O1)C(C)C(O)C(C)C(=O)C(CC)C2OC\3(O[C@]4(CC[C@@](C)(O4)C5CC[C@@](O)(CC)C(C)O5)C(O)\C=C3)C(C)CC2C)C([O-])=O	-5.9327	Salinomycin	; ; Coxistac; Salinomycin sodium; Salinomicina;SALINOMYCIN, SODIUM;"SALINOMYCIN, SODIUM"
NB1643	NCGC00161679-01	-1.1	-104.138	-98.435	1.16766	CC(C)C[C@H](NC(=O)[C@H](CC(C)C)NC(=O)[C@H](CC(C)C)NC(=O)OCC1=CC=CC=C1)C=O	-5.9327	MG-132	MG-132
NB1643	NCGC00163424-03	-1.1	-102.104	-83.889	1.16766	CO[C@H]1C[C@H](C)C\C2=C(NCC=C)\C(=O)\C=C(NC(=O)\C(=C\C=C/[C@H](OC)[C@@H](OC(N)=O)C(=C/[C@H](C)[C@H]1O)/C)C)/C2=O	-5.9327	Tanespimycin	Tanespimycin;17-Allylamino-geldanamycin
NB1643	NCGC00250390-01	-1.2	-93.64	-71.783	1.16766	CC(C)(C)OC(=O)NC1=CC=C(C=C1)C2=CC(=NO2)C(=O)NCCCCCCC(=O)NO	-5.9327	ISOX	ISOX
NB1643	NCGC00263147-01	-1.2	-55.307	-65.624	1.16766	CC1=N[NH]C2=CC=C(C=C12)C3=CC(=CN=C3)OC[C@@H](N)CC4=CC=CC=C4	-5.9327	A-674563	A-674563
NB1643	NCGC00263617-05	-1.1	-119.193	-97.064	1.16766	CN(C)C1=CC=C(C=C1)C(=O)NCCCCCCC(=O)NO	-5.9327	M344	M-344;M344;M 344
NB1643	NCGC00345825-01	-1.2	-66.298	-77.204	1.16766	FC(F)C1=N[N](C(=C1)C2=CN=C(NC(=O)C3CC3)S2)C4=C(Cl)C=CC=C4Cl	-5.9327	BMS-3	BMS-3
NB1643	NCGC00091563-12	-1.1	-117.444	-99.901	1.31014	CN(C)C(=S)SSC(=S)N(C)C	-5.8827	Thiram
NB1643	NCGC00159459-04	-1.2	-71.232	-67.345	1.31014	Oc3c1C(=O)OCc1c(C)c(OC)c3C\C=C(/C)CCC(=O)OCCN2CCOCC2	-5.8827	Mycophenolate mofetil	Mycophenolate mofetil; ;MYCOPHENOLATE MOFETIL; Cellcept;
NB1643	NCGC00166288-02	-1.1	-83.419	-99.322	1.31014	[I-].CCN3c4ccccc4SC3=CC=Cc2sc1ccccc1[n+]2CC	-5.8827	3,3'-Diethylthiacarbocyanine iodide
NB1643	NCGC00263136-03	-1.1	-73.825	-85.269	1.31014	CCCCC1=NC2=CC(=CC=C2[N]1CCN(CC)CC)/C=C/C(=O)NO	-5.8827	Pracinostat	Pracinostat;SB-939;Pracinostat
NB1643	NCGC00263548-01	-1.2	-74.688	-84.764	1.31014	O=S(=O)(O)O.O=C(OC)[C@@]2(C[C@@H]4C[C@@](O)(CC)C[N@](CCc1c3ccccc3nc12)C4)c5cc9c(cc5OC)N(C)[C@@H]6[C@]98CCN7CC=C[C@@](CC)([C@@H](OC(C)=O)[C@]6(O)C(=O)OC)[C@H]78	-5.8827	VINBLASTINE SULFATE
NB1643	NCGC00344583-01	-2.1	-115.305	-83.753	1.31014	O=S(=O)(O)O.O=C(OC)[C@@]2(C[C@@H]4C[C@@](O)(CC)C[N@](CCc1c3ccccc3nc12)C4)c5cc9c(cc5OC)N(C)[C@@H]6[C@]98CCN7CC=C[C@@](CC)([C@@H](OC(C)=O)[C@]6(O)C(=O)OC)[C@H]78	-5.8827	Vinblastine sulfate
NB1643	NCGC00345851-01	-1.2	-80.453	-65.851	1.31014	CC1=C(CN2CCN(CC2)[S+](C)([O-])=O)SC3=C1N=C(N=C3N4CCOCC4)C5=CN=C(N)N=C5	-5.8827	GNE-477	GNE 477
NB1643	NCGC00346626-01	-1.1	-96.554	-98.029	1.31014	ClC1=CC\2=C(NC(=O)\C(=C2N[C@@H]3CN4CCC3CC4)C5=NC6=C([NH]5)C=CC=C6)C=C1	-5.8827	CHIR-124	CHIR-124
NB1643	NCGC00346643-01	-1.1	-96.174	-97.481	1.31014	CO[C@H]1C[C@H](C)C\C2=C(OC)/C(=O)\C=C(\NC(=O)\C(=C\C=C\[C@H](OC)[C@@H](OC(N)=O)\C(=C\[C@H](C)[C@H]1O)C)C)C2=O	-5.8827	Geldanamycin	Geldanamycin
NB1643	NCGC00263155-01	-1.1	-108.598	-99.456	1.34925	ONC(=O)/C=C/C1=CC(=CC=C1)[S+]([O-])(=O)NC2=CC=CC=C2	-5.8699	Belinostat	Belinostat
NB1643	NCGC00091050-09	-1.1	-102.433	-100.094	1.47	CC(=O)O[Hg]c1ccccc1	-5.8327	Phenylmercuric acetate
NB1643	NCGC00164553-02	-1.1	-92.978	-87.914	1.47	Nc3nc(Cl)nc2c3ncn2[C@@H]1O[C@H](CO)[C@@H](O)[C@@H]1F	-5.8327	Clofarabine	Clofarabine; ; Clolar;Clofarabine
NB1643	NCGC00179504-06	-1.1	-91.804	-81.535	1.47	COC1=C(O)C(=CC(=C1)[C@H]2[C@@H]3[C@H](COC3=O)[C@H](O[C@@H]4O[C@@H]5CO[C@@H](C)O[C@H]5[C@H](O)[C@H]4O)C6=C2C=C7OCOC7=C6)OC	-5.8327	Etoposide	Etoposide, (5S)-Isomer; ;Etoposide (VP-16); EI24 protein, human;Etoposide; Etoposide; Etoposide Phosphate; Etoposido; Lastet
NB1643	NCGC00346484-01	-1.1	-97.276	-95.211	1.47	FC(F)C1=NC2=C(C=CC=C2)[N]1C3=NC(=NC(=N3)N4CCOCC4)N5CCOCC5	-5.8327	ZSTK-474	ZSTK474
NB1643	NCGC00346956-01	-1.1	-83.544	-89.747	1.47	CNC(=O)C1=CC=C(NC2=CC(=C3C=C[NH]C3=N2)NC4=C(C=CC=C4)[S+]([O-])(=O)C(C)C)N=C1	-5.8327	HMSL10015	HMSL10015
NB1643	NCGC00015735-11	-1.1	-93.568	-87.32	1.61866	Clc2cc(ccc2NC(=O)c1cc(Cl)ccc1O)[N+]([O-])=O	-5.7908	Niclosamide	Yomesan;Niclosamide; Niclosamida;NICOLSAMIDE; ; Bayluscide;NICLOSAMIDE; Niclocide; Phenasal; Fenasal; Niclosamid; Radewerm; Bayer 73; Bayer 2353; Niclosamide; Clonitralide; Niclosamidel; Devermine; Niclosamide-olamine; Tr??d??mine
NB1643	NCGC00165811-03	-1.1	-86.666	-94.875	1.64936	OC1=C(C=C(Cl)C=C1)C(=O)NC2=CC(=CC(=C2)C(F)(F)F)C(F)(F)F	-5.7827	IMD-0354	IMD-0354;IMD 0354;IMD-0354
NB1643	NCGC00167982-02	-1.1	-78.637	-71.579	1.64936	COC1=C2C(=O)C3=C(C(=C4C[C@](O)(C[C@H](O[C@H]5C[C@H](N)[C@H](O[C@H]6CCCCO6)[C@H](C)O5)C4=C3O)C(=O)CO)O)C(=O)C2=CC=C1	-5.7827	Pirarubicin	; Pirarubicin; Therarubicin;Pirarubicin; Theprubicin; Pirarubicin HCL; THP-doxorubicin; Th??prubicine
NB1643	NCGC00345815-01	-1.1	-98.786	-97.005	1.64936	CCC[C@H](NC(=O)[C@H](CC(C)C)NC(=O)[C@H](CC(C)C)NC(=O)OCC1=CC=CC=C1)C=O	-5.7827	MG-115	Z-Leu-Leu-Nva-H (aldehyde)
NB1643	NCGC00345837-01	-1.2	-62.601	-66.409	1.64936	CC1=C(C=NC(=N1)N)C2=NC3=C(SC(=C3)C(C)(C)O)C(=N2)N4CCOCC4	-5.7827	GNE-490	GNE-490
NB1643	NCGC00346650-01	-1.2	-56.296	-66.647	1.64936	C[S+]([O-])(=O)N1CCC2=C(N=C(N=C12)N3CCOCC3)C4=CN=C(N)N=C4	-5.7827	CH-5132799	CH5132799
NB1643	NCGC00346437-01	-1.2	-66.06	-82.128	1.81616	CN[C@@H]1CN(C[C@H]1OC)C2=NC3=C(C=C2)C(=O)C(=C\N3C4=NC=CS4)/C(O)=O	-5.7408	Vosaroxin	Voreloxin Hydrochloride
NB1643	NCGC00024379-04	-2.1	-105.373	-90.349	1.85062	COc4cc5CCN[C@H](C[C@H]1C[C@H]2c3cc(OC)c(OC)cc3CCN2C[C@@H]1CC)c5cc4OC	-5.7327	Emetine	; ; Emetine;Emetine dihydrochloride; Emetine dihydrochloride; Emetine dihydrochloride hydrate;Emetine..2HCl; Hydrochloride, Emetin; Dihydrochloride, Emetin; Emetine Dihydrochloride;Emetine dihydrochloride hydrate; Amebicide;EMETINE
NB1643	NCGC00244256-02	-1.1	-99.358	-98.048	1.85062	C[C@@]12O[C@@H](C[C@]1(O)CO)[N]3C4=C(C=CC=C4)C5=C6C(=O)NCC6=C7C8=C(C=CC=C8)[N]2C7=C35	-5.7327	Lestaurtinib???	KT-5555;CEP-701;Lestaurtinib; Lestaurtinib;SPM-924
NB1643	NCGC00346471-01	-1.1	-84.788	-96.941	1.85062	CO[C@@H]1[C@@H](O)[C@H](O)[C@H](O[C@H]1CO)[N]2C3=C(C=CC=C3Cl)C4=C2C5=C(C6=C([NH]5)C(=CC=C6)Cl)C7=C4C(=O)NC7=O	-5.7327	Rebeccamycin	Rebeccamycin
NB1643	NCGC00346649-01	-1.2	-67.222	-75.368	1.85062	CC[N]1N=NC2=C1N=C(N=C2N3CCOCC3)C4=CC=C(NC(=O)NC5=CC=C(C=C5)C(=O)N6CCN(C)CC6)C=C4	-5.7327	PKI-402	PKI-402
NB1643	NCGC00346653-01	-2.1	-95.967	-66.988	1.85062	C[N]1C=C(C=N1)C2=C3N=C([C@H]4CCCNC4)C(=C(N)[N]3N=C2)Br	-5.7327	SCH-900776	SCH 900776
NB1643	NCGC00347958-01	-2.1	-107.73	-95.725	1.85062	CN1CCN(CC1)CC2=CC=C(NC(=O)NC3=CC=C(OC4=CC(=NC=N4)NC(=O)C5CC5)C=C3)C=C2C(F)(F)F	-5.7327	WS3
NB1643	NCGC00016876-12	-1.2	-71.781	-65.651	1.99526	O=C(OC)Nc1nc2cc(ccc2n1)SCCC	-5.7	Albendazole
NB1643	NCGC00022567-08	-1.2	-61.89	-65.977	2.07642	NC1=NC(=NC2=C1N=C[N]2[C@H]3C[C@H](O)[C@@H](CO)O3)Cl	-5.6827	Cladribine	RWJ-26251-000; ; 2-Chlorodeoxyadenosine;RWJ-26251; Cladiribine;Leustat;NSC-105014;2-CdA; Kolibri-C 028; Leustatin; 2-CdA; Cladribine;Cladribine
NB1643	NCGC00178913-04	-1.1	-111.686	-99.765	2.07642	CC/1=C(\O)C(=O)\C=C2/C1=C/C=C3\[C@@]2(C)CC[C@@]4(C)[C@@H]5C[C@@](C)(CC[C@]5(C)CC[C@]34C)C(O)=O	-5.6827	Tripterin	CELASTROL;Celastrol
NB1643	NCGC00346951-01	-1.1	-90.456	-97.527	2.07642	O=C1C2=CC=CC=C2[N+]3=C1C4=C(C=C3)C5=CC=CC=C5[NH]4	-5.6827	Fascaplysin	Fascaplysin
NB1643	NCGC00165833-04	-1.1	-86.835	-96.971	2.13841	NC1=C(NC(=O)C2=CC=C(CNC(=O)OCC3=CC=CN=C3)C=C2)C=CC=C1	-5.6699	Entinostat	Entinostat (MS-275);Entinostat;MS-27-275/MS-275/NSC-706995
NB1643	NCGC00346457-01	-2.1	-117.808	-92.762	2.28641	COC1=C(OCCCN2CCOCC2)C=CC\3=C1/N=C(/NC(=O)C4=CN=C(N)N=C4)N5CC/N=C35	-5.6408	BAY-80-6946	BAY-80-6946
NB1643	NCGC00246966-03	-1.2	-55.12	-76.088	2.32979	COC(=O)NC1=NC2=CC(=CC=C2[NH]1)C(=O)C3=CC=C(F)C=C3	-5.6327	Flubendazole	Flubendazole (Flutelmium)
NB1643	NCGC00263521-01	-2.1	-99.065	-91.964	2.32979	CC(=O)OCC(=O)[C@@]54N=C(C)O[C@@H]5C[C@@H]3[C@]4(C)C[C@H](O)[C@H]2[C@H]3CCC1=CC(=O)C=C[C@@]12C	-5.6327	Deflazacort	Deflazacort;Deflazacort (Calcort)
NB1643	NCGC00346535-01	-1.1	-104.308	-91.934	2.32979	COC1=CC=C(C=C1)[S+]([O-])(=O)N(C(C)=O)C2=C(C=CC=C2)\C=C\C\3=C\C=[N](=O)\C=C3	-5.6327	IVX-214	HMN-214
NB1643	NCGC00346948-01	-1.1	-110.142	-95.927	2.32979	ONC(=O)C=CC#CC1=CC(=CC=C1)N[S+]([O-])(=O)C2=CC=CC=C2	-5.6327	Oxamflatin	Oxamflatin
NB1643	NCGC00187906-01	-1.1	-84.311	-82.83	2.39934	OC1=CC(=CC=C1)C2=NC3=C(OC4=C3C=CC=N4)C(=N2)N5CCOCC5	-5.6199	PI-103	PI-103; PI-103
NB1643	NCGC00178697-05	-1.2	-70.202	-80.042	2.61406	CCC1=C2C=C(OC(=O)N3CCC(CC3)N4CCCCC4)C=CC2=NC\5=C1CN6C(=O)\C7=C(/C=C56)[C@@](O)(CC)C(=O)OC7	-5.5827	Irinotecan	;Irinotecan hydrochloride trihydrate;Irinotecan; Campto;Irinotecan hydrochloride
NB1643	NCGC00182851-02	-1.2	-71.458	-76.221	2.61406	OCC(=O)[C@@]3(O)[C@@H](C)C[C@H]2[C@@H]4CCC1=CC(=O)C=C[C@]1(C)[C@H]4C(=O)C[C@@]23C	-5.5827	Meprednisone	;Betapar;Meprednisone; Meprednisone; Meprednisona; Meprendisone; Betapar; Bitanisone
NB1643	NCGC00025212-08	-1.1	-96.805	-95.045	2.93303	O=C2OC(=O)[C@]3(C)C1CCC(O1)[C@]23C	-5.5327	Cantharidin
NB1643	NCGC00092284-03	-1.1	-81.66	-83.003	2.93303	OC(=O)C1=CC2=CC=C(C=C2C=C1)C3=CC=C(O)C(=C3)C45CC6CC(CC(C6)C4)C5	-5.5327	AHPN	AHPN;CD 437;AGN-192837;CD-437;AHPN
NB1643	NCGC00178879-04	-1.1	-111.862	-98.959	2.93303	[Na+].[O-]C(=O)c1ccccc1S[Hg]CC	-5.5327	Thimerosal
NB1643	NCGC00345811-01	-1.1	-98.11	-98.974	2.93303	N[S+]([O-])(=O)C1=C2C(=O)C3=C(C(=CC=C3)O)C(=O)C2=CC=C1	-5.5327	LLL-12	LLL-12
NB1643	NCGC00346524-01	-1.1	-96.944	-97.779	2.93303	CO[C@H]1CCC(O[C@@H]1C)O[C@H]2C[C@@H](O[C@]3(O[C@H](C[C@@H]3C)[C@H]4O[C@@](O)(CO)[C@H](C)C[C@@H]4C)[C@@H]2C)[C@]5(C)CC[C@]6(C[C@H](O)[C@@H](C)[C@H](O6)[C@@H](C)\C=C(/C)C(=O)[C@H](C)C[C@H](C)C([O-])=O)O5	-5.5327	Nanchangmycin	Nanchangmycin
NB1643	NCGC00346962-01	-1.1	-120.44	-96.837	2.93303	C[N]1C=C(C=N1)C2=CC=C3N=CC\4=C(N(C(=O)\C=C4)C5=CC6=C(CCN6C(=O)C=C)C=C5)C3=C2	-5.5327	HMSL10077	HMSL10077
NB1643	NCGC00095145-01	-1.1	-93.886	-98.606	3.29091	C[C@]12C3CCC(O3)[C@]1(C)C(=O)OC2=O	-5.4827	Cantharidin	; CANTHARIDIN;Cantharidin; Cantharidine
NB1643	NCGC00178831-03	-1.1	-94.535	-89.921	3.29091	[Cl-].C[n+]1c3cc(N)ccc3cc2ccc(N)cc12.Nc1cc2nc3cc(N)ccc3cc2cc1	-5.4827	Acriflavine hydrochloride
NB1643	NCGC00253438-01	-2.1	-140.403	-100.147	3.29091	CC[C@H]1N(C2CCCC2)C3=NC(=NC=C3N(C)C1=O)NC4=CC=C(C=C4OC)C(=O)NC5CCN(C)CC5	-5.4827	BI-2536	BI-2536;BI-2536
NB1643	NCGC00253704-01	-1.1	-126.934	-97.894	3.69246	Clc1nc(C(=O)OC)c(N)nc1Cl	-5.4327	Methyl 3-amino-5,6-dichloropyrazine-2-carboxylate
NB1643	NCGC00346648-01	-2.1	-148.121	-98.3	3.69246	CC[N]1C=C(C2=C3C=C([NH]C3=NC=C2)C4=CC=CC(=C4)CN(C)C)C(=N1)C5=CC=C(NC(=O)N(C)C)C=C5	-5.4327	GSK-1070916A	GSK1070916
NB1643	NCGC00346969-01	-1.2	-69.918	-78.703	3.69246	CCOC(=O)N1CCN(CC1)[N+](/[O-])=N/OC2=CC=C(C=C2C#N)[N+]([O-])=O	-5.4327	JS-59-4	JS-59-4
NB1643	NCGC00092289-01	-2.1	-106.564	-97.943	4.14301	ClC/1=C(NCCN2CCOCC2)/C(=O)C3=C(C=CC=N3)C1=O	-5.3827	DA-3003-1	NSC-663284; DA-3003-1;DA-3003-1
NB1643	NCGC00094792-06	-1.1	-94.167	-81.287	4.14301	NC/1=N/C2=C([NH]C=N2)C(=S)N1	-5.3827	Tioguanine	2-Amino-6-mercaptopurine; Thioguanine Hemihydrate; thioguanine Pt(II); ; 2-Amino-6-thiopurine;Thioguanine;THIOGUANINE; THIOGUANINE; Tioguanina; 2-Amino-6-purinethiol;6-Thioguanine; 6-Thioguanine
NB1643	NCGC00094857-05	-1.2	-57.681	-69.197	4.14301	Cl.O.Nc1c3ccccc3nc2ccccc12	-5.3827	9-Aminoacridine, monohydrochloride, monohydrate
NB1643	NCGC00346595-01	-1.1	-107.137	-97.872	4.14301	CC1(C)CC[C@H](O)[C@]23CO[C@](O)([C@@H](O)[C@H]12)[C@@]45[C@H](O)[C@@H](CCC34)C(=C)C5=O	-5.3827	Oridonin	Oridonin (Isodonol)
NB1643	NCGC00346600-01	-1.1	-102.121	-98.206	4.14301	C[C@@H]1CC[C@@]2(OC1)O[C@H]3C[C@H]4[C@@H]5C/C=C6/C[C@H](CC[C@]6(C)[C@H]5CC[C@]4(C)[C@H]3[C@@H]2C)O[C@@H]7O[C@H](CO)[C@@H](O[C@@H]8O[C@@H](C)[C@H](O)[C@@H](O)[C@H]8O)[C@H](O)[C@H]7O[C@@H]9O[C@@H](C)[C@H](O)[C@@H](O)[C@H]9O	-5.3827	Dioscin	Dioscin (Collettiside III)
NB1643	NCGC00183677-03	-1.1	-112.555	-98.141	4.64854	COC1=CC(=C2C(=O)O[C@@H](C)C\C=C/C(=O)[C@@H](O)[C@@H](O)CC3OC3C2=C1)O	-5.3327	Hypothemycin	Hypothemycin
NB1643	NCGC00262608-02	-1.1	-119.098	-97.875	4.64854	CN1CCN(CC1)C2=CC=C(NC3=NC=C(C)C(=N3)NC4=CC(=CC=C4)[S+]([O-])(=O)NC(C)(C)C)C=C2	-5.3327	TG-101209	TG101209
NB1643	NCGC00015888-04	-2.2	-88.951	-74.413	5.21574	COC1C(CC2CN3CCC4=C(NC5=CC(OC)=CC=C45)C3CC2C1C(=O)OC)OC(=O)C6=CC(OC)=C(OC)C(OC)=C6	-5.2827	Reserpine	Reserpine; Rausedyl; Chrystepin CH; Adelfan-esidrex; ;Raunervil; Raupasil; Bay Mc 4540; Adelphane; V-Serp; Serpivite; Crystepin CH; Briserin; Bendigon; Methyl reserpate; (-)-Isoreserpine; Apoplon; Nortensin; Reserpina; Serpasil; Kristepin; Reserpine; Serpalan; V Ser; Brinerdine; Rausedil
NB1643	NCGC00168459-04	-2.1	-84.958	-70.918	5.21574	COC1=CC(=C(OC)C=C1)C2=NN=C3C=CC(=N[N]23)C4=CC(=C(OC)C=C4)O[C@@H]5CCOC5	-5.2827	NCGC00168459-01	NCGC00168459-01;NCGC00168459-01
NB1643	NCGC00178352-06	-1.1	-107.661	-98.306	5.21574	Cl.Cl.CCCCC(CC)CNC(=N)NC(=N)NCCCCCCNC(=N)NC(=N)NCC(CC)CCCC	-5.2827	Alexidine dihydrochloride
NB1643	NCGC00263104-01	-2.1	-110.28	-99.238	5.21574	COC1=CC2=C(C=C1OCCCN3CCOCC3)N=CC=C2OC4=CC=C(NC(=O)C5(CC5)C(=O)NC6=CC=C(F)C=C6)C=C4F	-5.2827	Foretinib	Foretinib;EXEL-2880/GSK-089/GSK-1363089/XL-880
NB1643	NCGC00263195-01	-1.1	-91.264	-96.295	5.37145	CN1CCN(CC1)C(C)(C)C#CC2=C(NC(=O)C=C)C=C3C(=NC=NC3=C2)NC4=CC(=C(F)C=C4)Cl	-5.2699	AV-412	AV-412;MP-412
NB1643	NCGC00250400-01	-2.1	-129.073	-97.693	5.85216	C[C@@H](OC1=C(N)N=CC(=C1)C2=C[N](N=C2)C3CCNCC3)C4=C(Cl)C(=CC=C4Cl)F	-5.2327	Crizotinib (PF-02341066)	PF-02341066;Xalkori;PF-2341066;Crizotinib
NB1643	NCGC00263442-01	-1.1	-87.606	-81.113	5.85216	NC2=Nc1ncnc1C(=S)N2	-5.2327	6-Thioguanine
NB1643	NCGC00345846-01	-2.1	-105.652	-95.11	5.85216	CC1=C(NC2=CC=CC(=C2)[S+]([O-])(=O)NC(C)(C)C)N=C(NC3=CC=C(CN4CCOCC4)C=C3)N=C1	-5.2327	TG-46	TG-46
NB1643	NCGC00346622-01	-1.2	-79.382	-69.277	5.85216	COC1=C(OC)C(=CC(=C1)NC2=NC=C(F)C(=N2)NC3=CC=C4OC(C)(C)C(=O)N(CO[P](O)(O)=O)C4=N3)OC	-5.2327	Fostamatinib disodium	R788 (Fostamatinib)
NB1643	NCGC00090757-06	-1.1	-115.856	-95.447	6.56623	O=C(O)[C@@H](N)Cc1ccc(cc1)N(CCCl)CCCl	-5.1827	Melphalan	; Mustard, Phenylalanin; Melfalano;Melphalan; ; Sarcolisina; L-Phenylalanine mustard;MELPHALAN; Melphalan
NB1643	NCGC00178404-03	-1.1	-88.819	-86.667	6.56623	OCC(=O)[C@@]3(O)[C@H](O)C[C@H]2[C@@H]4CCC1=CC(=O)C=C[C@]1(C)[C@@]4(F)[C@@H](O)C[C@@]23C	-5.1827	Triamcinolone
NB1643	NCGC00263206-02	-2.1	-83.797	-90.748	6.56623	CC1=C(C=C(C=C1)C(=O)NC2=CC=CC(=C2)C(F)(F)F)C3=CC4=CN=C(NCCN5CCOCC5)N=C4C=C3	-5.1827	AMG-47a	AMG-47a;AMG-47a
NB1643	NCGC00346509-01	-2.1	-87.675	-88.739	6.56623	O=C1NC(=O)/C(S1)=C/C2=CC=C3N=CC=C(C4=CC=NC=C4)C3=C2	-5.1827	GSK-615	GSK1059615
NB1643	NCGC00346571-01	-2.1	-134.081	-96.368	6.56623	CC(C)[C@@H](N(CCCN)C(=O)C1=CC=C(C)C=C1)C/2=C(\CC3=CC=CC=C3)C(=O)C4=C(O2)C=C(Cl)C=C4	-5.1827	SB-743921	SB 743921
NB1643	NCGC00014670-16	-1.2	-82.499	-80.824	7.36743	ClC1=CC2=C(C=C1)N(C3CCN(CCCN4C(=O)NC5=C4C=CC=C5)CC3)C(=O)N2	-5.1327	Domperidone	; Motilium; 5 Domperidone; Prestwick-06G02;Domperidone; Domperidona; Domperidone; TFMP domperidone;DOMPERIDONE; Domperidone Maleate (1:1)
NB1643	NCGC00021569-08	-1.1	-101.55	-87.365	7.36743	CCOC(=O)[C@H](CCC1=CC=CC=C1)N[C@@H](C)C(=O)N2CCC[C@H]2C(O)=O	-5.1327	Enalapril maleate	Enalaprila;;Enalapril; 7 Enalapril; Enalapril; ; Vasotec; Maleate, Enalapri; Renitec; 8 Enalapril maleate;Enalapril maleate; Enalapril maleate salt; Renitek;ENALAPRIL MALEATE; Renivace
NB1643	NCGC00166245-04	-1.2	-81.273	-65.802	7.36743	O=S(=O)(O)O.Nc1cc2nc3cc(N)ccc3cc2cc1.Nc1cc2nc3cc(N)ccc3cc2cc1	-5.1327	Proflavin hemisulfate
NB1643	NCGC00183109-02	-1.1	-107.855	-98.225	7.36743	CC(C)c1nnc(C)n1[C@H]2C[C@@H]5CC[C@H](C2)N5CC[C@H](NC(=O)C3CCC(F)(F)CC3)c4ccccc4	-5.1327	Maraviroc	;4,4-difluoro-N-((1S)-3-(exo-3-(3-isopropyl-5-methyl-4H-1,2,4-triazol-4-yl)-8-azabicyclo(3.2.1)oct-8-yl)-1-phenylpropyl)cyclohexanecarboxamide;Maraviroc
NB1643	NCGC00263145-01	-1.1	-103.205	-99.091	7.36743	OC1=NN=C(SC2=NC=C(S2)[N+]([O-])=O)[N]1C3=CC4=C(OCCO4)C=C3	-5.1327	BI-78D3	BI-78D3
NB1643	NCGC00263222-01	-1.1	-107.454	-98.543	7.36743	CC1(C)OC/2=C(\[C@H](NCC3=CC=CC=C3)[C@@H]1O)C(=O)C4=CC=CC=C4C2=O	-5.1327	CAY10581	CAY10581
NB1643	NCGC00274076-01	-1.1	-99.08	-83.882	7.36743	O=CC(CCCCC)=Cc1ccccc1	-5.1327	Pentylcinnamaldehyde
NB1643	NCGC00347064-01	-1.1	-107.493	-98.073	7.36743	COC1=C2N=C(N=C(NCC3=CC=CC=C3)C2=CC=C1)[N]4C(=NC5=C4C=CC=C5)N	-5.1327	KUC107871N-04
NB1643	NCGC00016000-10	-2.1	-115.431	-99.892	8.2664	CCN(CC)C(=S)SSC(=S)N(CC)CC	-5.0827	Disulfiram	;Tetraethylthiuram disulfide; Disulfiram; Tetraethylthiuram disulfide; Disulfiramo; Teturam; Antabuse;Disulfiram;DISULFIRAM
NB1643	NCGC00016789-06	-1.1	-96.665	-96.509	8.2664	[Cl-].CC(C)(C)CC(C)(C)c2ccc(OCCOCC[N+](C)(C)Cc1ccccc1)cc2C	-5.0827	Methylbenzethonium chloride
NB1643	NCGC00164624-03	-2.1	-114.134	-95.794	8.2664	CC(C)(C)C(=O)OCO[P](=O)(COCC[N]1C=NC2=C1N=CN=C2N)OCOC(=O)C(C)(C)C	-5.0827	Adefovir dipivoxil	;Hepsera;Adefovir Dipivoxil (Preveon, Hepsera);Adefovir dipivoxil; Preveon; Adefovir dipivoxil; Adefovir pivoxil; Adefovir Pivoxil
NB1643	NCGC00262908-01	-1.1	-112.357	-97.966	8.2664	Clc1ccc2c(c1)SNC2=O	-5.0827	Ticlatone	Ticlatona;Fer 1443;Tiklaton;6-Chloro-1,2-benzisothiazolone;Ticlatone;Ticlatonum;Landromil;Fer-1443
NB1643	NCGC00346496-01	-2.1	-101.974	-99.397	8.2664	CN1CCN(CC1)C2=CC=C(NC3=NC=C(Cl)C(=N3)OC4=CC(=CC=C4)NC(=O)C=C)C=C2	-5.0827	WZ-3146	WZ3146
NB1643	NCGC00346497-01	-2.1	-106.38	-99.734	8.2664	CN1CCN(CC1)C2=CC=C(NC3=NC=C(Cl)C(=N3)SC4=CC(=CC=C4)NC(=O)C=C)C=C2	-5.0827	WZ-8040	WZ8040
NB1643	NCGC00346619-01	-2.2	-85.417	-88.568	8.2664	NC1=NC=NC2=C1C(=N[N]2C3CCCC3)C4=CN=C5[NH]C=CC5=C4	-5.0827	PP-121	PP-121
NB1643	NCGC00187482-03	-2.1	-127.775	-92.139	8.51318	C[S+]([O-])(=O)N1CCN(CC1)CC2=CC3=C(S2)C(=NC(=N3)C4=CC=CC5=C4C=N[NH]5)N6CCOCC6	-5.0699	GDC-0941	GDC-0941;RG-7321
NB1643	NCGC00159424-04	-2.1	-111.333	-95.84	9.27505	CN(C)C(=S)SC(=S)N(C)C	-5.0327	Tetramethylthiuram monosulfide
NB1643	NCGC00160391-02	-1.1	-95.558	-100.025	9.27505	CC[P](CC)(CC)=[Au]S[C@@H]1OC(COC(C)=O)[C@@H](OC(C)=O)[C@H](OC(C)=O)C1OC(C)=O	-5.0327	Auranofin	Ridaura; ; Auranofin;Auranofin; Auranofina
NB1643	NCGC00161418-02	-1.1	-90.818	-98.033	9.27505	CCC1=CC=C(OCC2=C(C=CC=C2)C(=O)NC3=CC4=C(C=C3)N=C(C)C=C4N)C=C1	-5.0327	JTC-801	JTC-801; JTC-801
NB1643	NCGC00161419-03	-2.1	-105.383	-97.431	9.27505	COC1=C(OC)C(=CC(=C1)NCC2=C(C)C3=C(C=C2)N=C(N)N=C3N)OC	-5.0327	Trimetrexate	; CI 898 trihydrochloride; Trimetrexate trihydrochloride;CI 898 trihydrochloride; Trimetrexato;Trimetrexate; NeuTrexin
NB1643	NCGC00164617-05	-1.2	-58.332	-65.386	9.27505	COC1=CC=C(C=C1C23CC4CC(CC(C4)C2)C3)C5=CC=C6C=C(C=CC6=C5)C(O)=O	-5.0327	Adapalene	; Differin; Alcon brand of adapalene; Differine; Adapalene;Adapalene; Adapalene (Differin); Adaferin; Adapaleno
NB1643	NCGC00242490-02	-2.1	-114.276	-96.487	9.27505	CCN(CC)CCOC1=CC=C(NC2=NC=C3\C=C(/C(=O)N(C)C3=N2)C4=C(Cl)C=CC=C4Cl)C=C1	-5.0327	PD-166285	PD-166285; PD-166285
NB1643	NCGC00263018-01	-2.2	-82.93	-73.198	9.27505	CC1=C[N]2C(=CN=C2C(=N1)NC3=C(F)C=C(C=C3)C(=O)N4CCNCC4)C5=C[NH]N=C5	-5.0327	NCGC00263018-01	NCGC00263018-01
NB-Ebc1	NCGC00253588-01	-1.1	-77.392	-102.454	0.005216	CC(C)(C)O\N=C\c1c3CN4C(=O)C=5COC(=O)[C@](O)(CC)C=5C=C4c3nc2ccccc12	-8.2827	Gimatecan
NB-Ebc1	NCGC00017338-05	-1.2	-73.195	-92.039	0.0147	CCCCCC[C@@H]1[C@@H](OC(=O)CC(C)C)[C@H](C)OC(=O)[C@@H](NC(=O)C2=C(O)C(=CC=C2)NC=O)[C@@H](C)OC1=O	-7.8327	Antimycin A	Antimycin A;ANTIMYCIN A1
NB-Ebc1	NCGC00263098-03	-1.2	-61.507	-71.675	0.0147	COC1=CC=C(\C=C/C2=CC(=C(OC)C(=C2)OC)OC)C=C1O	-7.8327	Combretastatin A-4	Combretastatin A-4; Combretastatin A-4
NB-Ebc1	NCGC00095986-02	-1.2	-63.895	-103.574	0.016494	CC[C@@]1(O)C(=O)OCC/2=C1/C=C3\N(CC4=CC5=CC(=CC=C5N=C34)O)C2=O	-7.7827	10-hydroxycamptothecin	10-HYDROXYCAMPTOTHECIN
NB-Ebc1	NCGC00263169-01	-1.1	-95.28	-103.283	0.017992	CC(C)(C)C1=C(/C=C/2NC(=O)\C(NC2=O)=C\C3=CC=CC=C3)N=C[NH]1	-7.7449	Plinabulin	Plinabulin
NB-Ebc1	NCGC00344555-01	-1.2	-50.732	-68.993	0.02933	O=C1C=CC(=CO1)[C@H]6CC[C@@]5(O)[C@]6(C)CC[C@H]3[C@H]5CCC2=C[C@H](CC[C@@]23C)O[C@@H]4O[C@@H](C)[C@H](O)[C@@H](O)[C@H]4O	-7.5327	Proscillaridin
NB-Ebc1	NCGC00345782-01	-1.1	-99.372	-96.296	0.04143	ClC1=CC=C(OCCCCCCN\C(NC2=CC=NC=C2)=N/C#N)C=C1	-7.3827	CHS-828	CHS-828
NB-Ebc1	NCGC00242506-02	-1.1	-87.235	-100.376	0.046485	O=C(N[C@@H](Cc1ccccc1)C(=O)N[C@@H](CC(C)C)B(O)O)c2cnccn2	-7.3327	Bortezomib	Bortezomib;Bortezomib;MLN-341;LDP-341;Velcade
NB-Ebc1	NCGC00346937-01	-1.2	-52.016	-69.402	0.052157	COC1=CC=C(\C=C/C2=CC(=C(OC)C(=C2)OC)OC)C=C1NC(=O)[C@H](N)CO	-7.2827	Ombrabulin	Ombrabulin
NB-Ebc1	NCGC00346469-01	-1.1	-73.603	-92.267	0.058522	CC(C)C[C@H](NC(=O)[C@@H](NC(=O)C1=CC=CC(=N1)C2=CC=CC=C2)[C@@H](C)O)B(O)O	-7.2327	Delanzomib	CEP18770
NB-Ebc1	NCGC00016994-16	-1.1	-117.164	-100.15	0.065662	CC[C@@]1(O)C(=O)OC\C2=C1\C=C\3N(CC4=C3N=C5C=CC=CC5=C4)C2=O	-7.1827	Camptothecin	;Camptothecin; Campotothecine;Camptothecine (S,+); Camptothecine (S,+); Camptothecine; Sodium Camptothecin; (S)-(+)-Camptothecin;(S)-(+)-Camptothecin; "Camptothecine (S,+)"; Na-CPT;CAMPTOTHECIN
NB-Ebc1	NCGC00014925-06	-1.2	-61.87	-94.994	0.09275	Cl.CN(C)Cc1c2cc3CN4C(=O)C=5COC(=O)[C@](O)(CC)C=5C=C4c3nc2ccc1O	-7.0327	Topotecan HCl	; Hycamtamine; Topotecane; Nogitecan hydrochloride;Nogitecan hydrochloride/NSC-609699;Topotecan hydrochloride; Topotecan hydrochloride;TOPOTECAN HYDROCHLORIDE; Nogitecan Hydrochloride; Hycamtin
NB-Ebc1	NCGC00017254-02	-1.2	-71.455	-87.919	0.116766	C[C@H]1CCC/C=C/C2C[C@H](O)C[C@H]2[C@H](O)\C=C\C(=O)O1	-6.9327	Cyanein	Brefeldin A;BREFELDIN A
NB-Ebc1	NCGC00345799-01	-1.1	-86.708	-92.329	0.207643	COC[C@H](NC(=O)[C@H](COC)NC(=O)C1=CN=C(C)S1)C(=O)N[C@@H](CC2=CC=CC=C2)C(=O)[C@@]3(C)CO3	-6.6827	Oprozomib	Oprozomib
NB-Ebc1	NCGC00346531-01	-1.2	-79.989	-69.095	0.207643	CC[C@@H]\1CC[C@@H]2O[C@]3(CC[C@H](C)[C@H](C[C@@H](C)O)O3)[C@@H](C)[C@H](OC(=O)/C=C/[C@H](C)[C@@H](O)[C@H](C)C(=O)[C@H](C)[C@@H](O)[C@H](C)C(=O)[C@](C)(O)[C@@H](O)[C@H](C)C/C=C\C=C1)[C@@H]2C	-6.6827	Oligomycin A	Oligomycin A
NB-Ebc1	NCGC00263112-01	-1.2	-37.515	-74.08	0.239934	C[C@@H](OC1=C(SC(=C1)[N]2C=NC3=C2C=C(CN4CCN(C)CC4)C=C3)C(N)=O)C5=CC=CC=C5C(F)(F)F	-6.6199	GSK-461364A	GSK-461364A
NB-Ebc1	NCGC00346633-01	-1.2	-68.111	-67.969	0.261406	CC1(C)CC(=O)C2=C(C1)[N](N=C2C(F)(F)F)C3=CC(=C(C=C3)C(N)=O)NC4CCC(O)CC4	-6.5827	SNX-2112	SNX-2112
NB-Ebc1	NCGC00017358-14	-1.1	-90.608	-75.506	0.293303	COC1=CC2=C(C=C1OC)[C@H]3[C@@H](CO2)OC4=C(C=CC5=C4C[C@@H](O5)C(C)=C)C3=O	-6.5327	Rotenone	;ROTENONE;Rotenone
NB-Ebc1	NCGC00247878-01	-1.1	-83.608	-94.284	0.293303	CCNC(=O)C1=NOC(=C1C2=CC=C(CN3CCOCC3)C=C2)C4=C(O)C=C(O)C(=C4)C(C)C	-6.5327	NVP-AUY922	NVP-AUY922;NVP-AUY922;AUY-922/VER-52296
NB-Ebc1	NCGC00263216-02	-1.1	-91.288	-92.272	0.293303	NC1=NC=C(C=C1)C2=CC=C3N=CC\4=C(N(C(=O)\C=C4)C5=CC(=CC=C5)C(F)(F)F)C3=C2	-6.5327	Torin-2	Torin-2;Torin 2; Torin-2
NB-Ebc1	NCGC00346500-01	-1.2	-42.145	-68.501	0.293303	CN(/N=C/C1=CN=C2C=CC(=C[N]12)Br)[S+]([O-])(=O)C3=C(C)C=CC(=C3)[N+]([O-])=O	-6.5327	PIK-75	PIK-75
NB-Ebc1	NCGC00249613-02	-1.1	-95.89	-105.607	0.329091	C[C@@]1(CO1)C(=O)[C@@H](NC(=O)[C@H](Cc2ccccc2)NC(=O)[C@H](CC(C)C)NC(=O)[C@H](CCc3ccccc3)NC(=O)CN4CCOCC4)CC(C)C	-6.4827	Carfilzomib (PR-171)	Carfilzomib;ONO-7057;PR-171; Carfilzomib;Carfilzomib (PR-171)
NB-Ebc1	NCGC00346574-01	-1.2	-50.061	-67.699	0.329091	CCC[C@H](NC1=C(C)C=NC(=N1)C2=CC(=C(NC(=O)NCC)C=C2)OC)C3=CC=CN=C3	-6.4827	Lexibulin hydrochloride	CYT997
NB-Ebc1	NCGC00159441-03	-1.2	-45.703	-68.547	0.369246	O=C1C=C(CO1)[C@H]2CC[C@@]9(O)[C@]2(C)[C@H](O)C[C@H]4[C@H]9CC[C@@H]3C[C@H](CC[C@@]34C)O[C@@H]8O[C@H](C)[C@@H](O[C@@H]7O[C@H](C)[C@@H](O[C@@H]6O[C@H](C)[C@@H](O[C@@H]5O[C@H](CO)[C@@H](O)[C@H](O)[C@H]5O)[C@@H](O)C6)[C@@H](O)C7)[C@@H](O)C8	-6.4327	Deslanoside	Deslanoside; Cedilanid; Cedilanid-D; Cedilanid-d; C, Desacetyllanatosid; Lanatoside, Desacety; Deslanatoside C; C, Deslanatosid; C, Desacetyldigilanid; Desacetyl Lanatoside; Deslanosido;
NB-Ebc1	NCGC00242596-01	-1.2	-56.9	-67.199	0.369246	O=C(O)[C@H](CCC(=O)O)NC(=O)c1ccc(cc1)C(CC#C)Cc2nc3c(nc2)nc(N)nc3N	-6.4327	Pralatrexate	Pralatrexate
NB-Ebc1	NCGC00263117-02	-1.1	-84.745	-95.283	0.369246	CC1=C(CCNCC2=CC=C(\C=C\C(=O)NO)C=C2)C3=CC=CC=C3[NH]1	-6.4327	Panobinostat (LBH589)	LBH-589 (Panobinostat);LBH-589/NVP-LBH-589;Panobinostat; Panobinostat
NB-Ebc1	NCGC00015693-08	-1.1	-82.237	-86.51	0.414301	OCCNCCNC1=CC=C(NCCNCCO)C2=C1C(=O)C3=C(C(=CC=C3O)O)C2=O	-6.3827	Mitoxantrone	;Mitoxantrone; Mitoxantrone Hcl; Mitoxantrone; Mitozantrone;MITOXANTRONE HYDROCHLORIDE; Mitoxantrone dihydrochloride;Mitoxantrone dihydrochloride; Mitoxantrona;Mitoxantrone di?HCl;MITOXANTHRONE HYDROCHLORIDE
NB-Ebc1	NCGC00093976-06	-1.1	-84.699	-79.432	0.464854	C[C@@H]1O[C@H](C[C@H](N)[C@@H]1O)O[C@H]2C[C@@](O)(CC3=C(O)C4=C(C(=C23)O)C(=O)C5=C(C=CC=C5)C4=O)C(C)=O	-6.3327	Idarubicin hydrochloride	; Idarubicina; Idamycin; Idarubicin hydrochloride;Idarubicin HCl; Idarubicin Hcl; 4 Desmethoxydaunorubici; IDARUBICIN HCl; 4 Demethoxydaunorubici; 4-Desmethoxydaunorubicin;Idarubicin; Idarubicin; Hydrochloride, Idarubici;Idarubicin?HCl
NB-Ebc1	NCGC00346626-01	-1.2	-61.283	-80.193	0.521574	ClC1=CC\2=C(NC(=O)\C(=C2N[C@@H]3CN4CCC3CC4)C5=NC6=C([NH]5)C=CC=C6)C=C1	-6.2827	CHIR-124	CHIR-124
NB-Ebc1	NCGC00162453-10	-1.2	-77.119	-91.418	0.585216	C[C@H](\C=C(C)\C=C\C(=O)NO)C(=O)C1=CC=C(C=C1)N(C)C	-6.2327	Trichostatin A	Trichostatin A (TSA);Trichostatin A;trichostatin-A
NB-Ebc1	NCGC00024379-04	-1.2	-64.425	-71.589	0.656623	COc4cc5CCN[C@H](C[C@H]1C[C@H]2c3cc(OC)c(OC)cc3CCN2C[C@@H]1CC)c5cc4OC	-6.1827	Emetine	; ; Emetine;Emetine dihydrochloride; Emetine dihydrochloride; Emetine dihydrochloride hydrate;Emetine..2HCl; Hydrochloride, Emetin; Dihydrochloride, Emetin; Emetine Dihydrochloride;Emetine dihydrochloride hydrate; Amebicide;EMETINE
NB-Ebc1	NCGC00092284-03	-1.2	-76.379	-75.998	0.736743	OC(=O)C1=CC2=CC=C(C=C2C=C1)C3=CC=C(O)C(=C3)C45CC6CC(CC(C6)C4)C5	-6.1327	AHPN	AHPN;CD 437;AGN-192837;CD-437;AHPN
NB-Ebc1	NCGC00178697-05	-1.2	-57.157	-73.563	0.736743	CCC1=C2C=C(OC(=O)N3CCC(CC3)N4CCCCC4)C=CC2=NC\5=C1CN6C(=O)\C7=C(/C=C56)[C@@](O)(CC)C(=O)OC7	-6.1327	Irinotecan	;Irinotecan hydrochloride trihydrate;Irinotecan; Campto;Irinotecan hydrochloride
NB-Ebc1	NCGC00346437-01	-1.1	-83.164	-97.112	0.81125	CN[C@@H]1CN(C[C@H]1OC)C2=NC3=C(C=C2)C(=O)C(=C\N3C4=NC=CS4)/C(O)=O	-6.0908	Vosaroxin	Voreloxin Hydrochloride
NB-Ebc1	NCGC00013058-02	-1.1	-98.565	-102.711	0.82664	C/[N+](C)=C1\C=C/C(C=C1)=C(/c2ccccc2)c3ccc(cc3)N(C)C.[O-]C(=O)C(=O)O.[O-]C(=O)C(=O)O.O=C(O)C(=O)O.CN(C)c1ccc(cc1)C(\c2ccccc2)=C3/C=C/C(C=C3)=[N+](/C)C	-6.0827	Malachite green oxalate
NB-Ebc1	NCGC00025288-03	-1.2	-64.995	-69.394	0.82664	COC1=CC2=C(C=C1OC)[C@H]3[C@@H](CO2)OC4=C(C=CC5=C4\C=C/C(C)(C)O5)C3=O	-6.0827	Deguelin	Deguelin;Deguelin
NB-Ebc1	NCGC00159459-04	-1.2	-75.028	-71.298	0.82664	Oc3c1C(=O)OCc1c(C)c(OC)c3C\C=C(/C)CCC(=O)OCCN2CCOCC2	-6.0827	Mycophenolate mofetil	Mycophenolate mofetil; ;MYCOPHENOLATE MOFETIL; Cellcept;
NB-Ebc1	NCGC00163700-04	-1.2	-68.891	-74.229	0.82664	CC[C@]1(O)C[C@H]2CN(CCC3=C([NH]C4=C3C=CC=C4)[C@@](C2)(C(=O)OC)C5=CC6=C(C=C5OC)N(C=O)[C@H]7[C@](O)([C@H](OC(C)=O)[C@]8(CC)\C=C/C[N@@]9CC[C@]67[C@H]89)C(=O)OC)C1	-6.0827	Vincristine sulfate	Vincristine sulfate salt; ; Vincristine; Vincristine Sulphate;Vincristine sulfate; Oncovin; VAMP regimen
NB-Ebc1	NCGC00188382-04	-1.1	-84.489	-100.906	0.82664	CC(NCC1=CC=C2N(CC(C)(C)O)\C(NC2=C1)=N\C(=O)C3=CC=C(S3)C4=C[NH]N=C4)C(C)(C)C	-6.0827	NCGC00188382-01	NCGC00188382-01;NCGC00188382-01
NB-Ebc1	NCGC00091563-12	-1.2	-61.13	-81.237	0.927505	CN(C)C(=S)SSC(=S)N(C)C	-6.0327	Thiram
NB-Ebc1	NCGC00263153-05	-1.2	-69.06	-87.744	0.927505	CC(C)[C@H](C(=O)NC1=CC=C(C=C1)C(=O)NO)C2=CC=CC=C2	-6.0327	AR-42	AR-42 (HDAC-42);AR-42; AR-42
NB-Ebc1	NCGC00263265-01	-1.1	-97.369	-87.743	0.927505	C[C@@H]1CC[C@H]2[C@@H](C)[C@@H](CC(C[C@H]3O[C@@H]4O[C@]5(C)CC[C@H]6[C@H](C)CC[C@@H]([C@H]3C)[C@@]46OO5)C[S+]([O-])(=O)C7=CC=C(COC(=O)N(C)C)C=C7)O[C@@H]8O[C@]9(C)CC[C@@H]1[C@@]28OO9	-6.0327	ASR-isobudimer-SO2Ph-4-CH2OC(O)NMe2	ASR-isobudimer-SO2Ph-4-CH2OC(O)NMe2
NB-Ebc1	NCGC00346681-01	-1.1	-94.991	-106.636	0.927505	COC1=CC=C(C=N1)C2=CC=C3N=CC4=C(N(C(=O)N4C)C5=CC=C(N6CCNCC6)C(=C5)C(F)(F)F)C3=C2	-6.0327	NVP-BGT226	NVP-BGT226
NB-Ebc1	NCGC00242514-01	-1.1	-93.32	-101.921	1.04068	COCC[N]1C(=[N+](CC2=NC=CN=C2)C3=C1C(=O)C4=CC=CC=C4C3=O)C	-5.9827	Sepantronium bromide	YM-155;YM155
NB-Ebc1	NCGC00344990-01	-1.2	-83.737	-92.313	1.04068	CC(C)(O)C[N]1C(=NC2=CC(=CC=C12)CN3CCOCC3)NC(=O)C4=CC=C(S4)C5=C[NH]N=C5	-5.9827	NCGC00344990-01
NB-Ebc1	NCGC00163468-05	-1.1	-97.189	-103.797	1.31014	NC(=O)OC[C@@H]3C=1C(=O)C(N)=C(C)C(=O)C=1N2C[C@@H]4N[C@@H]4[C@@]23OC	-5.8827	Mitomycin C	; ; Ametycine; Mitomycin-C;Mitomycin C;Mitomycin; Mutamycin; MITOMYCIN C; Mitocin;MITOMYCIN C; Mitocin-C; Muamycin
NB-Ebc1	NCGC00181336-03	-1.1	-88.67	-95.806	1.31014	NC1=NC(=NC2=C1N=C[N]2[C@@H]3O[C@H](CO)[C@@H](O)[C@H]3O)F	-5.8827	2-Fluoroadenosine	; Fludarabine des-phosphate; Fludarabine;fludarabine; F-ara-A;2-Fluoroadenosine; Fludara; Fludarabine Base
NB-Ebc1	NCGC00344999-01	-1.2	-70.373	-106.392	1.31014	C[C@H](NCC1=CC=C2[N](CCC3=CC=CC=C3)C(=NC2=C1)NC(=O)C4=CC=C(S4)C5=C[NH]N=C5)C(C)(C)C	-5.8827	NCGC00344999-01
NB-Ebc1	NCGC00015735-11	-1.1	-89.477	-100.438	1.44263	Clc2cc(ccc2NC(=O)c1cc(Cl)ccc1O)[N+]([O-])=O	-5.8408	Niclosamide	Yomesan;Niclosamide; Niclosamida;NICOLSAMIDE; ; Bayluscide;NICLOSAMIDE; Niclocide; Phenasal; Fenasal; Niclosamid; Radewerm; Bayer 73; Bayer 2353; Niclosamide; Clonitralide; Niclosamidel; Devermine; Niclosamide-olamine; Tr??d??mine
NB-Ebc1	NCGC00016706-05	-1.1	-111.528	-89.025	1.47	CCCCC1=CC2=C([NH]C(=N2)NC(=O)OC)C=C1	-5.8327	Parbendazole	Parbendazole
NB-Ebc1	NCGC00161679-01	-1.1	-94.852	-102.12	1.47	CC(C)C[C@H](NC(=O)[C@H](CC(C)C)NC(=O)[C@H](CC(C)C)NC(=O)OCC1=CC=CC=C1)C=O	-5.8327	MG-132	MG-132
NB-Ebc1	NCGC00179504-06	-1.1	-89.743	-85.997	1.47	COC1=C(O)C(=CC(=C1)[C@H]2[C@@H]3[C@H](COC3=O)[C@H](O[C@@H]4O[C@@H]5CO[C@@H](C)O[C@H]5[C@H](O)[C@H]4O)C6=C2C=C7OCOC7=C6)OC	-5.8327	Etoposide	Etoposide, (5S)-Isomer; ;Etoposide (VP-16); EI24 protein, human;Etoposide; Etoposide; Etoposide Phosphate; Etoposido; Lastet
NB-Ebc1	NCGC00263563-01	-1.2	-77.303	-86.675	1.47	[NH4+].O[C@]1(CC([O-])=O)O[C@H]([C@H](OC)[C@@H](OC)[C@@H]1C)[C@H](C)[C@H]2O[C@]3(C[C@H](O)[C@H]2C)CC[C@](C)(O3)[C@H]4CC[C@](C)(O4)[C@@H]6O[C@H](C[C@@H]6OC5C[C@H](OC)[C@@H](OC)[C@H](C)O5)[C@H]7O[C@](C)(O)[C@H](C)C[C@@H]7C	-5.8327	Maduramicin ammonium
NB-Ebc1	NCGC00346453-01	-1.1	-93.227	-76.962	1.47	C[C@]1(CCCN1C2=N[N]3C=CC=C3C(=N2)NC4=N[NH]C(=C4)C5CC5)C(=O)NC6=CN=C(F)C=C6	-5.8327	BMS-754807	BMS-754807
NB-Ebc1	NCGC00346471-01	-1.1	-80.695	-93.735	1.47	CO[C@@H]1[C@@H](O)[C@H](O)[C@H](O[C@H]1CO)[N]2C3=C(C=CC=C3Cl)C4=C2C5=C(C6=C([NH]5)C(=CC=C6)Cl)C7=C4C(=O)NC7=O	-5.8327	Rebeccamycin	Rebeccamycin
NB-Ebc1	NCGC00179454-04	-1.1	-80.225	-83.065	1.61866	CC[C@]1(CC[C@@H](O1)[C@]2(C)CC[C@]3(C[C@H](O)[C@@H](C)[C@H](O3)[C@@H](C)[C@@H](OC)[C@H](C)C([O-])=O)O2)[C@@H]4O[C@H](C[C@@H]4C)[C@H]5O[C@@](O)(CO)[C@H](C)C[C@@H]5C	-5.7908	Monensin sodium salt	Rumensin;; Monensin A sodium salt; Monensin A Sodium Comple; Monensin A;Monensin sodium salt; Monensin sodium;Monensin; Monensina; Monensin-A-Sodium Complex; Monensin Monosodium Salt; Coban; Monensin Sodium;Monensin sodium salt (Coban)
NB-Ebc1	NCGC00167982-02	-1.1	-83.615	-93.039	1.64936	COC1=C2C(=O)C3=C(C(=C4C[C@](O)(C[C@H](O[C@H]5C[C@H](N)[C@H](O[C@H]6CCCCO6)[C@H](C)O5)C4=C3O)C(=O)CO)O)C(=O)C2=CC=C1	-5.7827	Pirarubicin	; Pirarubicin; Therarubicin;Pirarubicin; Theprubicin; Pirarubicin HCL; THP-doxorubicin; Th??prubicine
NB-Ebc1	NCGC00242481-02	-1.1	-88.299	-75.235	1.64936	NC(=O)NC1=C(SC(=C1)C2=CC(=CC=C2)F)C(=O)N[C@H]3CCCNC3	-5.7827	AZD7762	AZD-7762; AZD-7762
NB-Ebc1	NCGC00263177-01	-1.1	-97.324	-101.915	1.6986	COC1=C(OCCCCCCC(=O)NO)C=C2C(=NC=NC2=C1)NC3=CC(=CC=C3)C#C	-5.7699	CUDC-101	CUDC-101
NB-Ebc1	NCGC00091112-08	-1.1	-102.552	-107.66	1.85062	CN(C)C1=CC=C(C=C1)C(C2=CC=C(C=C2)N(C)C)=C/3\C=C/C(/C=C3)=[N+](C)C	-5.7327	Methylrosaniline chloride	; Triple Dye; Basic Violet 3; ; Methyl violet 2B; Hexamethyl-p-rosaniline chloride (Gentian violet); Crystal Violet;GENTIAN VIOLET; Genapax; Methyl Violet 10B; Gentian violet; Crystal violet solution;Gentian violet
NB-Ebc1	NCGC00346486-01	-1.1	-88.932	-85.321	1.85062	CN(C)CC1=C(OC2=CC=CC=C12)C(=O)NCCOC3=CC=C(C=C3)C(=O)NO	-5.7327	Abexinostat	PCI-24781
NB-Ebc1	NCGC00095145-01	-1.1	-76.779	-86.608	2.07642	C[C@]12C3CCC(O3)[C@]1(C)C(=O)OC2=O	-5.6827	Cantharidin	; CANTHARIDIN;Cantharidin; Cantharidine
NB-Ebc1	NCGC00161703-02	-1.1	-114.22	-103.633	2.07642	COC1=CC=CC2=C1C(=NC(=N2)C3=CC=CS3)NN4C(=O)\C=C(C)/C4=O	-5.6827	NCGC00161703	NCGC00161703;NCGC00161703
NB-Ebc1	NCGC00345829-01	-1.2	-67.39	-76.92	2.07642	CSC1=CC(=CC=C1)NC2=NC3=C(C=N2)/C=C(C(=O)N3C)/C4=C(Cl)C=CC=C4Cl	-5.6827	PD-173955	PD173955
NB-Ebc1	NCGC00263155-01	-1.1	-103.958	-103.704	2.13841	ONC(=O)/C=C/C1=CC(=CC=C1)[S+]([O-])(=O)NC2=CC=CC=C2	-5.6699	Belinostat	Belinostat
NB-Ebc1	NCGC00263617-05	-1.1	-106.326	-90.028	2.32979	CN(C)C1=CC=C(C=C1)C(=O)NCCCCCCC(=O)NO	-5.6327	M344	M-344;M344;M 344
NB-Ebc1	NCGC00345815-01	-1.1	-98.412	-97.435	2.32979	CCC[C@H](NC(=O)[C@H](CC(C)C)NC(=O)[C@H](CC(C)C)NC(=O)OCC1=CC=CC=C1)C=O	-5.6327	MG-115	Z-Leu-Leu-Nva-H (aldehyde)
NB-Ebc1	NCGC00164493-02	-2.1	-102.208	-76.423	2.5654	[O-][n+]2ccccc2SSc1cccc[n+]1[O-]	-5.5908	Dipyrithione
NB-Ebc1	NCGC00346457-01	-2.2	-94.095	-79.198	2.5654	COC1=C(OCCCN2CCOCC2)C=CC\3=C1/N=C(/NC(=O)C4=CN=C(N)N=C4)N5CC/N=C35	-5.5908	BAY-80-6946	BAY-80-6946
NB-Ebc1	NCGC00094792-06	-1.1	-97.106	-88.232	2.61406	NC/1=N/C2=C([NH]C=N2)C(=S)N1	-5.5827	Tioguanine	2-Amino-6-mercaptopurine; Thioguanine Hemihydrate; thioguanine Pt(II); ; 2-Amino-6-thiopurine;Thioguanine;THIOGUANINE; THIOGUANINE; Tioguanina; 2-Amino-6-purinethiol;6-Thioguanine; 6-Thioguanine
NB-Ebc1	NCGC00161327-05	-1.2	-53.806	-65.339	2.61406	C[C@H](CCCC(C)(C)O)[C@H]1CC[C@H]2C(/CCC[C@]12C)=C/C=C3/C[C@@H](O)C[C@H](O)C3=C	-5.5827	Calcitriol	; ;Calcitriol (Rocaltrol); Receptors, Calcitriol; 1(alpha),25-DIHYDROXYVITAMIN D3;Calcitriol; Calcitriol
NB-Ebc1	NCGC00166288-02	-1.1	-103.606	-104.712	2.61406	[I-].CCN3c4ccccc4SC3=CC=Cc2sc1ccccc1[n+]2CC	-5.5827	3,3'-Diethylthiacarbocyanine iodide
NB-Ebc1	NCGC00178913-04	-1.1	-101.82	-101.731	2.61406	CC/1=C(\O)C(=O)\C=C2/C1=C/C=C3\[C@@]2(C)CC[C@@]4(C)[C@@H]5C[C@@](C)(CC[C@]5(C)CC[C@]34C)C(O)=O	-5.5827	Tripterin	CELASTROL;Celastrol
NB-Ebc1	NCGC00263442-01	-1.2	-83.973	-80.9	2.61406	NC2=Nc1ncnc1C(=S)N2	-5.5827	6-Thioguanine
NB-Ebc1	NCGC00346827-01	-1.1	-121.574	-106.301	2.61406	CN[C@@H]1C[C@H]2O[C@@](C)([C@@H]1OC)[N]3C4=C(C=CC=C4)C5=C6[C@H](O)NC(=O)C6=C7C8=C(C=CC=C8)[N]2C7=C35	-5.5827	7-Hydroxystaurosporine	UCN-01
NB-Ebc1	NCGC00346951-01	-1.1	-92.246	-103.857	2.61406	O=C1C2=CC=CC=C2[N+]3=C1C4=C(C=C3)C5=CC=CC=C5[NH]4	-5.5827	Fascaplysin	Fascaplysin
NB-Ebc1	NCGC00165811-03	-1.1	-90.829	-100.859	2.93303	OC1=C(C=C(Cl)C=C1)C(=O)NC2=CC(=CC(=C2)C(F)(F)F)C(F)(F)F	-5.5327	IMD-0354	IMD-0354;IMD 0354;IMD-0354
NB-Ebc1	NCGC00249897-01	-1.1	-117.162	-104.843	2.93303	Cc1ccc(c2[Hg]Oc12)[N+]([O-])=O	-5.5327	Nitromersol
NB-Ebc1	NCGC00015959-09	-1.1	-115.65	-107.501	3.22965	C[n+]2cc1c6OCOc6ccc1c3ccc4cc5OCOc5cc4c23	-5.4908	Sanguinarine
NB-Ebc1	NCGC00014911-01	-1.1	-96.622	-103.153	3.29091	CC(C)(O)\C=C/C(=O)[C@](C)(O)[C@H]1[C@H](O)C[C@]2(C)[C@@H]3C\C=C4/[C@@H](/C=C(/O)C(=O)C4(C)C)[C@]3(C)C(=O)C[C@@]12C	-5.4827	Cucurbitacin I
NB-Ebc1	NCGC00093356-08	-1.2	-86.093	-76.378	3.29091	NC\1=N\C(=O)N(\C=C1)[C@@H]2O[C@H](CO)[C@@H](O)[C@@H]2O	-5.4827	Cytarabine	; Aracytidine; Cytidine-5-3H; Aracytine;Cytosine-1-beta-D-arabinofuranoside hydrochloride; ; 6 Cytarabine; Ribonucleoside, Cytosin; Cytosar-U; Riboside, Cytosin; xyloC; Cytosar; Cytosine beta-D-riboside; Arabinocytidine; Cytarabine; Arabinosylcytosine; Cytidine-2-14C; Ara-C hydrochloride; Hydrochloride, Cytarabin;Cytarabine hydrochloride;Cytarabine; Cytosine-1-beta-D-arabinofuranoside hydrochlori…
NB-Ebc1	NCGC00161923-04	-2.2	-72.712	-75.573	3.29091	COC1=C(OC)C(=CC(=C1)[C@H]2[C@H]3[C@H](COC3=O)[C@@H](O)C4=C2C=C5OCOC5=C4)OC	-5.4827	Picropodophyllin	podophyllotoxin 4-O-Glcp;; ;Podophyllotoxin;PICROPODOPHYLLOTOXIN; PICROPODOPHYLLOTOXIN;Picropodophyllotoxin
NB-Ebc1	NCGC00253438-01	-2.1	-105.733	-75.934	3.29091	CC[C@H]1N(C2CCCC2)C3=NC(=NC=C3N(C)C1=O)NC4=CC=C(C=C4OC)C(=O)NC5CCN(C)CC5	-5.4827	BI-2536	BI-2536;BI-2536
NB-Ebc1	NCGC00263136-03	-1.2	-71.427	-78.459	3.29091	CCCCC1=NC2=CC(=CC=C2[N]1CCN(CC)CC)/C=C/C(=O)NO	-5.4827	Pracinostat	Pracinostat;SB-939;Pracinostat
NB-Ebc1	NCGC00263918-03	-1.1	-108.273	-92.857	3.29091	Cl.OCC(=O)[C@@]4(O)C[C@H](O[C@H]1C[C@H](N)[C@H](O)[C@H](C)O1)c5c(O)c3C(=O)c2c(OC)cccc2C(=O)c3c(O)c5C4	-5.4827	Adriamycin hydrochloride-DNA complex	EPIRUBICIN HYDROCHLORIDE;Epirubicin Hydrochloride
NB-Ebc1	NCGC00344543-01	-1.1	-89.463	-92.47	3.29091	OCC(=O)[C@]4(O)Cc3c(c(O)c2C(=O)c1c(OC)cccc1C(=O)c2c3O)[C@H](C4)O[C@H]6C[C@H](N)[C@H](O[C@@H]5CCCCO5)[C@H](C)O6	-5.4827	Pirarubicin
NB-Ebc1	NCGC00346535-01	-1.2	-62.386	-67.005	3.29091	COC1=CC=C(C=C1)[S+]([O-])(=O)N(C(C)=O)C2=C(C=CC=C2)\C=C\C\3=C\C=[N](=O)\C=C3	-5.4827	IVX-214	HMN-214
NB-Ebc1	NCGC00096122-05	-1.2	-68.318	-71.179	3.69246	Sc3ncnc2c3ncn2[C@@H]1O[C@H](CO)[C@@H](O)[C@H]1O	-5.4327	Thioinosine
NB-Ebc1	NCGC00161927-03	-2.2	-91.238	-81.566	3.69246	COC1=C(O)C(=CC(=C1)[C@H]2C3C(COC3=O)[C@H](O)C4=C2C=C5OCOC5=C4)OC	-5.4327	4-Demethylepipodophyllotoxin	4'-Demethylepipodophyllotoxin;4'-DEMETHYLEPIPODOPHYLLOTOXIN
NB-Ebc1	NCGC00164625-04	-1.1	-105.913	-93.976	4.14301	[Na+].CC(C)c1nc(c(/C=C/[C@@H](O)C[C@@H](O)CC([O-])=O)c(c1COC)c2ccc(F)cc2)C(C)C	-5.3827	Cerivastatin sodium
NB-Ebc1	NCGC00188346-01	-1.2	-74.857	-68.535	4.14301	Oc1cc2cc(nc2cc1)c4nn(c3ncnc(N)c34)C(C)C	-5.3827	PP242	PP242;PP 242
NB-Ebc1	NCGC00346542-01	-2.1	-133.074	-94.725	4.64854	CC[S+]([O-])(=O)NC1=CC=C2NC(=O)C(=C(NC3=CC=C(CN4CCCCC4)C=C3)/C5=CC=CC=C5)/C2=C1	-5.3327	Hesperadin	Hesperadin
NB-Ebc1	NCGC00346573-01	-2.1	-119.537	-99.134	4.64854	CNC(=O)CN1CCC(CC1)OC2=C(OC)C=C3N=CN=C(NC4=C(F)C(=CC=C4)Cl)C3=C2	-5.3327	Sapitinib	AZD8931
NB-Ebc1	NCGC00015962-02	-1.2	-62.502	-69.515	5.21574	OC1=CC=C(C=C1)C2=NC(=C([NH]2)C3=CC=C(F)C=C3)C4=CC=NC=C4	-5.2827	SB-202190	SB 202190;SB-202190
NB-Ebc1	NCGC00025212-08	-1.1	-85.738	-80.168	5.21574	O=C2OC(=O)[C@]3(C)C1CCC(O1)[C@]23C	-5.2827	Cantharidin
NB-Ebc1	NCGC00091387-08	-1.1	-94.963	-97.344	5.21574	[Br-].CC[n+]3c4cc(N)ccc4c1ccc(N)cc1c3c2ccccc2	-5.2827	Ethidium bromide
NB-Ebc1	NCGC00164600-03	-1.2	-74.566	-74.47	5.21574	C[C@@H]1CC[C@H]2[C@@H](C)[C@H](O[C@@H]3O[C@@]4(C)CC[C@@H]1[C@@]23OO4)OC(=O)CCC(O)=O	-5.2827	Artesunate	Artesunate (AS);Artesunate;ARTEMISININUM; Artesunate (AS)
NB-Ebc1	NCGC00090757-06	-1.2	-72.988	-66.371	5.85216	O=C(O)[C@@H](N)Cc1ccc(cc1)N(CCCl)CCCl	-5.2327	Melphalan	; Mustard, Phenylalanin; Melfalano;Melphalan; ; Sarcolisina; L-Phenylalanine mustard;MELPHALAN; Melphalan
NB-Ebc1	NCGC00091050-09	-1.1	-109.529	-106.384	5.85216	CC(=O)O[Hg]c1ccccc1	-5.2327	Phenylmercuric acetate
NB-Ebc1	NCGC00092289-01	-1.1	-97.577	-104.013	5.85216	ClC/1=C(NCCN2CCOCC2)/C(=O)C3=C(C=CC=N3)C1=O	-5.2327	DA-3003-1	NSC-663284; DA-3003-1;DA-3003-1
NB-Ebc1	NCGC00183677-03	-2.1	-118.851	-94.616	5.85216	COC1=CC(=C2C(=O)O[C@@H](C)C\C=C/C(=O)[C@@H](O)[C@@H](O)CC3OC3C2=C1)O	-5.2327	Hypothemycin	Hypothemycin
NB-Ebc1	NCGC00186460-01	-1.1	-110.313	-102.808	5.85216	O=C(OC)[C@]12CC[C@@]3(C)[C@]4(C)CC[C@H]5[C@@](C)(C)C(=O)C(=C[C@]5(C)C4=CC(=O)[C@@H]3[C@@H]2C[C@](C)(C)CC1)C#N	-5.2327	Bardoxolone methyl	Bardoxolone methyl; Bardoxolone methyl
NB-Ebc1	NCGC00244256-02	-1.1	-102.496	-102.09	5.85216	C[C@@]12O[C@@H](C[C@]1(O)CO)[N]3C4=C(C=CC=C4)C5=C6C(=O)NCC6=C7C8=C(C=CC=C8)[N]2C7=C35	-5.2327	Lestaurtinib???	KT-5555;CEP-701;Lestaurtinib; Lestaurtinib;SPM-924
NB-Ebc1	NCGC00346647-01	-1.1	-108.25	-106.359	5.85216	CNC(=O)C1=C(F)C=CC=C1NC2=C3C=C[NH]C3=NC(=N2)NC4=C(OC)C=C5CCN(C(=O)CN(C)C)C5=C4	-5.2327	GSK1838705A	GSK1838705A
NB-Ebc1	NCGC00346948-01	-2.1	-100.766	-103.39	5.85216	ONC(=O)C=CC#CC1=CC(=CC=C1)N[S+]([O-])(=O)C2=CC=CC=C2	-5.2327	Oxamflatin	Oxamflatin
NB-Ebc1	NCGC00346956-01	-1.1	-81.822	-80.927	5.85216	CNC(=O)C1=CC=C(NC2=CC(=C3C=C[NH]C3=N2)NC4=C(C=CC=C4)[S+]([O-])(=O)C(C)C)N=C1	-5.2327	HMSL10015	HMSL10015
NB-Ebc1	NCGC00094857-05	-1.2	-70.752	-73.183	6.56623	Cl.O.Nc1c3ccccc3nc2ccccc12	-5.1827	9-Aminoacridine, monohydrochloride, monohydrate
NB-Ebc1	NCGC00167496-03	-1.1	-93.539	-92.368	6.56623	[Cl-].CN(C)c1ccc2nc3ccc(cc3[s+]c2c1)N(C)C	-5.1827	Methylene blue	; Ehrlich's reagent III; Urolene Blue; Yamamoto Methylene Blue B; Methylene Blue Hydrate; Azure II eosinate; Blue, Swis; Taylor's Blue; Cloruro de metiltioninio; Blue, Methylen; ; Methylene blue trihydrate; N, Methylene Blu; Methylene blue; Methylene blue hydrate; Methylene Blue hydrate; Basic Blue 9; Chromosmon;Methylene blue; Methylene Blue solution; Blue N, Methylen; Azure II; Methylene Blue N…
NB-Ebc1	NCGC00160664-03	-1.1	-119.768	-98.886	7.36743	[O-][N+](=O)c1ccc(O)c2ncccc12	-5.1327	Nitroxoline
NB-Ebc1	NCGC00163424-03	-2.1	-109.516	-98.007	7.36743	CO[C@H]1C[C@H](C)C\C2=C(NCC=C)\C(=O)\C=C(NC(=O)\C(=C\C=C/[C@H](OC)[C@@H](OC(N)=O)C(=C/[C@H](C)[C@H]1O)/C)C)/C2=O	-5.1327	Tanespimycin	Tanespimycin;17-Allylamino-geldanamycin
NB-Ebc1	NCGC00178879-04	-1.1	-121.998	-104.395	7.36743	[Na+].[O-]C(=O)c1ccccc1S[Hg]CC	-5.1327	Thimerosal
NB-Ebc1	NCGC00183109-02	-1.1	-100.699	-92.475	7.36743	CC(C)c1nnc(C)n1[C@H]2C[C@@H]5CC[C@H](C2)N5CC[C@H](NC(=O)C3CCC(F)(F)CC3)c4ccccc4	-5.1327	Maraviroc	;4,4-difluoro-N-((1S)-3-(exo-3-(3-isopropyl-5-methyl-4H-1,2,4-triazol-4-yl)-8-azabicyclo(3.2.1)oct-8-yl)-1-phenylpropyl)cyclohexanecarboxamide;Maraviroc
NB-Ebc1	NCGC00187481-04	-2.2	-75.186	-68.394	7.36743	CN1C(=O)N(C2=CC=C(C=C2)C(C)(C)C#N)C3=C4C=C(C=CC4=NC=C13)C5=CC6=C(C=CC=C6)N=C5	-5.1327	BEZ-235	NVP-BEZ-235; BEZ235;BEZ235
NB-Ebc1	NCGC00263145-01	-1.1	-103.518	-104.459	7.36743	OC1=NN=C(SC2=NC=C(S2)[N+]([O-])=O)[N]1C3=CC4=C(OCCO4)C=C3	-5.1327	BI-78D3	BI-78D3
NB-Ebc1	NCGC00346490-01	-2.1	-96.416	-86.447	7.36743	NCC(=O)NC1=CC=C(C=C1)[N]2N=C(C=C2C3=CC4=C(C=C3)C5=C(C=CC=C5)C=C4)C(F)(F)F	-5.1327	OSU-03012	OSU-03012
NB-Ebc1	NCGC00161418-02	-1.1	-102.745	-105.904	8.2664	CCC1=CC=C(OCC2=C(C=CC=C2)C(=O)NC3=CC4=C(C=C3)N=C(C)C=C4N)C=C1	-5.0827	JTC-801	JTC-801; JTC-801
NB-Ebc1	NCGC00164624-03	-1.1	-88.373	-71.93	8.2664	CC(C)(C)C(=O)OCO[P](=O)(COCC[N]1C=NC2=C1N=CN=C2N)OCOC(=O)C(C)(C)C	-5.0827	Adefovir dipivoxil	;Hepsera;Adefovir Dipivoxil (Preveon, Hepsera);Adefovir dipivoxil; Preveon; Adefovir dipivoxil; Adefovir pivoxil; Adefovir Pivoxil
NB-Ebc1	NCGC00182851-02	-1.1	-90.228	-91.078	8.2664	OCC(=O)[C@@]3(O)[C@@H](C)C[C@H]2[C@@H]4CCC1=CC(=O)C=C[C@]1(C)[C@H]4C(=O)C[C@@]23C	-5.0827	Meprednisone	;Betapar;Meprednisone; Meprednisone; Meprednisona; Meprendisone; Betapar; Bitanisone
NB-Ebc1	NCGC00250408-01	-2.1	-125.069	-104.294	8.2664	COC1=C(N[S+]([O-])(=O)C2=C(F)C=C(F)C=C2)C=C(C=N1)C3=CC=C4N=CC=C(C5=CN=NC=C5)C4=C3	-5.0827	GSK-2126458	GSK 2126458;2126458/GSK-458
NB-Ebc1	NCGC00253562-02	-1.2	-53.155	-75.053	8.2664	CN(C)CC[C@H](CSC1=CC=CC=C1)NC2=C(C=C(C=C2)[S+]([O-])(=O)NC(=O)C3=CC=C(C=C3)N4CCN(CC4)CC5=C(C=CC=C5)C6=CC=C(Cl)C=C6)[N+]([O-])=O	-5.0827	ABT-737	ABT-737
NB-Ebc1	NCGC00346571-01	-2.1	-120.795	-103.048	8.2664	CC(C)[C@@H](N(CCCN)C(=O)C1=CC=C(C)C=C1)C/2=C(\CC3=CC=CC=C3)C(=O)C4=C(O2)C=C(Cl)C=C4	-5.0827	SB-743921	SB 743921
NB-Ebc1	NCGC00346595-01	-1.1	-103.233	-103.393	8.2664	CC1(C)CC[C@H](O)[C@]23CO[C@](O)([C@@H](O)[C@H]12)[C@@]45[C@H](O)[C@@H](CCC34)C(=C)C5=O	-5.0827	Oridonin	Oridonin (Isodonol)
NB-Ebc1	NCGC00346931-01	-2.1	-91.028	-85.472	8.2664	CNC(=O)C1=CC=CC=C1NC2=NC(=NC=C2Cl)NC3=CC=C(C=C3OC)N4CCOCC4	-5.0827	NVP-TAE226	NVP-TAE226
NB-Ebc1	NCGC00347064-01	-1.1	-101.911	-103.448	8.2664	COC1=C2N=C(N=C(NCC3=CC=CC=C3)C2=CC=C1)[N]4C(=NC5=C4C=CC=C5)N	-5.0827	KUC107871N-04
NB-Ebc1	NCGC00178352-06	-2.1	-110.884	-103.453	9.27505	Cl.Cl.CCCCC(CC)CNC(=N)NC(=N)NCCCCCCNC(=N)NC(=N)NCC(CC)CCCC	-5.0327	Alexidine dihydrochloride
NB-Ebc1	NCGC00263222-01	-1.1	-113.857	-103.946	9.27505	CC1(C)OC/2=C(\[C@H](NCC3=CC=CC=C3)[C@@H]1O)C(=O)C4=CC=CC=C4C2=O	-5.0327	CAY10581	CAY10581
NB-Ebc1	NCGC00346643-01	-1.1	-104.503	-100.919	9.27505	CO[C@H]1C[C@H](C)C\C2=C(OC)/C(=O)\C=C(\NC(=O)\C(=C\C=C\[C@H](OC)[C@@H](OC(N)=O)\C(=C\[C@H](C)[C@H]1O)C)C)C2=O	-5.0327	Geldanamycin	Geldanamycin
NB-Ebc1	NCGC00346652-01	-2.2	-85.549	-86.896	9.27505	CC(=O)NCC(=O)N1[C@H]2CC[C@@H]1C3=C2C=CC(=C3)NC4=NC(=C(C=N4)C(F)(F)F)NC5CCC5	-5.0327	PF-03814735	PF-03814735
OHS-50	NCGC00242514-01	-1.1	-89.39	-98.412	0.005216	COCC[N]1C(=[N+](CC2=NC=CN=C2)C3=C1C(=O)C4=CC=CC=C4C3=O)C	-8.2827	Sepantronium bromide	YM-155;YM155
OHS-50	NCGC00346464-01	-1.1	-79.356	-86.677	0.005216	CON(C)C(=O)N1\N=C(/S[C@]1(CCCN)C2=CC=CC=C2)C3=CC(=CC=C3F)F	-8.2827	ARRY-520	ARRY-520
OHS-50	NCGC00346571-01	-1.1	-81.932	-97.88	0.009275	CC(C)[C@@H](N(CCCN)C(=O)C1=CC=C(C)C=C1)C/2=C(\CC3=CC=CC=C3)C(=O)C4=C(O2)C=C(Cl)C=C4	-8.0327	SB-743921	SB 743921
OHS-50	NCGC00025060-15	-1.2	-78.085	-68.947	0.013101	O=C(O)[C@H](CCC(=O)O)NC(=O)c1ccc(cc1)N(C)Cc2nc3c(nc2)nc(N)nc3N	-7.8827	Methotrexate	Methylaminopterin; Antifolan; Amethopterin (R,S); Mtx-1 protein, rat; Dl-Amethopterin; Methotrexate Hydrate;Abitrexate (Methotrexate); (+/-)Amethopterin; ; D-Methotrexate; (-)Amethopterin; Mexate; methotrexate; Methotrexate hydrate; Metotrexato; Slc19a1 protein, rat; L-Amethopterin hydrate; (+)-Amethopterin hydrate; Methotrexate; 8 D-(-)-Amethopterin;Methotrexate hydrate; DL-Amethopterin; MTXGlu3…
OHS-50	NCGC00181131-02	-1.1	-90.914	-92.062	0.013101	C[C@H]1CCC[C@@]2(C)O[C@H]2C[C@H](OC(=O)C[C@H](O)C(C)(C)C(=O)[C@H](C)[C@H]1O)\C(C)=C\C3=CSC(=N3)C	-7.8827	Epothilone B	; (-)-Epothilone B; Epothilone B;Patupilone; epothilon B; EpoB;Epothilone B (EPO906)
OHS-50	NCGC00016447-02	-1.2	-62.729	-65.143	0.016494	C[C@@H]1O[C@@H](O[C@H]\2CC[C@]\3(C)[C@@H]4CC[C@]5(C)[C@@H](CC[C@@]5(O)[C@H]4CCC3=C2)C/6=C/OC(=O)/C=C6)[C@H](O)[C@H](O)[C@@H]1O	-7.7827	Proscillaridin	Scillase; Proscillaridin;Proscillaridin; ; Caradrin; Sandoscill; Digitalysat; A, Proscillaridi; Proscillaridin A; Proscilaridina; Talusin; Rhamnoside, Scillareni
OHS-50	NCGC00346704-01	-1.2	-71.749	-79.745	0.016494	CO[C@H]1C[C@H]2OC[C@@]2(OC(C)=O)[C@H]3[C@H](OC(=O)C4=CC=CC=C4)[C@]5(O)C[C@H](OC(=O)[C@H](O)[C@@H](NC(=O)OC(C)(C)C)C6=CC=CC=C6)/C(=C(/[C@@H](OC)C(=O)[C@]13C)C5(C)C)C	-7.7827	Cabazitaxel	Cabazitaxel (Jevtana)
OHS-50	NCGC00024995-10	-1.1	-90.697	-78.225	0.020764	CC(=O)O[C@H]1C(=O)[C@]2(C)[C@@H](O)C[C@H]3OC[C@@]3(OC(C)=O)C2[C@H](OC(=O)C4=CC=CC=C4)[C@]5(O)C[C@H](OC(=O)[C@H](O)[C@@H](NC(=O)C6=CC=CC=C6)C7=CC=CC=C7)\C(=C1/C5(C)C)C	-7.6827	Paclitaxel
OHS-50	NCGC00181306-03	-1.2	-73.94	-81.913	0.023298	CC(=O)O[C@@]12CO[C@@H]1C[C@H](O)[C@]3(C)[C@@H]2[C@H](OC(=O)C4=CC=CC=C4)[C@]5(O)C[C@H](OC(=O)C(O)[C@@H](NC(=O)OC(C)(C)C)C6=CC=CC=C6)C(=C(/[C@@H](O)C3=O)C5(C)C)/C	-7.6327	Docetaxel	Docetaxolum; Docetaxel Hydrate; ; AE-docetaxel;DOCETAXEL; 5 Docetaxel; Docetaxel hydrate; Docetaxel Anhydrous; Docetaxel Trihydrate; Docetaxel;Docetaxel; Taxoltere metro
OHS-50	NCGC00319019-01	-1.1	-101.818	-96.846	0.023298	COC1CN(CCO1)C6CC(OC5C[C@@](O)(Cc4c5c(O)c3C(=O)c2c(OC)cccc2C(=O)c3c4O)C(=O)CO)OC(C)C6O	-7.6327	Nemorubicin
OHS-50	NCGC00271789-02	-1.2	-79.939	-94.717	0.02933	CC(C)[C@H]6NC(=O)[C@@H](NC(=O)c1ccc(C)c2OC3=C(C)C(=O)C(N)=C(C3=Nc12)C(=O)N[C@@H]5C(=O)N[C@@H](C(=O)N4CCC[C@H]4C(=O)N(C)CC(=O)N(C)[C@@H](C(C)C)C(=O)O[C@@H]5C)C(C)C)[C@@H](C)OC(=O)[C@H](C(C)C)N(C)C(=O)CN(C)C(=O)[C@@H]7CCCN7C6=O	-7.5327	Actinomycin D
OHS-50	NCGC00346505-01	-1.1	-76.104	-86.683	0.032909	C[C@H]1CCC[C@H]2O[C@H]2C[C@H](OC(=O)C[C@H](O)C(C)(C)C(=O)[C@H](C)[C@H]1O)\C(C)=C\C3=CSC(=N3)C	-7.4827	Epothilone A	Epothilone A
OHS-50	NCGC00025059-04	-1.1	-83.321	-96.641	0.036925	CC(C)C1NC(=O)C(NC(=O)C2=C3\N=C\4/C(=C(C)\C(=O)\C(=C4C(=O)NC5C(C)OC(=O)C(C(C)C)N(C)C(=O)CN(C)C(=O)C6CCCN6C(=O)C(NC5=O)C(C)C)N)OC3=C(C)C=C2)C(C)OC(=O)C(C(C)C)N(C)C(=O)CN(C)C(=O)C7CCCN7C1=O	-7.4327	Actinomycin D	;Actinomycin D; Actinomycin D; Ac-De; Lyovac, Cosmege; Actinomycin- IV; 7 Dactinomycin; Actinomycin C1; Lyovac-Cosmegen; Cosmegen; Cosmegen Lyovac; MSD Brand of Dactinomycin; ADdATGCAT; Dactinomicina
OHS-50	NCGC00253588-01	-1.2	-64.802	-93.84	0.036925	CC(C)(C)O\N=C\c1c3CN4C(=O)C=5COC(=O)[C@](O)(CC)C=5C=C4c3nc2ccccc12	-7.4327	Gimatecan
OHS-50	NCGC00242596-01	-1.2	-70.652	-72.471	0.04143	O=C(O)[C@H](CCC(=O)O)NC(=O)c1ccc(cc1)C(CC#C)Cc2nc3c(nc2)nc(N)nc3N	-7.3827	Pralatrexate	Pralatrexate
OHS-50	NCGC00346661-01	-1.2	-77.366	-91.259	0.04143	C/C=C(C)/C(=O)N[C@H]([C@@H](O)C(=O)O[C@H]\1C[C@@]2(O)[C@@H](OC(=O)C3=CC=CC=C3)[C@H]4[C@@](C)([C@@H](O)C[C@H]5OC[C@@]45OC(C)=O)C(=O)[C@H](OC(C)=O)C(=C1C)/C2(C)C)C6=CC=CC=C6	-7.3827	Cephalomannine	Cephalomannine
OHS-50	NCGC00017254-02	-1.2	-74.278	-75.119	0.046485	C[C@H]1CCC/C=C/C2C[C@H](O)C[C@H]2[C@H](O)\C=C\C(=O)O1	-7.3327	Cyanein	Brefeldin A;BREFELDIN A
OHS-50	NCGC00253438-01	-1.1	-80.026	-99.396	0.052157	CC[C@H]1N(C2CCCC2)C3=NC(=NC=C3N(C)C1=O)NC4=CC=C(C=C4OC)C(=O)NC5CCN(C)CC5	-7.2827	BI-2536	BI-2536;BI-2536
OHS-50	NCGC00242506-02	-1.1	-98.153	-95.775	0.073674	O=C(N[C@@H](Cc1ccccc1)C(=O)N[C@@H](CC(C)C)B(O)O)c2cnccn2	-7.1327	Bortezomib	Bortezomib;Bortezomib;MLN-341;LDP-341;Velcade
OHS-50	NCGC00263112-01	-1.1	-75.155	-98.381	0.075874	C[C@@H](OC1=C(SC(=C1)[N]2C=NC3=C2C=C(CN4CCN(C)CC4)C=C3)C(N)=O)C5=CC=CC=C5C(F)(F)F	-7.1199	GSK-461364A	GSK-461364A
OHS-50	NCGC00021301-04	-1.1	-81.806	-87.633	0.082664	OCC(=O)[C@]45OC(C)(C)O[C@@H]5C[C@@H]3[C@]4(C)C[C@H](O)[C@@]2(F)[C@H]3C[C@H](F)C1=CC(=O)C=C[C@@]12C	-7.0827	Fluocinolone acetonide	; ; Fluocet; Synalar-C; Acetonida de fluocinolona; Sinalar; Synandone; Fluocinolone acetonide;Fluocinolone acetonide
OHS-50	NCGC00095986-02	-1.1	-75.727	-91.775	0.09275	CC[C@@]1(O)C(=O)OCC/2=C1/C=C3\N(CC4=CC5=CC(=CC=C5N=C34)O)C2=O	-7.0327	10-hydroxycamptothecin	10-HYDROXYCAMPTOTHECIN
OHS-50	NCGC00263656-01	-1.2	-73.639	-66.094	0.09275	O=C1C=C(CO1)[C@H]2CC[C@]3(O)[C@@H]4CC[C@]5(O)C[C@H](C[C@@H](O)[C@]5(CO)[C@H]4[C@H](O)C[C@]23C)O[C@@H]6O[C@@H](C)[C@H](O)[C@@H](O)[C@H]6O	-7.0327	Ouabain
OHS-50	NCGC00163411-05	-1.1	-94.661	-96.388	0.104068	CC(C)[C@]12O[C@H]1[C@@H]3O[C@@]34[C@@]5(C)CC\C6=C(COC6=O)/[C@@H]5C[C@@H]7O[C@]47[C@@H]2O	-6.9827	Triptolide	Triptolide; Triptolide
OHS-50	NCGC00345809-01	-1.1	-91.515	-88.691	0.104068	CC(C)C1=N[N](C\2=C1C(=O)N\C(=N2)CC3=CC=C(OCCO)C=C3)C4=C(Cl)C=CC=C4Cl	-6.9827	RGB-286147	Cdk/Crk Inhibitor
OHS-50	NCGC00263017-01	-1.1	-83.229	-97.05	0.116766	COC1=C(OC)C=C2C(=NC(=NC2=C1)C3=CC=C(C=C3)N4CCN(C)CC4)NCCN5CCOCC5	-6.9327	CPG-52364	CPG-52364
OHS-50	NCGC00346469-01	-1.1	-94.099	-97.503	0.131014	CC(C)C[C@H](NC(=O)[C@@H](NC(=O)C1=CC=CC(=N1)C2=CC=CC=C2)[C@@H](C)O)B(O)O	-6.8827	Delanzomib	CEP18770
OHS-50	NCGC00346487-01	-1.1	-95.428	-86.96	0.131014	C[N]1C=C(CNCC2CCN(CC2)C3=NC=C(C=N3)C(=O)NO)C4=CC=CC=C14	-6.8827	Quisinostat hydrochloride	JNJ-26481585
OHS-50	NCGC00016994-16	-1.2	-72.932	-89.859	0.147	CC[C@@]1(O)C(=O)OC\C2=C1\C=C\3N(CC4=C3N=C5C=CC=CC5=C4)C2=O	-6.8327	Camptothecin	;Camptothecin; Campotothecine;Camptothecine (S,+); Camptothecine (S,+); Camptothecine; Sodium Camptothecin; (S)-(+)-Camptothecin;(S)-(+)-Camptothecin; "Camptothecine (S,+)"; Na-CPT;CAMPTOTHECIN
OHS-50	NCGC00247878-01	-1.2	-62.783	-71.882	0.147	CCNC(=O)C1=NOC(=C1C2=CC=C(CN3CCOCC3)C=C2)C4=C(O)C=C(O)C(=C4)C(C)C	-6.8327	NVP-AUY922	NVP-AUY922;NVP-AUY922;AUY-922/VER-52296
OHS-50	NCGC00263103-01	-1.1	-84.285	-81.038	0.147	CCOC1=C(NC(=O)\C=C\CN(C)C)C=C2C(=C1)N=CC(=C2NC3=CC(=C(F)C=C3)Cl)C#N	-6.8327	Pelitinib	EKB-569/WAY-EKB-569;Pelitinib
OHS-50	NCGC00015647-03	-1.2	-60.188	-65.078	0.207643	COC(=O)NC1=NC2=C([NH]1)C=CC(=C2)C(=O)C3=CC=CS3	-6.6827	Nocodazole	Nocodazole;nocodazole;(6-(THIOPHENE-2-CARBONYL)-1H-BENZOIMIDAZOL-2-YL)-CARBAMIC ACID METHYL ESTER
OHS-50	NCGC00250408-01	-1.1	-97.887	-97.386	0.232979	COC1=C(N[S+]([O-])(=O)C2=C(F)C=C(F)C=C2)C=C(C=N1)C3=CC=C4N=CC=C(C5=CN=NC=C5)C4=C3	-6.6327	GSK-2126458	GSK 2126458;2126458/GSK-458
OHS-50	NCGC00263216-02	-1.1	-105.553	-99.461	0.261406	NC1=NC=C(C=C1)C2=CC=C3N=CC\4=C(N(C(=O)\C=C4)C5=CC(=CC=C5)C(F)(F)F)C3=C2	-6.5827	Torin-2	Torin-2;Torin 2; Torin-2
OHS-50	NCGC00159441-03	-1.2	-46.902	-70.814	0.293303	O=C1C=C(CO1)[C@H]2CC[C@@]9(O)[C@]2(C)[C@H](O)C[C@H]4[C@H]9CC[C@@H]3C[C@H](CC[C@@]34C)O[C@@H]8O[C@H](C)[C@@H](O[C@@H]7O[C@H](C)[C@@H](O[C@@H]6O[C@H](C)[C@@H](O[C@@H]5O[C@H](CO)[C@@H](O)[C@H](O)[C@H]5O)[C@@H](O)C6)[C@@H](O)C7)[C@@H](O)C8	-6.5327	Deslanoside	Deslanoside; Cedilanid; Cedilanid-D; Cedilanid-d; C, Desacetyllanatosid; Lanatoside, Desacety; Deslanatoside C; C, Deslanatosid; C, Desacetyldigilanid; Desacetyl Lanatoside; Deslanosido;
OHS-50	NCGC00263117-02	-1.1	-87.817	-90.227	0.293303	CC1=C(CCNCC2=CC=C(\C=C\C(=O)NO)C=C2)C3=CC=CC=C3[NH]1	-6.5327	Panobinostat (LBH589)	LBH-589 (Panobinostat);LBH-589/NVP-LBH-589;Panobinostat; Panobinostat
OHS-50	NCGC00014925-06	-1.2	-70.122	-81.456	0.329091	Cl.CN(C)Cc1c2cc3CN4C(=O)C=5COC(=O)[C@](O)(CC)C=5C=C4c3nc2ccc1O	-6.4827	Topotecan HCl	; Hycamtamine; Topotecane; Nogitecan hydrochloride;Nogitecan hydrochloride/NSC-609699;Topotecan hydrochloride; Topotecan hydrochloride;TOPOTECAN HYDROCHLORIDE; Nogitecan Hydrochloride; Hycamtin
OHS-50	NCGC00016706-05	-1.2	-78.117	-67.007	0.329091	CCCCC1=CC2=C([NH]C(=N2)NC(=O)OC)C=C1	-6.4827	Parbendazole	Parbendazole
OHS-50	NCGC00263167-02	-1.1	-90.441	-95.869	0.329091	CC(C)(C)C1=CN=C(CSC2=CN=C(NC(=O)C3CCNCC3)S2)O1	-6.4827	SNS-032	SNS-032;BMS-387032; SNS-032;SNS-032 (BMS-387032)
OHS-50	NCGC00346574-01	-1.2	-51.947	-71.5	0.329091	CCC[C@H](NC1=C(C)C=NC(=N1)C2=CC(=C(NC(=O)NCC)C=C2)OC)C3=CC=CN=C3	-6.4827	Lexibulin hydrochloride	CYT997
OHS-50	NCGC00346940-01	-1.1	-97.383	-99.588	0.329091	OCCCNC1=CC(=CC=N1)C2=NC(=NC=C2)NC3=CC=CC(=C3)Cl	-6.4827	CGP-60474	CGP60474
OHS-50	NCGC00015038-08	-1.1	-72.392	-79.395	0.369246	NC1=NC2=NC=C(CNC3=CC=C(C=C3)C(=O)NC(CCC(O)=O)C(O)=O)N=C2C(=N1)N	-6.4327	Aminopterin	Aminopterin;4-Aminofolic acid;Aminofolic acid, 4-;AMINOPTERIN
OHS-50	NCGC00095055-03	-1.2	-50.008	-73.32	0.369246	CCC(C1CCC(C)C(O1)C(C)C(O)C(C)C(=O)C(CC)C2OC\3(O[C@]4(CC[C@@](C)(O4)C5CC[C@@](O)(CC)C(C)O5)C(O)\C=C3)C(C)CC2C)C([O-])=O	-6.4327	Salinomycin	; ; Coxistac; Salinomycin sodium; Salinomicina;SALINOMYCIN, SODIUM;"SALINOMYCIN, SODIUM"
OHS-50	NCGC00263200-01	-1.1	-86.871	-98.239	0.369246	CC1=NC(=NC(=C1)NC2=CC(=CC=N2)NC(=O)C3=C(Cl)C=CC=C3Cl)N	-6.4327	RO495	RO495
OHS-50	NCGC00345823-01	-1.1	-95.737	-98.495	0.369246	CC(C)(N)C1=CC=C(C=C1)C2=NC3=C(C=CC=C3)N=C2C4=CC=CC=C4	-6.4327	Akt-I-1,2	Akt-I-1,2 (Akt-I-1,2)
OHS-50	NCGC00346681-01	-1.1	-92.24	-99.537	0.369246	COC1=CC=C(C=N1)C2=CC=C3N=CC4=C(N(C(=O)N4C)C5=CC=C(N6CCNCC6)C(=C5)C(F)(F)F)C3=C2	-6.4327	NVP-BGT226	NVP-BGT226
OHS-50	NCGC00024379-04	-1.1	-107.134	-98.489	0.414301	COc4cc5CCN[C@H](C[C@H]1C[C@H]2c3cc(OC)c(OC)cc3CCN2C[C@@H]1CC)c5cc4OC	-6.3827	Emetine	; ; Emetine;Emetine dihydrochloride; Emetine dihydrochloride; Emetine dihydrochloride hydrate;Emetine..2HCl; Hydrochloride, Emetin; Dihydrochloride, Emetin; Emetine Dihydrochloride;Emetine dihydrochloride hydrate; Amebicide;EMETINE
OHS-50	NCGC00094792-06	-1.2	-72.25	-77.138	0.414301	NC/1=N/C2=C([NH]C=N2)C(=S)N1	-6.3827	Tioguanine	2-Amino-6-mercaptopurine; Thioguanine Hemihydrate; thioguanine Pt(II); ; 2-Amino-6-thiopurine;Thioguanine;THIOGUANINE; THIOGUANINE; Tioguanina; 2-Amino-6-purinethiol;6-Thioguanine; 6-Thioguanine
OHS-50	NCGC00250401-01	-1.1	-100.242	-96.494	0.414301	CN1CC[C@H]([C@@H](O)C1)C2=C(O)C=C(O)C3=C2O\C(=C/C3=O)C4=CC=CC=C4Cl	-6.3827	Flavopiridol	HMR-1275;NSC-649890;Alvocidib;L86-8275;MDL-107826A;HL-275; Flavopiridol;Flavopiridol
OHS-50	NCGC00179454-04	-1.1	-76.994	-84.365	0.4562	CC[C@]1(CC[C@@H](O1)[C@]2(C)CC[C@]3(C[C@H](O)[C@@H](C)[C@H](O3)[C@@H](C)[C@@H](OC)[C@H](C)C([O-])=O)O2)[C@@H]4O[C@H](C[C@@H]4C)[C@H]5O[C@@](O)(CO)[C@H](C)C[C@@H]5C	-6.3408	Monensin sodium salt	Rumensin;; Monensin A sodium salt; Monensin A Sodium Comple; Monensin A;Monensin sodium salt; Monensin sodium;Monensin; Monensina; Monensin-A-Sodium Complex; Monensin Monosodium Salt; Coban; Monensin Sodium;Monensin sodium salt (Coban)
OHS-50	NCGC00164625-04	-1.1	-103.14	-96.039	0.464854	[Na+].CC(C)c1nc(c(/C=C/[C@@H](O)C[C@@H](O)CC([O-])=O)c(c1COC)c2ccc(F)cc2)C(C)C	-6.3327	Cerivastatin sodium
OHS-50	NCGC00250398-01	-1.1	-92.291	-96.331	0.464854	CN(C)C1CCN(CC1)C(=O)C2=CC=C(NC(=O)NC3=NC(=NC(=N3)N4CCOCC4)N5CCOCC5)C=C2	-6.3327	PF-05212384	PKI-587;PF-05212384
OHS-50	NCGC00346500-01	-1.1	-94.467	-100.228	0.464854	CN(/N=C/C1=CN=C2C=CC(=C[N]12)Br)[S+]([O-])(=O)C3=C(C)C=CC(=C3)[N+]([O-])=O	-6.3327	PIK-75	PIK-75
OHS-50	NCGC00345852-01	-1.1	-79.588	-88.981	0.521574	CC(C)C1=C2N=C(N[C@@H](CO)[C@H](O)CO)C=C(NCC3=CC=CC=C3)[N]2N=C1	-6.2827	BS-194	BS194
OHS-50	NCGC00263146-01	-1.1	-88.258	-97.965	0.537145	CC1=NC=C(C=C1)C2=N[N](C=N2)C3=CC=C(NC4=NC=CC(=N4)C5=CC(=CC=C5)N6CCOCC6)C=C3	-6.2699	SR-3306	SR-3306
OHS-50	NCGC00249612-01	-1.1	-100.946	-97.805	0.585216	CC(C)C[C@H](NC(=O)CNC(=O)C1=C(Cl)C=CC(=C1)Cl)B2OC(=O)CC(CC(O)=O)(O2)C(O)=O	-6.2327	Ixazomib citrate
OHS-50	NCGC00346827-01	-1.1	-103.497	-101.332	0.585216	CN[C@@H]1C[C@H]2O[C@@](C)([C@@H]1OC)[N]3C4=C(C=CC=C4)C5=C6[C@H](O)NC(=O)C6=C7C8=C(C=CC=C8)[N]2C7=C35	-6.2327	7-Hydroxystaurosporine	UCN-01
OHS-50	NCGC00347958-01	-1.1	-97.381	-97.695	0.585216	CN1CCN(CC1)CC2=CC=C(NC(=O)NC3=CC=C(OC4=CC(=NC=N4)NC(=O)C5CC5)C=C3)C=C2C(F)(F)F	-6.2327	WS3
OHS-50	NCGC00263563-01	-1.2	-70.252	-78.185	0.656623	[NH4+].O[C@]1(CC([O-])=O)O[C@H]([C@H](OC)[C@@H](OC)[C@@H]1C)[C@H](C)[C@H]2O[C@]3(C[C@H](O)[C@H]2C)CC[C@](C)(O3)[C@H]4CC[C@](C)(O4)[C@@H]6O[C@H](C[C@@H]6OC5C[C@H](OC)[C@@H](OC)[C@H](C)O5)[C@H]7O[C@](C)(O)[C@H](C)C[C@@H]7C	-6.1827	Maduramicin ammonium
OHS-50	NCGC00346626-01	-1.1	-98.642	-99.224	0.656623	ClC1=CC\2=C(NC(=O)\C(=C2N[C@@H]3CN4CCC3CC4)C5=NC6=C([NH]5)C=CC=C6)C=C1	-6.1827	CHIR-124	CHIR-124
OHS-50	NCGC00242481-02	-1.1	-99.236	-98.411	0.736743	NC(=O)NC1=C(SC(=C1)C2=CC(=CC=C2)F)C(=O)N[C@H]3CCCNC3	-6.1327	AZD7762	AZD-7762; AZD-7762
OHS-50	NCGC00188382-04	-1.1	-89.98	-96.88	0.82664	CC(NCC1=CC=C2N(CC(C)(C)O)\C(NC2=C1)=N\C(=O)C3=CC=C(S3)C4=C[NH]N=C4)C(C)(C)C	-6.0827	NCGC00188382-01	NCGC00188382-01;NCGC00188382-01
OHS-50	NCGC00344990-01	-1.1	-99.189	-100.106	0.82664	CC(C)(O)C[N]1C(=NC2=CC(=CC=C12)CN3CCOCC3)NC(=O)C4=CC=C(S4)C5=C[NH]N=C5	-6.0827	NCGC00344990-01
OHS-50	NCGC00160428-02	-1.2	-73.667	-88.138	0.927505	ClC1=CC=C(C[N]2C=C(C(=O)C(=O)NC3=CC=NC=C3)C4=CC=CC=C24)C=C1	-6.0327	Indibulin	Indibulin
OHS-50	NCGC00161679-01	-1.1	-91.693	-97.779	0.927505	CC(C)C[C@H](NC(=O)[C@H](CC(C)C)NC(=O)[C@H](CC(C)C)NC(=O)OCC1=CC=CC=C1)C=O	-6.0327	MG-132	MG-132
OHS-50	NCGC00165811-03	-1.1	-94.948	-98.061	0.927505	OC1=C(C=C(Cl)C=C1)C(=O)NC2=CC(=CC(=C2)C(F)(F)F)C(F)(F)F	-6.0327	IMD-0354	IMD-0354;IMD 0354;IMD-0354
OHS-50	NCGC00263442-01	-1.2	-75.599	-78.324	0.927505	NC2=Nc1ncnc1C(=S)N2	-6.0327	6-Thioguanine
OHS-50	NCGC00346612-01	-1.2	-78.516	-76.753	0.927505	N[C@]1(C[S+]([O-])(=O)[C@H]2[C@@H]([C@@H]12)C(O)=O)C(O)=O	-6.0327	LY-2140023	LY2140023 (LY404039)
OHS-50	NCGC00263109-02	-1.1	-98.368	-92.83	1.04068	CC(C)C(=O)N1CCN(CC1)CC2=C(C)C3=NC(=NC(=C3S2)N4CCOCC4)C5=CN=C(N)N=C5	-5.9827	GDC-0980	R-7422/RG-7422;GDC-0980; GDC-0980
OHS-50	NCGC00263183-01	-1.1	-89.436	-92.038	1.04068	CN1CCN(CC1)C2=CC=C(NC3=NC=C4C(=O)N(CC=C)N(C5=CC=CC(=N5)C(C)(C)O)C4=N3)C=C2	-5.9827	MK-1775	MK-1775
OHS-50	NCGC00091387-08	-1.1	-90.501	-99.512	1.16766	[Br-].CC[n+]3c4cc(N)ccc4c1ccc(N)cc1c3c2ccccc2	-5.9327	Ethidium bromide
OHS-50	NCGC00346450-01	-1.2	-80.588	-87.623	1.16766	CN1\N=C(N)/C2=C[N]([C@@H]3O[C@H](CO[P](O)(O)=O)[C@@H](O)[C@H]3O)C4=C2C1=NC=N4	-5.9327	Triciribine phosphate	Tricyclic Nucleoside Monophosphate (TCN-P)
OHS-50	NCGC00346649-01	-1.1	-85.776	-87.677	1.16766	CC[N]1N=NC2=C1N=C(N=C2N3CCOCC3)C4=CC=C(NC(=O)NC5=CC=C(C=C5)C(=O)N6CCN(C)CC6)C=C4	-5.9327	PKI-402	PKI-402
OHS-50	NCGC00016855-10	-1.2	-80.301	-70.049	1.31014	O=C(OC)Nc1nc2cc(ccc2n1)Sc3ccccc3	-5.8827	Fenbendazole	; ; Phenbendasol; Fenbendazole; Panacur;FENBENDAZOLE; Fenbendazol;Fenbendazole
OHS-50	NCGC00093976-06	-1.1	-87.295	-97.362	1.31014	C[C@@H]1O[C@H](C[C@H](N)[C@@H]1O)O[C@H]2C[C@@](O)(CC3=C(O)C4=C(C(=C23)O)C(=O)C5=C(C=CC=C5)C4=O)C(C)=O	-5.8827	Idarubicin hydrochloride	; Idarubicina; Idamycin; Idarubicin hydrochloride;Idarubicin HCl; Idarubicin Hcl; 4 Desmethoxydaunorubici; IDARUBICIN HCl; 4 Demethoxydaunorubici; 4-Desmethoxydaunorubicin;Idarubicin; Idarubicin; Hydrochloride, Idarubici;Idarubicin?HCl
OHS-50	NCGC00242490-02	-1.1	-89.113	-87.175	1.31014	CCN(CC)CCOC1=CC=C(NC2=NC=C3\C=C(/C(=O)N(C)C3=N2)C4=C(Cl)C=CC=C4Cl)C=C1	-5.8827	PD-166285	PD-166285; PD-166285
OHS-50	NCGC00253626-01	-1.2	-68.194	-70.57	1.31014	Cc2nc(N)nc(N)c2c1ccc(Cl)c(Cl)c1	-5.8827	Methodichlorophen
OHS-50	NCGC00262953-01	-1.2	-67.678	-70.747	1.31014	O=C(OC)Nc1nc2cc(ccc2n1)C(=O)C3CC3	-5.8827	Cyclobendazole	Ciclobendazol;Ciclobendazole;Cyclobendazole;Methyl 5-cyclopropylcarbonyl-2-benzimidazolecarbamate;Ciclobendazolum
OHS-50	NCGC00263521-01	-1.2	-64.888	-84.507	1.31014	CC(=O)OCC(=O)[C@@]54N=C(C)O[C@@H]5C[C@@H]3[C@]4(C)C[C@H](O)[C@H]2[C@H]3CCC1=CC(=O)C=C[C@@]12C	-5.8827	Deflazacort	Deflazacort;Deflazacort (Calcort)
OHS-50	NCGC00014911-01	-1.1	-81.437	-86.432	1.47	CC(C)(O)\C=C/C(=O)[C@](C)(O)[C@H]1[C@H](O)C[C@]2(C)[C@@H]3C\C=C4/[C@@H](/C=C(/O)C(=O)C4(C)C)[C@]3(C)C(=O)C[C@@]12C	-5.8327	Cucurbitacin I
OHS-50	NCGC00017358-14	-1.2	-77.597	-65.271	1.47	COC1=CC2=C(C=C1OC)[C@H]3[C@@H](CO2)OC4=C(C=CC5=C4C[C@@H](O5)C(C)=C)C3=O	-5.8327	Rotenone	;ROTENONE;Rotenone
OHS-50	NCGC00092314-04	-1.2	-77.915	-84.388	1.47	CN4N=C(N)c2cn([C@@H]1O[C@H](CO)[C@@H](O)[C@H]1O)c3ncnc4c23	-5.8327	Tricirbine	API-2;Tricirbine;TRICIRIBINE
OHS-50	NCGC00162453-10	-1.1	-92.98	-88.054	1.47	C[C@H](\C=C(C)\C=C\C(=O)NO)C(=O)C1=CC=C(C=C1)N(C)C	-5.8327	Trichostatin A	Trichostatin A (TSA);Trichostatin A;trichostatin-A
OHS-50	NCGC00263918-04	-1.1	-105.776	-97.453	1.47	COC1=C2C(=O)C3=C(C(=C4C[C@](O)(C[C@H](O[C@H]5C[C@H](N)[C@@H](O)[C@H](C)O5)C4=C3O)C(=O)CO)O)C(=O)C2=CC=C1	-5.8327	Epirubicin hydrochloride	EPIRUBICIN HYDROCHLORIDE;Epirubicin Hydrochloride
OHS-50	NCGC00344999-01	-1.1	-95.012	-100.651	1.47	C[C@H](NCC1=CC=C2[N](CCC3=CC=CC=C3)C(=NC2=C1)NC(=O)C4=CC=C(S4)C5=C[NH]N=C5)C(C)(C)C	-5.8327	NCGC00344999-01
OHS-50	NCGC00015735-11	-1.1	-93.75	-94.126	1.61866	Clc2cc(ccc2NC(=O)c1cc(Cl)ccc1O)[N+]([O-])=O	-5.7908	Niclosamide	Yomesan;Niclosamide; Niclosamida;NICOLSAMIDE; ; Bayluscide;NICLOSAMIDE; Niclocide; Phenasal; Fenasal; Niclosamid; Radewerm; Bayer 73; Bayer 2353; Niclosamide; Clonitralide; Niclosamidel; Devermine; Niclosamide-olamine; Tr??d??mine
OHS-50	NCGC00346484-01	-1.1	-96.661	-96.494	1.64936	FC(F)C1=NC2=C(C=CC=C2)[N]1C3=NC(=NC(=N3)N4CCOCC4)N5CCOCC5	-5.7827	ZSTK-474	ZSTK474
OHS-50	NCGC00346486-01	-1.1	-95.939	-89.4	1.64936	CN(C)CC1=C(OC2=CC=CC=C12)C(=O)NCCOC3=CC=C(C=C3)C(=O)NO	-5.7827	Abexinostat	PCI-24781
OHS-50	NCGC00346951-01	-1.1	-93.443	-99.021	1.64936	O=C1C2=CC=CC=C2[N+]3=C1C4=C(C=C3)C5=CC=CC=C5[NH]4	-5.7827	Fascaplysin	Fascaplysin
OHS-50	NCGC00346619-01	-1.1	-105.803	-99.546	1.85062	NC1=NC=NC2=C1C(=N[N]2C3CCCC3)C4=CN=C5[NH]C=CC5=C4	-5.7327	PP-121	PP-121
OHS-50	NCGC00346645-01	-1.1	-95.64	-98.785	1.85062	CC[S+]([O-])(=O)C1=CC=CC(=C1)C2=CC(=C(C)C3=C2C4=C([NH]3)N=CC(=C4)C)C(=O)NC5CCN(C)CC5	-5.7327	TAK-901	TAK-901
OHS-50	NCGC00024246-13	-1.2	-81.469	-96.795	2.07642	COC1=CC=CC2=C1C(=O)C3=C(O)C4=C(C[C@](O)(C[C@@H]4O[C@H]5C[C@H](N)[C@H](O)[C@H](C)O5)C(C)=O)C(=C3C2=O)O	-5.6827	Daunorubicin	WP900 hydrochloride; Cerubidine;Daunorubicin hydrochloride; ;; Daunoblastine;DAUNORUBICIN; Daunorubicin; Daunomycin HCL; Dauno-Rubidomycine; Daunomycin, hydrochloride; Daunomycin hydrochloride; Daunoblastin; Dauno Rubidomycin;Daunomycin hydrochloride; (-)-Daunorubicin
OHS-50	NCGC00250405-01	-1.2	-82.05	-71.284	2.07642	COC1=C(CO)C=C(C=C1)C2=CC=C3C(=N2)N=C(N=C3N4CCOC[C@@H]4C)N5CCOC[C@@H]5C	-5.6827	AZD-8055	AZD-8055
OHS-50	NCGC00346964-01	-1.1	-105.299	-100.1	2.07642	CC(C)[N]1C=NC2=C(NC3=CC=CC(=C3)NC(=O)C=C)N=C(NC4CCC(CC4)N(C)C)N=C12	-5.6827	HMSL10084	HMSL10084
OHS-50	NCGC00346457-01	-2.1	-103.914	-82.428	2.28641	COC1=C(OCCCN2CCOCC2)C=CC\3=C1/N=C(/NC(=O)C4=CN=C(N)N=C4)N5CC/N=C35	-5.6408	BAY-80-6946	BAY-80-6946
OHS-50	NCGC00015693-08	-1.1	-104.119	-99.9	2.32979	OCCNCCNC1=CC=C(NCCNCCO)C2=C1C(=O)C3=C(C(=CC=C3O)O)C2=O	-5.6327	Mitoxantrone	;Mitoxantrone; Mitoxantrone Hcl; Mitoxantrone; Mitozantrone;MITOXANTRONE HYDROCHLORIDE; Mitoxantrone dihydrochloride;Mitoxantrone dihydrochloride; Mitoxantrona;Mitoxantrone di?HCl;MITOXANTHRONE HYDROCHLORIDE
OHS-50	NCGC00095157-05	-1.2	-81.224	-74.496	2.32979	O=C(OC)Nc1nc2cc(ccc2n1)S(=O)c3ccccc3	-5.6327	Oxfendazole	; OXFENDAZOLE;OXFENDAZOLE;Oxfendazole; ; Synanthic; Oxfendazol
OHS-50	NCGC00096122-05	-1.2	-71.574	-72.347	2.32979	Sc3ncnc2c3ncn2[C@@H]1O[C@H](CO)[C@@H](O)[C@H]1O	-5.6327	Thioinosine
OHS-50	NCGC00238453-01	-1.1	-113.729	-100.864	2.32979	COC1=CC(=CC=C1NC2=NC(NC3=C(C=CC=C3)[S+]([O-])(=O)C(C)C)=C(Cl)C=N2)N4CCC(CC4)N5CCN(C)CC5	-5.6327	TAE-684	TAE-684;NVP-TAE684?
OHS-50	NCGC00263153-05	-1.1	-89.066	-86.095	2.32979	CC(C)[C@H](C(=O)NC1=CC=C(C=C1)C(=O)NO)C2=CC=CC=C2	-5.6327	AR-42	AR-42 (HDAC-42);AR-42; AR-42
OHS-50	NCGC00345815-01	-1.1	-96.382	-95.935	2.32979	CCC[C@H](NC(=O)[C@H](CC(C)C)NC(=O)[C@H](CC(C)C)NC(=O)OCC1=CC=CC=C1)C=O	-5.6327	MG-115	Z-Leu-Leu-Nva-H (aldehyde)
OHS-50	NCGC00345851-01	-1.1	-115.173	-96.749	2.32979	CC1=C(CN2CCN(CC2)[S+](C)([O-])=O)SC3=C1N=C(N=C3N4CCOCC4)C5=CN=C(N)N=C5	-5.6327	GNE-477	GNE 477
OHS-50	NCGC00346632-01	-1.1	-98.133	-90.123	2.32979	COC1=CC=C(F)C(=C1C(=O)C2=C(N)N=C(NC3CCN(CC3)[S+](C)([O-])=O)N=C2)F	-5.6327	R-547	R547
OHS-50	NCGC00263091-01	-1.1	-92.32	-91.874	2.39934	ClC1=C(C(=O)NC2=C[NH]N=C2C(=O)NC3CCNCC3)C(=CC=C1)Cl	-5.6199	AT7519	AT-7519;AT-7519
OHS-50	NCGC00263177-01	-1.1	-108.315	-96.84	2.39934	COC1=C(OCCCCCCC(=O)NO)C=C2C(=NC=NC2=C1)NC3=CC(=CC=C3)C#C	-5.6199	CUDC-101	CUDC-101
OHS-50	NCGC00016876-12	-1.2	-84.486	-77.921	2.51189	O=C(OC)Nc1nc2cc(ccc2n1)SCCC	-5.6	Albendazole
OHS-50	NCGC00015959-09	-1.1	-106.113	-101.655	2.5654	C[n+]2cc1c6OCOc6ccc1c3ccc4cc5OCOc5cc4c23	-5.5908	Sanguinarine
OHS-50	NCGC00013058-02	-1.1	-113.701	-99.31	2.61406	C/[N+](C)=C1\C=C/C(C=C1)=C(/c2ccccc2)c3ccc(cc3)N(C)C.[O-]C(=O)C(=O)O.[O-]C(=O)C(=O)O.O=C(O)C(=O)O.CN(C)c1ccc(cc1)C(\c2ccccc2)=C3/C=C/C(C=C3)=[N+](/C)C	-5.5827	Malachite green oxalate
OHS-50	NCGC00178697-05	-1.1	-84.355	-88.909	2.61406	CCC1=C2C=C(OC(=O)N3CCC(CC3)N4CCCCC4)C=CC2=NC\5=C1CN6C(=O)\C7=C(/C=C56)[C@@](O)(CC)C(=O)OC7	-5.5827	Irinotecan	;Irinotecan hydrochloride trihydrate;Irinotecan; Campto;Irinotecan hydrochloride
OHS-50	NCGC00178913-04	-1.1	-106.245	-101.82	2.61406	CC/1=C(\O)C(=O)\C=C2/C1=C/C=C3\[C@@]2(C)CC[C@@]4(C)[C@@H]5C[C@@](C)(CC[C@]5(C)CC[C@]34C)C(O)=O	-5.5827	Tripterin	CELASTROL;Celastrol
OHS-50	NCGC00246966-03	-1.2	-67.358	-78.092	2.61406	COC(=O)NC1=NC2=CC(=CC=C2[NH]1)C(=O)C3=CC=C(F)C=C3	-5.5827	Flubendazole	Flubendazole (Flutelmium)
OHS-50	NCGC00249897-01	-1.1	-116.81	-98.841	2.61406	Cc1ccc(c2[Hg]Oc12)[N+]([O-])=O	-5.5827	Nitromersol
OHS-50	NCGC00346471-01	-1.2	-71.03	-72.517	2.61406	CO[C@@H]1[C@@H](O)[C@H](O)[C@H](O[C@H]1CO)[N]2C3=C(C=CC=C3Cl)C4=C2C5=C(C6=C([NH]5)C(=CC=C6)Cl)C7=C4C(=O)NC7=O	-5.5827	Rebeccamycin	Rebeccamycin
OHS-50	NCGC00346524-01	-1.2	-66.309	-65.888	2.61406	CO[C@H]1CCC(O[C@@H]1C)O[C@H]2C[C@@H](O[C@]3(O[C@H](C[C@@H]3C)[C@H]4O[C@@](O)(CO)[C@H](C)C[C@@H]4C)[C@@H]2C)[C@]5(C)CC[C@]6(C[C@H](O)[C@@H](C)[C@H](O6)[C@@H](C)\C=C(/C)C(=O)[C@H](C)C[C@H](C)C([O-])=O)O5	-5.5827	Nanchangmycin	Nanchangmycin
OHS-50	NCGC00346652-01	-1.1	-97.813	-97.917	2.61406	CC(=O)NCC(=O)N1[C@H]2CC[C@@H]1C3=C2C=CC(=C3)NC4=NC(=C(C=N4)C(F)(F)F)NC5CCC5	-5.5827	PF-03814735	PF-03814735
OHS-50	NCGC00347278-01	-1.1	-99.355	-99.169	2.61406	CC1=N[NH]C2=C1C=C(C=C2)C3=CN=CC(=C3)OC[C@@H](N)CC4=C[NH]C5=C4C=CC=C5	-5.5827	A-443654	A-443654
OHS-50	NCGC00092284-03	-1.1	-87.038	-92.665	2.93303	OC(=O)C1=CC2=CC=C(C=C2C=C1)C3=CC=C(O)C(=C3)C45CC6CC(CC(C6)C4)C5	-5.5327	AHPN	AHPN;CD 437;AGN-192837;CD-437;AHPN
OHS-50	NCGC00262608-02	-1.1	-116.339	-99.56	2.93303	CN1CCN(CC1)C2=CC=C(NC3=NC=C(C)C(=N3)NC4=CC(=CC=C4)[S+]([O-])(=O)NC(C)(C)C)C=C2	-5.5327	TG-101209	TG101209
OHS-50	NCGC00263136-03	-1.1	-77.925	-83.235	2.93303	CCCCC1=NC2=CC(=CC=C2[N]1CCN(CC)CC)/C=C/C(=O)NO	-5.5327	Pracinostat	Pracinostat;SB-939;Pracinostat
OHS-50	NCGC00345811-01	-1.1	-98.077	-99.836	2.93303	N[S+]([O-])(=O)C1=C2C(=O)C3=C(C(=CC=C3)O)C(=O)C2=CC=C1	-5.5327	LLL-12	LLL-12
OHS-50	NCGC00345837-01	-1.1	-89.446	-81.312	2.93303	CC1=C(C=NC(=N1)N)C2=NC3=C(SC(=C3)C(C)(C)O)C(=N2)N4CCOCC4	-5.5327	GNE-490	GNE-490
OHS-50	NCGC00345838-01	-1.1	-90.395	-89.981	2.93303	CC(C)(O)C1=CC2=C(S1)C(=NC(=N2)C3=CN=C(N)N=C3)N4CCOCC4	-5.5327	GNE-493	GNE-493
OHS-50	NCGC00346650-01	-2.2	-75.441	-83.934	2.93303	C[S+]([O-])(=O)N1CCC2=C(N=C(N=C12)N3CCOCC3)C4=CN=C(N)N=C4	-5.5327	CH-5132799	CH5132799
OHS-50	NCGC00346723-01	-1.1	-81.901	-82.063	2.93303	O=C1NCCC2=C1C=C([NH]2)C3=CC=NC=C3	-5.5327	PHA-767491A	PHA-767491
OHS-50	NCGC00346931-01	-1.1	-111.79	-95.659	2.93303	CNC(=O)C1=CC=CC=C1NC2=NC(=NC=C2Cl)NC3=CC=C(C=C3OC)N4CCOCC4	-5.5327	NVP-TAE226	NVP-TAE226
OHS-50	NCGC00187906-01	-1.1	-89.143	-93.452	3.02059	OC1=CC(=CC=C1)C2=NC3=C(OC4=C3C=CC=N4)C(=N2)N5CCOCC5	-5.5199	PI-103	PI-103; PI-103
OHS-50	NCGC00346460-02	-2.1	-104.191	-95.902	3.29091	CC1=C2N=C([NH]C2=CC(=C1)N3CCOCC3)\C4=C(NC[C@@H](O)C5=CC=CC(=C5)Cl)\C=C/NC4=O	-5.4827	BMS-536924	BMS-536924
OHS-50	NCGC00346617-01	-1.1	-100.952	-99.455	3.29091	CC(C)[N]1C(=NC=C1C2=NC(=NC=C2)NC3=CC=C(C=C3)[S+](C)([O-])=O)C	-5.4827	AZD-5438	AZD5438
OHS-50	NCGC00346635-01	-2.2	-89.928	-72.399	3.29091	CNC(=O)NC1=CC=C(C=C1)C2=NC3=C(C=N[N]3C4CCC5(CC4)OCCO5)C(=N2)N6CC7CCC(C6)O7	-5.4827	WYE-125132	WYE-125132
OHS-50	NCGC00263088-01	-1.1	-106.585	-98.518	3.38916	CC1=NC2=CN=C3C=CC(=CC3=C2[N]1C4=CC=C(C=C4)C(C)(C)C#N)C#CC5=CN=CC=C5	-5.4699	BAG-956	BAG-956
OHS-50	NCGC00015962-02	-1.2	-69.326	-75.337	3.69246	OC1=CC=C(C=C1)C2=NC(=C([NH]2)C3=CC=C(F)C=C3)C4=CC=NC=C4	-5.4327	SB-202190	SB 202190;SB-202190
OHS-50	NCGC00091112-08	-1.1	-97.595	-100.797	3.69246	CN(C)C1=CC=C(C=C1)C(C2=CC=C(C=C2)N(C)C)=C/3\C=C/C(/C=C3)=[N+](C)C	-5.4327	Methylrosaniline chloride	; Triple Dye; Basic Violet 3; ; Methyl violet 2B; Hexamethyl-p-rosaniline chloride (Gentian violet); Crystal Violet;GENTIAN VIOLET; Genapax; Methyl Violet 10B; Gentian violet; Crystal violet solution;Gentian violet
OHS-50	NCGC00094857-05	-1.1	-99.704	-98.883	3.69246	Cl.O.Nc1c3ccccc3nc2ccccc12	-5.4327	9-Aminoacridine, monohydrochloride, monohydrate
OHS-50	NCGC00161419-03	-1.1	-85.195	-83.058	3.69246	COC1=C(OC)C(=CC(=C1)NCC2=C(C)C3=C(C=C2)N=C(N)N=C3N)OC	-5.4327	Trimetrexate	; CI 898 trihydrochloride; Trimetrexate trihydrochloride;CI 898 trihydrochloride; Trimetrexato;Trimetrexate; NeuTrexin
OHS-50	NCGC00263104-01	-1.1	-107.854	-99.742	3.69246	COC1=CC2=C(C=C1OCCCN3CCOCC3)N=CC=C2OC4=CC=C(NC(=O)C5(CC5)C(=O)NC6=CC=C(F)C=C6)C=C4F	-5.4327	Foretinib	Foretinib;EXEL-2880/GSK-089/GSK-1363089/XL-880
OHS-50	NCGC00263201-01	-1.1	-108.88	-100.22	3.69246	COC1=C(OCCCN2CCOCC2)C=C3N=CC=C(OC4=CC=C(C=C4F)\C5=C\N=C(\NC6=CC=C(F)C=C6)N(C)C5=O)C3=C1	-5.4327	AMG-51	AMG-51
OHS-50	NCGC00346654-01	-2.1	-131.357	-97.683	3.69246	CC(C)[N]1N=C(C2=CC3=C(OC(=N3)N)C=C2)C4=C(N)N=CN=C14	-5.4327	INK-128	INK 128
OHS-50	NCGC00346459-01	-1.1	-85.28	-91.533	4.14301	C[C@@H](OC1=CC2=C([NH]N=C2\C=C\C3=C[N](CCO)N=C3)C=C1)C4=C(Cl)C=NC=C4Cl	-5.3827	LY-2874455	LY-2874455
OHS-50	NCGC00025212-08	-1.1	-85.835	-72.827	4.64854	O=C2OC(=O)[C@]3(C)C1CCC(O1)[C@]23C	-5.3327	Cantharidin
OHS-50	NCGC00095145-01	-1.1	-89.11	-79.507	4.64854	C[C@]12C3CCC(O3)[C@]1(C)C(=O)OC2=O	-5.3327	Cantharidin	; CANTHARIDIN;Cantharidin; Cantharidine
OHS-50	NCGC00244256-02	-1.1	-104.481	-96.372	4.64854	C[C@@]12O[C@@H](C[C@]1(O)CO)[N]3C4=C(C=CC=C4)C5=C6C(=O)NCC6=C7C8=C(C=CC=C8)[N]2C7=C35	-5.3327	Lestaurtinib???	KT-5555;CEP-701;Lestaurtinib; Lestaurtinib;SPM-924
OHS-50	NCGC00263147-01	-1.1	-99.505	-98.715	4.64854	CC1=N[NH]C2=CC=C(C=C12)C3=CC(=CN=C3)OC[C@@H](N)CC4=CC=CC=C4	-5.3327	A-674563	A-674563
OHS-50	NCGC00345829-01	-1.2	-80.457	-88.798	4.64854	CSC1=CC(=CC=C1)NC2=NC3=C(C=N2)/C=C(C(=O)N3C)/C4=C(Cl)C=CC=C4Cl	-5.3327	PD-173955	PD173955
OHS-50	NCGC00346643-01	-1.2	-83.409	-75.932	4.64854	CO[C@H]1C[C@H](C)C\C2=C(OC)/C(=O)\C=C(\NC(=O)\C(=C\C=C\[C@H](OC)[C@@H](OC(N)=O)\C(=C\[C@H](C)[C@H]1O)C)C)C2=O	-5.3327	Geldanamycin	Geldanamycin
OHS-50	NCGC00263149-01	-1.1	-88.814	-96.119	4.78731	CCN1CCN(CC1)CC2=CC=C(C=C2)C3=CC4=C(N[C@H](C)C5=CC=CC=C5)N=CN=C4[NH]3	-5.3199	AEE-788	AEE-788
OHS-50	NCGC00163381-04	-2.1	-87.091	-76.555	5.21574	CN(C(CC1=CC=C(O[S+]([O-])(=O)C2=C3C=CN=CC3=CC=C2)C=C1)C(=O)N4CCN(CC4)C5=CC=CC=C5)[S+]([O-])(=O)C6=CC=CC7=CN=CC=C67	-5.2827	KN-62	KN-62
OHS-50	NCGC00188346-01	-1.1	-112.029	-98.207	5.21574	Oc1cc2cc(nc2cc1)c4nn(c3ncnc(N)c34)C(C)C	-5.2827	PP242	PP242;PP 242
OHS-50	NCGC00345846-01	-1.1	-104.039	-98.544	5.21574	CC1=C(NC2=CC=CC(=C2)[S+]([O-])(=O)NC(C)(C)C)N=C(NC3=CC=C(CN4CCOCC4)C=C3)N=C1	-5.2827	TG-46	TG-46
OHS-50	NCGC00346453-01	-2.1	-128.93	-92.659	5.21574	C[C@]1(CCCN1C2=N[N]3C=CC=C3C(=N2)NC4=N[NH]C(=C4)C5CC5)C(=O)NC6=CN=C(F)C=C6	-5.2827	BMS-754807	BMS-754807
OHS-50	NCGC00346496-01	-1.1	-103.419	-100.984	5.21574	CN1CCN(CC1)C2=CC=C(NC3=NC=C(Cl)C(=N3)OC4=CC(=CC=C4)NC(=O)C=C)C=C2	-5.2827	WZ-3146	WZ3146
OHS-50	NCGC00346542-01	-2.1	-135.096	-101.218	5.21574	CC[S+]([O-])(=O)NC1=CC=C2NC(=O)C(=C(NC3=CC=C(CN4CCCCC4)C=C3)/C5=CC=CC=C5)/C2=C1	-5.2827	Hesperadin	Hesperadin
OHS-50	NCGC00346600-01	-1.1	-107.209	-100.017	5.21574	C[C@@H]1CC[C@@]2(OC1)O[C@H]3C[C@H]4[C@@H]5C/C=C6/C[C@H](CC[C@]6(C)[C@H]5CC[C@]4(C)[C@H]3[C@@H]2C)O[C@@H]7O[C@H](CO)[C@@H](O[C@@H]8O[C@@H](C)[C@H](O)[C@@H](O)[C@H]8O)[C@H](O)[C@H]7O[C@@H]9O[C@@H](C)[C@H](O)[C@@H](O)[C@H]9O	-5.2827	Dioscin	Dioscin (Collettiside III)
OHS-50	NCGC00346622-01	-1.2	-77.01	-72.721	5.21574	COC1=C(OC)C(=CC(=C1)NC2=NC=C(F)C(=N2)NC3=CC=C4OC(C)(C)C(=O)N(CO[P](O)(O)=O)C4=N3)OC	-5.2827	Fostamatinib disodium	R788 (Fostamatinib)
OHS-50	NCGC00187482-03	-1.1	-111.131	-97.62	5.37145	C[S+]([O-])(=O)N1CCN(CC1)CC2=CC3=C(S2)C(=NC(=N3)C4=CC=CC5=C4C=N[NH]5)N6CCOCC6	-5.2699	GDC-0941	GDC-0941;RG-7321
OHS-50	NCGC00090851-09	-2.1	-108.274	-99.488	5.85216	NC/1=N/C(=O)N(/C=N1)[C@@H]2O[C@H](CO)[C@@H](O)[C@H]2O	-5.2327	Azacitidine	;AZACITIDINE; Azacytidine, 5-; Ladakamycin;Azacitidina; Azacytidine-5; 5-Azacitidine;5-Azacitidine; 5 Azacytidin; Azacytidine; Vidaza; ara-5-aza-Cyd;5-azacytidine;5-Azacytidine
OHS-50	NCGC00091050-09	-1.1	-108.664	-101.217	5.85216	CC(=O)O[Hg]c1ccccc1	-5.2327	Phenylmercuric acetate
OHS-50	NCGC00166288-02	-2.1	-104.945	-100.449	5.85216	[I-].CCN3c4ccccc4SC3=CC=Cc2sc1ccccc1[n+]2CC	-5.2327	3,3'-Diethylthiacarbocyanine iodide
OHS-50	NCGC00187481-04	-2.2	-81.402	-65.68	5.85216	CN1C(=O)N(C2=CC=C(C=C2)C(C)(C)C#N)C3=C4C=C(C=CC4=NC=C13)C5=CC6=C(C=CC=C6)N=C5	-5.2327	BEZ-235	NVP-BEZ-235; BEZ235;BEZ235
OHS-50	NCGC00242495-01	-1.1	-105.406	-97.63	5.85216	CN(C1=NC=CC=C1CNC2=NC(=NC=C2C(F)(F)F)NC3=CC=C4NC(=O)CC4=C3)[S+](C)([O-])=O	-5.2327	PF-431396	PF-562271;PF-431396
OHS-50	NCGC00263168-01	-1.1	-92.048	-86.596	5.85216	CC(C)CC(=O)NC1=N[NH]C2=C1CN(C(=O)C3CCN(C)CC3)C2(C)C	-5.2327	PHA-793887	PHA-793887
OHS-50	NCGC00346673-01	-2.1	-107.699	-99.231	5.85216	CNC(=O)C1=N[N](C)C2=C1C(C)(C)CC3=CN=C(NC4=CC=C(C=C4)N5CCN(C)CC5)N=C23	-5.2327	Milciclib	PHA-848125
OHS-50	NCGC00346948-01	-2.1	-102.313	-97.064	5.85216	ONC(=O)C=CC#CC1=CC(=CC=C1)N[S+]([O-])(=O)C2=CC=CC=C2	-5.2327	Oxamflatin	Oxamflatin
OHS-50	NCGC00263195-01	-1.1	-93.954	-98.393	6.02687	CN1CCN(CC1)C(C)(C)C#CC2=C(NC(=O)C=C)C=C3C(=NC=NC3=C2)NC4=CC(=C(F)C=C4)Cl	-5.2199	AV-412	AV-412;MP-412
OHS-50	NCGC00346437-01	-2.1	-87.38	-91.157	6.44399	CN[C@@H]1CN(C[C@H]1OC)C2=NC3=C(C=C2)C(=O)C(=C\N3C4=NC=CS4)/C(O)=O	-5.1908	Vosaroxin	Voreloxin Hydrochloride
OHS-50	NCGC00168459-04	-1.1	-98.814	-87.862	6.56623	COC1=CC(=C(OC)C=C1)C2=NN=C3C=CC(=N[N]23)C4=CC(=C(OC)C=C4)O[C@@H]5CCOC5	-5.1827	NCGC00168459-01	NCGC00168459-01;NCGC00168459-01
OHS-50	NCGC00250085-01	-1.1	-85.529	-72.466	6.56623	CNCC(O)C(O)C(O)C(O)CO.OC(=O)C1=CC=C(C=C1)C2=CC3=CC=CN=C3C(=N2)C4=CC5=NON=C5C=C4	-5.1827	NVP-ABE171	NVP-ABE171
OHS-50	NCGC00345849-01	-2.1	-94.734	-92.45	6.56623	COC1=CC=C(NC2=CC(=NC(=N2)N3CCOCC3)C4=CN=C(N)N=C4)C=N1	-5.1827	NIBR-17	NIBR-17
OHS-50	NCGC00346478-02	-1.1	-112.752	-97.904	6.56623	FC1=CC(=CC=C1)COC2=CC=C(NC3=C4C=C(NC(=O)C=C)C=CC4=NC=N3)C=C2Cl	-5.1827	AST-1306	AST-1306
OHS-50	NCGC00346698-01	-2.2	-80.1	-72.316	6.56623	CNC(=O)C1=CC=CC(=C1)C2=CC=C3C(=N2)N=C(N=C3N4CCOC[C@@H]4C)N5CCOC[C@@H]5C	-5.1827	AZD2014	AZD2014
OHS-50	NCGC00263191-01	-1.1	-96.026	-90.337	7.36743	CC(C)C1=CN=C(NC(=O)[C@@H](C)C2=CC=C(NC(C)=O)C=C2)S1	-5.1327	PHA-690509	PHA-690509
OHS-50	NCGC00263222-01	-1.1	-100.378	-99.33	7.36743	CC1(C)OC/2=C(\[C@H](NCC3=CC=CC=C3)[C@@H]1O)C(=O)C4=CC=CC=C4C2=O	-5.1327	CAY10581	CAY10581
OHS-50	NCGC00346509-01	-2.2	-93.387	-79.813	7.36743	O=C1NC(=O)/C(S1)=C/C2=CC=C3N=CC=C(C4=CC=NC=C4)C3=C2	-5.1327	GSK-615	GSK1059615
OHS-50	NCGC00346962-01	-1.2	-78.182	-69.262	7.36743	C[N]1C=C(C=N1)C2=CC=C3N=CC\4=C(N(C(=O)\C=C4)C5=CC6=C(CCN6C(=O)C=C)C=C5)C3=C2	-5.1327	HMSL10077	HMSL10077
OHS-50	NCGC00263155-01	-1.1	-124.341	-91.432	7.58738	ONC(=O)/C=C/C1=CC(=CC=C1)[S+]([O-])(=O)NC2=CC=CC=C2	-5.1199	Belinostat	Belinostat
OHS-50	NCGC00160391-02	-1.1	-78.902	-75.552	8.2664	CC[P](CC)(CC)=[Au]S[C@@H]1OC(COC(C)=O)[C@@H](OC(C)=O)[C@H](OC(C)=O)C1OC(C)=O	-5.0827	Auranofin	Ridaura; ; Auranofin;Auranofin; Auranofina
OHS-50	NCGC00167496-03	-2.1	-100.849	-94.836	8.2664	[Cl-].CN(C)c1ccc2nc3ccc(cc3[s+]c2c1)N(C)C	-5.0827	Methylene blue	; Ehrlich's reagent III; Urolene Blue; Yamamoto Methylene Blue B; Methylene Blue Hydrate; Azure II eosinate; Blue, Swis; Taylor's Blue; Cloruro de metiltioninio; Blue, Methylen; ; Methylene blue trihydrate; N, Methylene Blu; Methylene blue; Methylene blue hydrate; Methylene Blue hydrate; Basic Blue 9; Chromosmon;Methylene blue; Methylene Blue solution; Blue N, Methylen; Azure II; Methylene Blue N…
OHS-50	NCGC00179504-06	-1.1	-91.608	-83.437	8.2664	COC1=C(O)C(=CC(=C1)[C@H]2[C@@H]3[C@H](COC3=O)[C@H](O[C@@H]4O[C@@H]5CO[C@@H](C)O[C@H]5[C@H](O)[C@H]4O)C6=C2C=C7OCOC7=C6)OC	-5.0827	Etoposide	Etoposide, (5S)-Isomer; ;Etoposide (VP-16); EI24 protein, human;Etoposide; Etoposide; Etoposide Phosphate; Etoposido; Lastet
OHS-50	NCGC00263206-02	-2.1	-105.392	-98.444	8.2664	CC1=C(C=C(C=C1)C(=O)NC2=CC=CC(=C2)C(F)(F)F)C3=CC4=CN=C(NCCN5CCOCC5)N=C4C=C3	-5.0827	AMG-47a	AMG-47a;AMG-47a
OHS-50	NCGC00346956-01	-2.1	-108.866	-99.443	8.2664	CNC(=O)C1=CC=C(NC2=CC(=C3C=C[NH]C3=N2)NC4=C(C=CC=C4)[S+]([O-])(=O)C(C)C)N=C1	-5.0827	HMSL10015	HMSL10015
OHS-50	NCGC00347064-01	-1.1	-106.584	-98.645	8.2664	COC1=C2N=C(N=C(NCC3=CC=CC=C3)C2=CC=C1)[N]4C(=NC5=C4C=CC=C5)N	-5.0827	KUC107871N-04
OHS-50	NCGC00161418-02	-1.1	-100.168	-99.923	9.27505	CCC1=CC=C(OCC2=C(C=CC=C2)C(=O)NC3=CC4=C(C=C3)N=C(C)C=C4N)C=C1	-5.0327	JTC-801	JTC-801; JTC-801
OHS-50	NCGC00178831-03	-1.1	-114.252	-97.652	9.27505	[Cl-].C[n+]1c3cc(N)ccc3cc2ccc(N)cc12.Nc1cc2nc3cc(N)ccc3cc2cc1	-5.0327	Acriflavine hydrochloride
OHS-50	NCGC00178879-04	-1.1	-102.938	-100.734	9.27505	[Na+].[O-]C(=O)c1ccccc1S[Hg]CC	-5.0327	Thimerosal
RD	NCGC00344555-01	-1.1	-75.95	-85.96	0.003291	O=C1C=CC(=CO1)[C@H]6CC[C@@]5(O)[C@]6(C)CC[C@H]3[C@H]5CCC2=C[C@H](CC[C@@]23C)O[C@@H]4O[C@@H](C)[C@H](O)[C@@H](O)[C@H]4O	-8.4827	Proscillaridin
RD	NCGC00263098-03	-1.2	-75.739	-67.519	0.011677	COC1=CC=C(\C=C/C2=CC(=C(OC)C(=C2)OC)OC)C=C1O	-7.9327	Combretastatin A-4	Combretastatin A-4; Combretastatin A-4
RD	NCGC00016447-02	-1.2	-83.806	-78.637	0.016494	C[C@@H]1O[C@@H](O[C@H]\2CC[C@]\3(C)[C@@H]4CC[C@]5(C)[C@@H](CC[C@@]5(O)[C@H]4CCC3=C2)C/6=C/OC(=O)/C=C6)[C@H](O)[C@H](O)[C@@H]1O	-7.7827	Proscillaridin	Scillase; Proscillaridin;Proscillaridin; ; Caradrin; Sandoscill; Digitalysat; A, Proscillaridi; Proscillaridin A; Proscilaridina; Talusin; Rhamnoside, Scillareni
RD	NCGC00346571-01	-1.1	-77.723	-92.93	0.016494	CC(C)[C@@H](N(CCCN)C(=O)C1=CC=C(C)C=C1)C/2=C(\CC3=CC=CC=C3)C(=O)C4=C(O2)C=C(Cl)C=C4	-7.7827	SB-743921	SB 743921
RD	NCGC00242514-01	-1.1	-98.352	-94.993	0.026141	COCC[N]1C(=[N+](CC2=NC=CN=C2)C3=C1C(=O)C4=CC=CC=C4C3=O)C	-7.5827	Sepantronium bromide	YM-155;YM155
RD	NCGC00263568-01	-1.2	-75.914	-79.108	0.02933	O=C(O)C(O)C(O)C(=O)O.O=C(O)C(O)C(O)C(=O)O.O=C(OC)[C@@]2(C[C@@H]4C=C(CC)C[N@](Cc1c3ccccc3nc12)C4)c5cc9c(cc5OC)N(C)[C@@H]6[C@]98CCN7CC=C[C@@](CC)([C@@H](OC(C)=O)[C@]6(O)C(=O)OC)[C@H]78	-7.5327	Vinorelbine tartrate
RD	NCGC00345782-01	-1.1	-108.665	-77.169	0.036925	ClC1=CC=C(OCCCCCCN\C(NC2=CC=NC=C2)=N/C#N)C=C1	-7.4327	CHS-828	CHS-828
RD	NCGC00242506-02	-1.1	-108.738	-92.596	0.04143	O=C(N[C@@H](Cc1ccccc1)C(=O)N[C@@H](CC(C)C)B(O)O)c2cnccn2	-7.3827	Bortezomib	Bortezomib;Bortezomib;MLN-341;LDP-341;Velcade
RD	NCGC00253438-01	-1.1	-79.261	-94.921	0.046485	CC[C@H]1N(C2CCCC2)C3=NC(=NC=C3N(C)C1=O)NC4=CC=C(C=C4OC)C(=O)NC5CCN(C)CC5	-7.3327	BI-2536	BI-2536;BI-2536
RD	NCGC00346464-01	-1.2	-78.442	-84.058	0.046485	CON(C)C(=O)N1\N=C(/S[C@]1(CCCN)C2=CC=CC=C2)C3=CC(=CC=C3F)F	-7.3327	ARRY-520	ARRY-520
RD	NCGC00346505-01	-1.1	-96.514	-86.912	0.046485	C[C@H]1CCC[C@H]2O[C@H]2C[C@H](OC(=O)C[C@H](O)C(C)(C)C(=O)[C@H](C)[C@H]1O)\C(C)=C\C3=CSC(=N3)C	-7.3327	Epothilone A	Epothilone A
RD	NCGC00163411-05	-1.1	-93.947	-85.135	0.052157	CC(C)[C@]12O[C@H]1[C@@H]3O[C@@]34[C@@]5(C)CC\C6=C(COC6=O)/[C@@H]5C[C@@H]7O[C@]47[C@@H]2O	-7.2827	Triptolide	Triptolide; Triptolide
RD	NCGC00163700-04	-1.1	-95.222	-94.002	0.052157	CC[C@]1(O)C[C@H]2CN(CCC3=C([NH]C4=C3C=CC=C4)[C@@](C2)(C(=O)OC)C5=CC6=C(C=C5OC)N(C=O)[C@H]7[C@](O)([C@H](OC(C)=O)[C@]8(CC)\C=C/C[N@@]9CC[C@]67[C@H]89)C(=O)OC)C1	-7.2827	Vincristine sulfate	Vincristine sulfate salt; ; Vincristine; Vincristine Sulphate;Vincristine sulfate; Oncovin; VAMP regimen
RD	NCGC00346469-01	-1.1	-102.549	-93.722	0.052157	CC(C)C[C@H](NC(=O)[C@@H](NC(=O)C1=CC=CC(=N1)C2=CC=CC=C2)[C@@H](C)O)B(O)O	-7.2827	Delanzomib	CEP18770
RD	NCGC00025125-18	-1.2	-75.945	-76.211	0.070795	CC(=O)N[C@H]2CCc3cc(OC)c(OC)c(OC)c3C1=CC=C(OC)C(=O)C=C12	-7.15	Colchicine	; ; Colchicine;COLCHICINE; Colchicine derivatives; Colchicine, (+-)-Isomer; Colchicine, (R)-Isomer;Colchicine
RD	NCGC00345799-01	-1.1	-94.822	-95.139	0.082664	COC[C@H](NC(=O)[C@H](COC)NC(=O)C1=CN=C(C)S1)C(=O)N[C@@H](CC2=CC=CC=C2)C(=O)[C@@]3(C)CO3	-7.0827	Oprozomib	Oprozomib
RD	NCGC00142623-04	-1.1	-94.488	-85.417	0.104068	O=C1C=C(CO1)[C@H]8CC[C@@]7(O)[C@]8(C)CC[C@H]3[C@H]7CC[C@@H]2C[C@H](CC[C@@]23C)O[C@@H]6O[C@H](C)[C@@H](O[C@H]5C[C@H](O)[C@H](O[C@H]4C[C@H](O)[C@H](O)[C@@H](C)O4)[C@@H](C)O5)[C@@H](O)C6	-6.9827	Digitoxin
RD	NCGC00017394-08	-1.2	-83.042	-77.417	0.116766	C[C@@H]1O[C@@H](O[C@H]2C[C@@H](O)[C@]3(CO)[C@H]4[C@H](O)C[C@]5(C)[C@H](CC[C@]5(O)[C@@H]4CC[C@]3(O)C2)C6=CC(=O)OC6)[C@H](O)[C@H](O)[C@H]1O	-6.9327	G-Strophanthin	;Strophantine octahydrate; Acocantherine;OUABAIN; Strophantine octahydrate; Ouabain octahydrate;Ouabain; Ouabain Octa; K, Acolongiflorosid; G Strophanthi; Acolongifloroside K
RD	NCGC00163424-03	-1.1	-99.759	-95.097	0.131014	CO[C@H]1C[C@H](C)C\C2=C(NCC=C)\C(=O)\C=C(NC(=O)\C(=C\C=C/[C@H](OC)[C@@H](OC(N)=O)C(=C/[C@H](C)[C@H]1O)/C)C)/C2=O	-6.8827	Tanespimycin	Tanespimycin;17-Allylamino-geldanamycin
RD	NCGC00346937-01	-1.1	-91.761	-90.497	0.131014	COC1=CC=C(\C=C/C2=CC(=C(OC)C(=C2)OC)OC)C=C1NC(=O)[C@H](N)CO	-6.8827	Ombrabulin	Ombrabulin
RD	NCGC00263543-01	-1.1	-86.681	-82.136	0.147	O=C(OC)[C@@]2(C[C@H]4C[C@@](O)(CC)C[N@@](CCc1c3ccccc3nc12)C4)c5cc9c(cc5OC)N(C=O)[C@@H]6[C@]98CCN7CC=C[C@@](CC)([C@@H](OC(C)=O)[C@]6(O)C(=O)OC)[C@H]78	-6.8327	Vincristine
RD	NCGC00346574-01	-1.2	-79.311	-71.428	0.147	CCC[C@H](NC1=C(C)C=NC(=N1)C2=CC(=C(NC(=O)NCC)C=C2)OC)C3=CC=CN=C3	-6.8327	Lexibulin hydrochloride	CYT997
RD	NCGC00346681-01	-1.1	-111.156	-97.227	0.185062	COC1=CC=C(C=N1)C2=CC=C3N=CC4=C(N(C(=O)N4C)C5=CC=C(N6CCNCC6)C(=C5)C(F)(F)F)C3=C2	-6.7327	NVP-BGT226	NVP-BGT226
RD	NCGC00263017-01	-1.1	-102.456	-92.568	0.207643	COC1=C(OC)C=C2C(=NC(=NC2=C1)C3=CC=C(C=C3)N4CCN(C)CC4)NCCN5CCOCC5	-6.6827	CPG-52364	CPG-52364
RD	NCGC00346654-01	-1.2	-72.963	-75.429	0.207643	CC(C)[N]1N=C(C2=CC3=C(OC(=N3)N)C=C2)C4=C(N)N=CN=C14	-6.6827	INK-128	INK 128
RD	NCGC00015647-03	-1.2	-80.001	-67.242	0.232979	COC(=O)NC1=NC2=C([NH]1)C=CC(=C2)C(=O)C3=CC=CS3	-6.6327	Nocodazole	Nocodazole;nocodazole;(6-(THIOPHENE-2-CARBONYL)-1H-BENZOIMIDAZOL-2-YL)-CARBAMIC ACID METHYL ESTER
RD	NCGC00263216-02	-1.1	-122.962	-89.061	0.232979	NC1=NC=C(C=C1)C2=CC=C3N=CC\4=C(N(C(=O)\C=C4)C5=CC(=CC=C5)C(F)(F)F)C3=C2	-6.6327	Torin-2	Torin-2;Torin 2; Torin-2
RD	NCGC00346673-01	-1.2	-84.418	-68.735	0.232979	CNC(=O)C1=N[N](C)C2=C1C(C)(C)CC3=CN=C(NC4=CC=C(C=C4)N5CCN(C)CC5)N=C23	-6.6327	Milciclib	PHA-848125
RD	NCGC00263146-01	-1.1	-82.967	-91.712	0.239934	CC1=NC=C(C=C1)C2=N[N](C=N2)C3=CC=C(NC4=NC=CC(=N4)C5=CC(=CC=C5)N6CCOCC6)C=C3	-6.6199	SR-3306	SR-3306
RD	NCGC00250398-01	-1.2	-85.915	-87.364	0.293303	CN(C)C1CCN(CC1)C(=O)C2=CC=C(NC(=O)NC3=NC(=NC(=N3)N4CCOCC4)N5CCOCC5)C=C2	-6.5327	PF-05212384	PKI-587;PF-05212384
RD	NCGC00017254-02	-1.1	-87.684	-77.722	0.329091	C[C@H]1CCC/C=C/C2C[C@H](O)C[C@H]2[C@H](O)\C=C\C(=O)O1	-6.4827	Cyanein	Brefeldin A;BREFELDIN A
RD	NCGC00346487-01	-1.1	-103.437	-91.239	0.329091	C[N]1C=C(CNCC2CCN(CC2)C3=NC=C(C=N3)C(=O)NO)C4=CC=CC=C14	-6.4827	Quisinostat hydrochloride	JNJ-26481585
RD	NCGC00016706-05	-1.2	-68.913	-65.358	0.369246	CCCCC1=CC2=C([NH]C(=N2)NC(=O)OC)C=C1	-6.4327	Parbendazole	Parbendazole
RD	NCGC00024379-04	-1.1	-108.296	-76.333	0.369246	COc4cc5CCN[C@H](C[C@H]1C[C@H]2c3cc(OC)c(OC)cc3CCN2C[C@@H]1CC)c5cc4OC	-6.4327	Emetine	; ; Emetine;Emetine dihydrochloride; Emetine dihydrochloride; Emetine dihydrochloride hydrate;Emetine..2HCl; Hydrochloride, Emetin; Dihydrochloride, Emetin; Emetine Dihydrochloride;Emetine dihydrochloride hydrate; Amebicide;EMETINE
RD	NCGC00165966-02	-1.2	-71.644	-70.129	0.369246	O=C(O)C(O)C(O)C(=O)O.O=C(O)C(O)C(O)C(=O)O.O=C(OC)[C@@]2(C[C@@H]4C=C(CC)C[N@](Cc1c3ccccc3nc12)C4)c5cc9c(cc5OC)N(C)[C@@H]6[C@]98CCN7CC=C[C@@](CC)([C@@H](OC(C)=O)[C@]6(O)C(=O)OC)[C@H]78	-6.4327	Vinorelbine tartrate	; ; Vinorelbine tartrate;Navelbine; Navelbine tartrate; Vinorelbine Base
RD	NCGC00185772-01	-1.2	-75.646	-73.283	0.369246	O=S(=O)(O)O.O=C(OC)[C@@]2(C[C@H]4C[C@@](O)(CC)C[N@@](CCc1c3ccccc3nc12)C4)c5cc9c(cc5OC)N(C)[C@@H]6[C@]98CCN7CC=C[C@@](CC)([C@@H](O)[C@]6(O)C(N)=O)[C@H]78	-6.4327	Vindesine sulfate salt	Vindesine sulfate salt
RD	NCGC00345829-01	-1.1	-97.977	-83.402	0.369246	CSC1=CC(=CC=C1)NC2=NC3=C(C=N2)/C=C(C(=O)N3C)/C4=C(Cl)C=CC=C4Cl	-6.4327	PD-173955	PD173955
RD	NCGC00092364-05	-1.1	-96.238	-93.823	0.414301	ClC1=CC=C(C=C1)C(=O)N[C@H]2CN3CCC2CC3	-6.3827	PNU-282987	PNU 282987;PNU-282987;PUN282987
RD	NCGC00160428-02	-1.2	-78.611	-67.231	0.414301	ClC1=CC=C(C[N]2C=C(C(=O)C(=O)NC3=CC=NC=C3)C4=CC=CC=C24)C=C1	-6.3827	Indibulin	Indibulin
RD	NCGC00164507-03	-1.1	-91.605	-84.832	0.414301	O=[N+]([O-])c1ccc(/C=N\O)o1	-6.3827	Nifuroxime
RD	NCGC00249612-01	-1.1	-99.111	-93.618	0.414301	CC(C)C[C@H](NC(=O)CNC(=O)C1=C(Cl)C=CC(=C1)Cl)B2OC(=O)CC(CC(O)=O)(O2)C(O)=O	-6.3827	Ixazomib citrate
RD	NCGC00346649-01	-1.1	-84.267	-97.115	0.414301	CC[N]1N=NC2=C1N=C(N=C2N3CCOCC3)C4=CC=C(NC(=O)NC5=CC=C(C=C5)C(=O)N6CCN(C)CC6)C=C4	-6.3827	PKI-402	PKI-402
RD	NCGC00347958-01	-1.1	-80.699	-91.358	0.414301	CN1CCN(CC1)CC2=CC=C(NC(=O)NC3=CC=C(OC4=CC(=NC=N4)NC(=O)C5CC5)C=C3)C=C2C(F)(F)F	-6.3827	WS3
RD	NCGC00014911-01	-1.1	-92.024	-91.518	0.464854	CC(C)(O)\C=C/C(=O)[C@](C)(O)[C@H]1[C@H](O)C[C@]2(C)[C@@H]3C\C=C4/[C@@H](/C=C(/O)C(=O)C4(C)C)[C@]3(C)C(=O)C[C@@]12C	-6.3327	Cucurbitacin I
RD	NCGC00015598-03	-1.1	-89.758	-89.893	0.464854	CC1(C)CC\C2=C(/O1)C3=C(C=CC=C3)C(=O)C2=O	-6.3327	beta-Lapachone	beta-Lapachone;LAPACHONE, beta-
RD	NCGC00016994-16	-1.1	-96.785	-88.395	0.464854	CC[C@@]1(O)C(=O)OC\C2=C1\C=C\3N(CC4=C3N=C5C=CC=CC5=C4)C2=O	-6.3327	Camptothecin	;Camptothecin; Campotothecine;Camptothecine (S,+); Camptothecine (S,+); Camptothecine; Sodium Camptothecin; (S)-(+)-Camptothecin;(S)-(+)-Camptothecin; "Camptothecine (S,+)"; Na-CPT;CAMPTOTHECIN
RD	NCGC00249611-03	-1.1	-102.899	-91.427	0.464854	CC(C)C[C@H](NC(=O)CNC(=O)C1=C(Cl)C=CC(=C1)Cl)B(O)O	-6.3327	MLN-2238??	Ixazomib;Ixazomib;MLN-2238??;MLN2238
RD	NCGC00346635-01	-1.1	-82.18	-71.33	0.521574	CNC(=O)NC1=CC=C(C=C1)C2=NC3=C(C=N[N]3C4CCC5(CC4)OCCO5)C(=N2)N6CC7CCC(C6)O7	-6.2827	WYE-125132	WYE-125132
RD	NCGC00346674-01	-1.1	-123.275	-91.308	0.521574	CC(C)C1=C(O)C=C(O)C(=C1)C(=O)N2CC3=C(C2)C=C(CN4CCN(C)CC4)C=C3	-6.2827	AT-13387AU	AT13387
RD	NCGC00161679-01	-1.1	-105.936	-91.449	0.656623	CC(C)C[C@H](NC(=O)[C@H](CC(C)C)NC(=O)[C@H](CC(C)C)NC(=O)OCC1=CC=CC=C1)C=O	-6.1827	MG-132	MG-132
RD	NCGC00167403-03	-1.1	-93.546	-86.167	0.656623	C[N]1N=C(C)C=C1NC2=NC=C3CN(C(=O)N(C)C3=N2)C4=C(C)C=CC(=C4)NC(=O)C5=CC=CC(=C5)C(F)(F)F	-6.1827	Pluripotin	Pluripotin
RD	NCGC00178831-03	-1.1	-98.014	-86.316	0.656623	[Cl-].C[n+]1c3cc(N)ccc3cc2ccc(N)cc12.Nc1cc2nc3cc(N)ccc3cc2cc1	-6.1827	Acriflavine hydrochloride
RD	NCGC00185850-02	-1.1	-113.545	-95.364	0.656623	COC1=C(OC)C=C2C(=NC(=NC2=C1)N3CCCN(C)CC3)NC4CCN(CC4)CC5=CC=CC=C5	-6.1827	BIX-01294	BIX-01294; BIX-01294
RD	NCGC00093976-06	-1.1	-85.688	-93.279	0.736743	C[C@@H]1O[C@H](C[C@H](N)[C@@H]1O)O[C@H]2C[C@@](O)(CC3=C(O)C4=C(C(=C23)O)C(=O)C5=C(C=CC=C5)C4=O)C(C)=O	-6.1327	Idarubicin hydrochloride	; Idarubicina; Idamycin; Idarubicin hydrochloride;Idarubicin HCl; Idarubicin Hcl; 4 Desmethoxydaunorubici; IDARUBICIN HCl; 4 Demethoxydaunorubici; 4-Desmethoxydaunorubicin;Idarubicin; Idarubicin; Hydrochloride, Idarubici;Idarubicin?HCl
RD	NCGC00250401-01	-1.1	-108.62	-82.093	0.736743	CN1CC[C@H]([C@@H](O)C1)C2=C(O)C=C(O)C3=C2O\C(=C/C3=O)C4=CC=CC=C4Cl	-6.1327	Flavopiridol	HMR-1275;NSC-649890;Alvocidib;L86-8275;MDL-107826A;HL-275; Flavopiridol;Flavopiridol
RD	NCGC00263091-01	-1.1	-82.77	-69.97	0.736743	ClC1=C(C(=O)NC2=C[NH]N=C2C(=O)NC3CCNCC3)C(=CC=C1)Cl	-6.1327	AT7519	AT-7519;AT-7519
RD	NCGC00263183-01	-1.1	-88.288	-79.684	0.736743	CN1CCN(CC1)C2=CC=C(NC3=NC=C4C(=O)N(CC=C)N(C5=CC=CC(=N5)C(C)(C)O)C4=N3)C=C2	-6.1327	MK-1775	MK-1775
RD	NCGC00263268-01	-1.2	-70.308	-65.235	0.736743	C[C@@H]1CC[C@H]2[C@@H](C)[C@@H](CC(=O)[C@H]3O[C@@H]4O[C@]5(C)CC[C@H]6[C@H](C)CC[C@@H]([C@H]3C)[C@@]46OO5)O[C@@H]7O[C@]8(C)CC[C@@H]1[C@@]27OO8	-6.1327	BTM-2C-dimer ketone	BTM-2C-dimer ketone
RD	NCGC00345852-01	-1.1	-91.682	-82.549	0.736743	CC(C)C1=C2N=C(N[C@@H](CO)[C@H](O)CO)C=C(NCC3=CC=CC=C3)[N]2N=C1	-6.1327	BS-194	BS194
RD	NCGC00346542-01	-1.1	-93.609	-95.176	0.736743	CC[S+]([O-])(=O)NC1=CC=C2NC(=O)C(=C(NC3=CC=C(CN4CCCCC4)C=C3)/C5=CC=CC=C5)/C2=C1	-6.1327	Hesperadin	Hesperadin
RD	NCGC00346964-01	-1.1	-88.996	-83.615	0.736743	CC(C)[N]1C=NC2=C(NC3=CC=CC(=C3)NC(=O)C=C)N=C(NC4CCC(CC4)N(C)C)N=C12	-6.1327	HMSL10084	HMSL10084
RD	NCGC00023064-05	-1.1	-94.769	-91.198	0.82664	CC(=O)[C@@]3(O)CC[C@H]2[C@@H]4C[C@H](C)C1=CC(=O)CC[C@]1(C)[C@H]4CC[C@@]23C	-6.0827	Medroxyprogesterone
RD	NCGC00249897-01	-1.1	-109.761	-95.499	0.82664	Cc1ccc(c2[Hg]Oc12)[N+]([O-])=O	-6.0827	Nitromersol
RD	NCGC00344990-01	-1.1	-97.301	-81.367	0.82664	CC(C)(O)C[N]1C(=NC2=CC(=CC=C12)CN3CCOCC3)NC(=O)C4=CC=C(S4)C5=C[NH]N=C5	-6.0827	NCGC00344990-01
RD	NCGC00346632-01	-1.1	-97.519	-91.197	0.82664	COC1=CC=C(F)C(=C1C(=O)C2=C(N)N=C(NC3CCN(CC3)[S+](C)([O-])=O)N=C2)F	-6.0827	R-547	R547
RD	NCGC00346931-01	-1.1	-91.362	-82.335	0.82664	CNC(=O)C1=CC=CC=C1NC2=NC(=NC=C2Cl)NC3=CC=C(C=C3OC)N4CCOCC4	-6.0827	NVP-TAE226	NVP-TAE226
RD	NCGC00091112-08	-1.1	-108.999	-98.765	0.927505	CN(C)C1=CC=C(C=C1)C(C2=CC=C(C=C2)N(C)C)=C/3\C=C/C(/C=C3)=[N+](C)C	-6.0327	Methylrosaniline chloride	; Triple Dye; Basic Violet 3; ; Methyl violet 2B; Hexamethyl-p-rosaniline chloride (Gentian violet); Crystal Violet;GENTIAN VIOLET; Genapax; Methyl Violet 10B; Gentian violet; Crystal violet solution;Gentian violet
RD	NCGC00161923-04	-1.1	-82.716	-65.673	0.927505	COC1=C(OC)C(=CC(=C1)[C@H]2[C@H]3[C@H](COC3=O)[C@@H](O)C4=C2C=C5OCOC5=C4)OC	-6.0327	Picropodophyllin	podophyllotoxin 4-O-Glcp;; ;Podophyllotoxin;PICROPODOPHYLLOTOXIN; PICROPODOPHYLLOTOXIN;Picropodophyllotoxin
RD	NCGC00164625-04	-1.1	-106.992	-92.391	0.927505	[Na+].CC(C)c1nc(c(/C=C/[C@@H](O)C[C@@H](O)CC([O-])=O)c(c1COC)c2ccc(F)cc2)C(C)C	-6.0327	Cerivastatin sodium
RD	NCGC00188382-04	-1.1	-96.401	-93.631	0.927505	CC(NCC1=CC=C2N(CC(C)(C)O)\C(NC2=C1)=N\C(=O)C3=CC=C(S3)C4=C[NH]N=C4)C(C)(C)C	-6.0327	NCGC00188382-01	NCGC00188382-01;NCGC00188382-01
RD	NCGC00346494-01	-1.2	-80.593	-75.086	0.927505	COC1=CC=C(C=C1)[S+]([O-])(=O)NC2=C(NC3=CC=C(O)C=C3)N=CC=C2	-6.0327	E-7010	ABT-751
RD	NCGC00346643-01	-1.1	-87.129	-75.972	0.927505	CO[C@H]1C[C@H](C)C\C2=C(OC)/C(=O)\C=C(\NC(=O)\C(=C\C=C\[C@H](OC)[C@@H](OC(N)=O)\C(=C\[C@H](C)[C@H]1O)C)C)C2=O	-6.0327	Geldanamycin	Geldanamycin
RD	NCGC00347063-01	-1.1	-84.501	-76.03	0.927505	OC1=C(O)C=C(C=C1)C2CCN(CC2)C3=CC=NC4=CC=CC=C34	-6.0327	KUC110948N-02
RD	NCGC00164600-03	-1.1	-103.257	-93.732	1.04068	C[C@@H]1CC[C@H]2[C@@H](C)[C@H](O[C@@H]3O[C@@]4(C)CC[C@@H]1[C@@]23OO4)OC(=O)CCC(O)=O	-5.9827	Artesunate	Artesunate (AS);Artesunate;ARTEMISININUM; Artesunate (AS)
RD	NCGC00178352-06	-1.1	-100.343	-96.114	1.04068	Cl.Cl.CCCCC(CC)CNC(=N)NC(=N)NCCCCCCNC(=N)NC(=N)NCC(CC)CCCC	-5.9827	Alexidine dihydrochloride
RD	NCGC00238453-01	-1.1	-89.261	-95.424	1.04068	COC1=CC(=CC=C1NC2=NC(NC3=C(C=CC=C3)[S+]([O-])(=O)C(C)C)=C(Cl)C=N2)N4CCC(CC4)N5CCN(C)CC5	-5.9827	TAE-684	TAE-684;NVP-TAE684?
RD	NCGC00092289-01	-1.1	-83.204	-95.809	1.16766	ClC/1=C(NCCN2CCOCC2)/C(=O)C3=C(C=CC=N3)C1=O	-5.9327	DA-3003-1	NSC-663284; DA-3003-1;DA-3003-1
RD	NCGC00178913-04	-1.1	-109.7	-96.847	1.16766	CC/1=C(\O)C(=O)\C=C2/C1=C/C=C3\[C@@]2(C)CC[C@@]4(C)[C@@H]5C[C@@](C)(CC[C@]5(C)CC[C@]34C)C(O)=O	-5.9327	Tripterin	CELASTROL;Celastrol
RD	NCGC00183831-01	-1.1	-100.549	-92.659	1.16766	O=C1O[C@H]2[C@@H](OC(C)=O)C(=O)O[C@H]2[C@@H]1OC(C)=O	-5.9327	Aceglatone
RD	NCGC00263548-01	-1.2	-78.507	-83.155	1.16766	O=S(=O)(O)O.O=C(OC)[C@@]2(C[C@@H]4C[C@@](O)(CC)C[N@](CCc1c3ccccc3nc12)C4)c5cc9c(cc5OC)N(C)[C@@H]6[C@]98CCN7CC=C[C@@](CC)([C@@H](OC(C)=O)[C@]6(O)C(=O)OC)[C@H]78	-5.9327	VINBLASTINE SULFATE
RD	NCGC00344999-01	-1.1	-105.873	-97.387	1.16766	C[C@H](NCC1=CC=C2[N](CCC3=CC=CC=C3)C(=NC2=C1)NC(=O)C4=CC=C(S4)C5=C[NH]N=C5)C(C)(C)C	-5.9327	NCGC00344999-01
RD	NCGC00345837-01	-1.1	-93.833	-93.747	1.16766	CC1=C(C=NC(=N1)N)C2=NC3=C(SC(=C3)C(C)(C)O)C(=N2)N4CCOCC4	-5.9327	GNE-490	GNE-490
RD	NCGC00263177-01	-1.1	-122.791	-92.954	1.20252	COC1=C(OCCCCCCC(=O)NO)C=C2C(=NC=NC2=C1)NC3=CC(=CC=C3)C#C	-5.9199	CUDC-101	CUDC-101
RD	NCGC00015529-15	-1.1	-107.279	-91.42	1.31014	CC(C(=O)O)c1ccc(CC(C)C)cc1	-5.8827	Ibuprofen	; Ibuprofen, Aluminum Salt; Ibuprofen, (R)-Isomer;Ibuprofen Lysine (NeoProfen); Doctrin; Dexibuprofeno; (S)-(+)-Ibuprofen; Ibuprofen, Calcium Salt; Ibuprofen, (+-)-Isomer; Naproxen;IBUPROFEN; S-(+)-Ibuprofen; ; (?)-Ibuprofen; S(+)-Ibuprofen; Ibuprofen, Potassium Salt; ibuprofen-Lys; S-(+)-ibuprofen;(?)-Ibuprofen; Saren; Advil; Ibuprofen sodium salt; Ibuprofene; Arflamin;Ibuprofen; Ibufen; Ibuprof…
RD	NCGC00162453-10	-1.1	-101.197	-91.536	1.31014	C[C@H](\C=C(C)\C=C\C(=O)NO)C(=O)C1=CC=C(C=C1)N(C)C	-5.8827	Trichostatin A	Trichostatin A (TSA);Trichostatin A;trichostatin-A
RD	NCGC00250396-01	-1.1	-105.386	-86.376	1.31014	COC1=C(CO)C=C(C=C1)C2=CC=C3C(=N2)N=C(N=C3N4CCOCC4)N5C[C@@H](C)O[C@@H](C)C5	-5.8827	KU-0063794	KU-0063794
RD	NCGC00345815-01	-1.1	-84.892	-91.355	1.31014	CCC[C@H](NC(=O)[C@H](CC(C)C)NC(=O)[C@H](CC(C)C)NC(=O)OCC1=CC=CC=C1)C=O	-5.8827	MG-115	Z-Leu-Leu-Nva-H (aldehyde)
RD	NCGC00346555-01	-1.1	-118.537	-93.145	1.31014	COC1=CC=C(C=C1)[N]2N=C(C(N)=O)C3=C2C(=O)N(CC3)C4=CC=C(C=C4)N5CCCCC5=O	-5.8827	Apixaban	Apixaban
RD	NCGC00346478-02	-1.1	-115.999	-97.114	1.47	FC1=CC(=CC=C1)COC2=CC=C(NC3=C4C=C(NC(=O)C=C)C=CC4=NC=N3)C=C2Cl	-5.8327	AST-1306	AST-1306
RD	NCGC00159455-04	-1.1	-98.01	-91.954	1.51388	COC1=CC2=NC=NC(=C2C=C1OCCCN3CCOCC3)NC4=CC=C(F)C(=C4)Cl	-5.8199	Gefitinib	;Iressa/ZD-1839;Gefitinib; Iressa; Gefitinib
RD	NCGC00018238-08	-1.2	-68.258	-67.561	1.64936	CCCOC1=CC=C2[NH]C(=NC2=C1)NC(=O)OC	-5.7827	Oxibendazole	OXIBENDAZOLE;Oxibendazole; Loditac; Oxibendazolo;
RD	NCGC00182047-03	-1.1	-91.281	-84.651	1.64936	Nc3nc(F)nc2c3ncn2[C@@H]1O[C@H](CO)[C@@H](O)[C@@H]1O	-5.7827	Fludarabine	; Fludarabine phosphate; F-ara-AMP;Fludarabine phosphate; Fludara;FLUDARABINE PHOSPHATE
RD	NCGC00186460-01	-1.1	-113.611	-94.174	1.64936	O=C(OC)[C@]12CC[C@@]3(C)[C@]4(C)CC[C@H]5[C@@](C)(C)C(=O)C(=C[C@]5(C)C4=CC(=O)[C@@H]3[C@@H]2C[C@](C)(C)CC1)C#N	-5.7827	Bardoxolone methyl	Bardoxolone methyl; Bardoxolone methyl
RD	NCGC00263153-05	-1.1	-105.582	-92.944	1.64936	CC(C)[C@H](C(=O)NC1=CC=C(C=C1)C(=O)NO)C2=CC=CC=C2	-5.7827	AR-42	AR-42 (HDAC-42);AR-42; AR-42
RD	NCGC00263182-02	-1.1	-108.867	-94.759	1.64936	NC1=C(NC(=O)C2=CC=C(CNC3=NC(=CC=N3)C4=CC=CN=C4)C=C2)C=CC=C1	-5.7827	Mocetinostat	Mocetinostat;MG-0103/MGCD-0103;Mocetinostat (MGCD0103); Mocetinostat
RD	NCGC00346486-01	-1.1	-104.323	-93.548	1.64936	CN(C)CC1=C(OC2=CC=CC=C12)C(=O)NCCOC3=CC=C(C=C3)C(=O)NO	-5.7827	Abexinostat	PCI-24781
RD	NCGC00346951-01	-1.1	-108.031	-96.411	1.64936	O=C1C2=CC=CC=C2[N+]3=C1C4=C(C=C3)C5=CC=CC=C5[NH]4	-5.7827	Fascaplysin	Fascaplysin
RD	NCGC00015959-09	-1.1	-99.891	-94.741	1.81616	C[n+]2cc1c6OCOc6ccc1c3ccc4cc5OCOc5cc4c23	-5.7408	Sanguinarine
RD	NCGC00346582-01	-1.2	-80.184	-69.685	1.85062	FC(F)(F)C1=CC=C(\C=C\C2=NC(=CO2)COC3=CC=C(CCCC[N]4C=CN=N4)C=C3)C=C1	-5.7327	Mubritinib	Mubritinib (TAK 165)
RD	NCGC00016855-10	-1.2	-74.229	-76.241	2.07642	O=C(OC)Nc1nc2cc(ccc2n1)Sc3ccccc3	-5.6827	Fenbendazole	; ; Phenbendasol; Fenbendazole; Panacur;FENBENDAZOLE; Fenbendazol;Fenbendazole
RD	NCGC00263109-02	-1.1	-106.111	-71.582	2.07642	CC(C)C(=O)N1CCN(CC1)CC2=C(C)C3=NC(=NC(=C3S2)N4CCOCC4)C5=CN=C(N)N=C5	-5.6827	GDC-0980	R-7422/RG-7422;GDC-0980; GDC-0980
RD	NCGC00179454-04	-2.1	-108.983	-93.44	2.28641	CC[C@]1(CC[C@@H](O1)[C@]2(C)CC[C@]3(C[C@H](O)[C@@H](C)[C@H](O3)[C@@H](C)[C@@H](OC)[C@H](C)C([O-])=O)O2)[C@@H]4O[C@H](C[C@@H]4C)[C@H]5O[C@@](O)(CO)[C@H](C)C[C@@H]5C	-5.6408	Monensin sodium salt	Rumensin;; Monensin A sodium salt; Monensin A Sodium Comple; Monensin A;Monensin sodium salt; Monensin sodium;Monensin; Monensina; Monensin-A-Sodium Complex; Monensin Monosodium Salt; Coban; Monensin Sodium;Monensin sodium salt (Coban)
RD	NCGC00166247-02	-1.1	-113.196	-98.572	2.32979	[I-].CC[n+]3c4ccccc4ccc3C=CC=C2C=Cc1ccccc1N2CC	-5.6327	Carbocyanine
RD	NCGC00241101-02	-1.1	-101.514	-98.356	2.32979	CCOC1=CC2=C(C=C1NC(=O)\C=C\CN(C)C)C(=C(C=N2)C#N)NC3=CC=C(OCC4=CC=CC=N4)C(=C3)Cl	-5.6327	Neratinib	Neratinib; Neratinib;Neratinib (HKI-272);PB-272;WAY-179272;HKI-272
RD	NCGC00242490-02	-1.1	-95.087	-91.69	2.32979	CCN(CC)CCOC1=CC=C(NC2=NC=C3\C=C(/C(=O)N(C)C3=N2)C4=C(Cl)C=CC=C4Cl)C=C1	-5.6327	PD-166285	PD-166285; PD-166285
RD	NCGC00262953-01	-1.2	-76.386	-75.653	2.32979	O=C(OC)Nc1nc2cc(ccc2n1)C(=O)C3CC3	-5.6327	Cyclobendazole	Ciclobendazol;Ciclobendazole;Cyclobendazole;Methyl 5-cyclopropylcarbonyl-2-benzimidazolecarbamate;Ciclobendazolum
RD	NCGC00263136-03	-1.1	-100.287	-91.853	2.32979	CCCCC1=NC2=CC(=CC=C2[N]1CCN(CC)CC)/C=C/C(=O)NO	-5.6327	Pracinostat	Pracinostat;SB-939;Pracinostat
RD	NCGC00263617-05	-1.1	-117.47	-90.94	2.32979	CN(C)C1=CC=C(C=C1)C(=O)NCCCCCCC(=O)NO	-5.6327	M344	M-344;M344;M 344
RD	NCGC00346626-01	-1.1	-103.361	-94.005	2.32979	ClC1=CC\2=C(NC(=O)\C(=C2N[C@@H]3CN4CCC3CC4)C5=NC6=C([NH]5)C=CC=C6)C=C1	-5.6327	CHIR-124	CHIR-124
RD	NCGC00346692-01	-1.1	-101.844	-91.849	2.32979	COC1=CC=C(C=N1)C2=NC3=C(SC(=C3)CN(C)C4=NC=C(C=N4)C(=O)NO)C(=N2)N5CCOCC5	-5.6327	CUDC-907	PI3K/HDAC Inhibitor I
RD	NCGC00263174-01	-1.1	-89.299	-94.547	2.39934	CC(C)[C@@H](N(CCCN)C(=O)C1=CC=C(C)C=C1)C/2=N/C3=CC(=CC=C3C(=O)N2CC4=CC=CC=C4)Cl	-5.6199	Ispinesib	Ispinesib;CK-0238273/SB-715992
RD	NCGC00016876-12	-1.2	-74.712	-74.326	2.51189	O=C(OC)Nc1nc2cc(ccc2n1)SCCC	-5.6	Albendazole
RD	NCGC00015693-08	-1.1	-93.387	-96.343	2.61406	OCCNCCNC1=CC=C(NCCNCCO)C2=C1C(=O)C3=C(C(=CC=C3O)O)C2=O	-5.5827	Mitoxantrone	;Mitoxantrone; Mitoxantrone Hcl; Mitoxantrone; Mitozantrone;MITOXANTRONE HYDROCHLORIDE; Mitoxantrone dihydrochloride;Mitoxantrone dihydrochloride; Mitoxantrona;Mitoxantrone di?HCl;MITOXANTHRONE HYDROCHLORIDE
RD	NCGC00024246-13	-2.1	-94.276	-96.459	2.61406	COC1=CC=CC2=C1C(=O)C3=C(O)C4=C(C[C@](O)(C[C@@H]4O[C@H]5C[C@H](N)[C@H](O)[C@H](C)O5)C(C)=O)C(=C3C2=O)O	-5.5827	Daunorubicin	WP900 hydrochloride; Cerubidine;Daunorubicin hydrochloride; ;; Daunoblastine;DAUNORUBICIN; Daunorubicin; Daunomycin HCL; Dauno-Rubidomycine; Daunomycin, hydrochloride; Daunomycin hydrochloride; Daunoblastin; Dauno Rubidomycin;Daunomycin hydrochloride; (-)-Daunorubicin
RD	NCGC00095157-05	-1.2	-67.761	-66.746	2.61406	O=C(OC)Nc1nc2cc(ccc2n1)S(=O)c3ccccc3	-5.5827	Oxfendazole	; OXFENDAZOLE;OXFENDAZOLE;Oxfendazole; ; Synanthic; Oxfendazol
RD	NCGC00169964-05	-1.2	-84.431	-68.086	2.61406	O=C2CC(C[C@@H](O)[C@@H]1C[C@@H](C)C[C@H](C)C1=O)CC(=O)N2	-5.5827	Cycloheximide	U-4527; cycloheximide;cycloheximide
RD	NCGC00253704-01	-1.1	-104.281	-95.647	2.61406	Clc1nc(C(=O)OC)c(N)nc1Cl	-5.5827	Methyl 3-amino-5,6-dichloropyrazine-2-carboxylate
RD	NCGC00345849-01	-1.1	-92.02	-83.872	2.61406	COC1=CC=C(NC2=CC(=NC(=N2)N3CCOCC3)C4=CN=C(N)N=C4)C=N1	-5.5827	NIBR-17	NIBR-17
RD	NCGC00346645-01	-1.1	-88.579	-90.95	2.61406	CC[S+]([O-])(=O)C1=CC=CC(=C1)C2=CC(=C(C)C3=C2C4=C([NH]3)N=CC(=C4)C)C(=O)NC5CCN(C)CC5	-5.5827	TAK-901	TAK-901
RD	NCGC00246966-03	-1.2	-84.913	-76.536	2.93303	COC(=O)NC1=NC2=CC(=CC=C2[NH]1)C(=O)C3=CC=C(F)C=C3	-5.5327	Flubendazole	Flubendazole (Flutelmium)
RD	NCGC00094857-05	-1.1	-97.152	-93.272	3.29091	Cl.O.Nc1c3ccccc3nc2ccccc12	-5.4827	9-Aminoacridine, monohydrochloride, monohydrate
RD	NCGC00263918-04	-2.1	-112.046	-94.434	3.29091	COC1=C2C(=O)C3=C(C(=C4C[C@](O)(C[C@H](O[C@H]5C[C@H](N)[C@@H](O)[C@H](C)O5)C4=C3O)C(=O)CO)O)C(=O)C2=CC=C1	-5.4827	Epirubicin hydrochloride	EPIRUBICIN HYDROCHLORIDE;Epirubicin Hydrochloride
RD	NCGC00024613-06	-1.2	-66.304	-95.251	3.69246	O=C(O)CN3C(=O)c2cccc1cccc(c12)C3=O	-5.4327	Alrestatin
RD	NCGC00095145-01	-1.1	-106.861	-90.602	4.14301	C[C@]12C3CCC(O3)[C@]1(C)C(=O)OC2=O	-5.3827	Cantharidin	; CANTHARIDIN;Cantharidin; Cantharidine
RD	NCGC00181330-02	-1.1	-116.918	-96.344	4.14301	O=[N+]([O-])c2ccc(C=C/C(C=Cc1ccc(o1)[N+]([O-])=O)=N\NC(=N)N)o2	-5.3827	Nitrovin
RD	NCGC00346531-01	-2.1	-137.688	-96.081	4.14301	CC[C@@H]\1CC[C@@H]2O[C@]3(CC[C@H](C)[C@H](C[C@@H](C)O)O3)[C@@H](C)[C@H](OC(=O)/C=C/[C@H](C)[C@@H](O)[C@H](C)C(=O)[C@H](C)[C@@H](O)[C@H](C)C(=O)[C@](C)(O)[C@@H](O)[C@H](C)C/C=C\C=C1)[C@@H]2C	-5.3827	Oligomycin A	Oligomycin A
RD	NCGC00015735-11	-1.1	-97.248	-91.36	4.562	Clc2cc(ccc2NC(=O)c1cc(Cl)ccc1O)[N+]([O-])=O	-5.3408	Niclosamide	Yomesan;Niclosamide; Niclosamida;NICOLSAMIDE; ; Bayluscide;NICLOSAMIDE; Niclocide; Phenasal; Fenasal; Niclosamid; Radewerm; Bayer 73; Bayer 2353; Niclosamide; Clonitralide; Niclosamidel; Devermine; Niclosamide-olamine; Tr??d??mine
RD	NCGC00016000-10	-2.1	-135.624	-97.901	4.64854	CCN(CC)C(=S)SSC(=S)N(CC)CC	-5.3327	Disulfiram	;Tetraethylthiuram disulfide; Disulfiram; Tetraethylthiuram disulfide; Disulfiramo; Teturam; Antabuse;Disulfiram;DISULFIRAM
RD	NCGC00024415-39	-2.1	-145.273	-93.779	5.21574	COC1=CC=CC2=C1C(=O)C3=C(O)C4=C(C[C@](O)(C[C@@H]4O[C@H]5C[C@H](N)[C@H](O)[C@H](C)O5)C(=O)CO)C(=C3C2=O)O	-5.2827	Doxorubicin (Adriamycin)	Adriamycin hydrochloride;Doxorubicin hydrochloride; Doxorubicina;Pidorubicinum; Adriblastina; ; 7 Epirubicin Hcl; cis-(PtCl2(Dx)(tba)); 8 Doxorubicine;Adriamycin; Adriacin;Doxorubicin; Rubex; Ellence; Adriamycin, hydrochloride; Doxorubicin; Pidorubicina; VAMP regimen; Epirubicina; Pidorubicine;Doxorubicin?HCl
RD	NCGC00161703-02	-1.1	-126.687	-91.714	5.21574	COC1=CC=CC2=C1C(=NC(=N2)C3=CC=CS3)NN4C(=O)\C=C(C)/C4=O	-5.2827	NCGC00161703	NCGC00161703;NCGC00161703
RD	NCGC00166245-04	-1.1	-104.694	-93.238	5.21574	O=S(=O)(O)O.Nc1cc2nc3cc(N)ccc3cc2cc1.Nc1cc2nc3cc(N)ccc3cc2cc1	-5.2827	Proflavin hemisulfate
RD	NCGC00250390-01	-1.1	-100.685	-89.54	5.21574	CC(C)(C)OC(=O)NC1=CC=C(C=C1)C2=CC(=NO2)C(=O)NCCCCCCC(=O)NO	-5.2827	ISOX	ISOX
RD	NCGC00263918-03	-1.2	-85.383	-78.488	5.21574	Cl.OCC(=O)[C@@]4(O)C[C@H](O[C@H]1C[C@H](N)[C@H](O)[C@H](C)O1)c5c(O)c3C(=O)c2c(OC)cccc2C(=O)c3c(O)c5C4	-5.2827	Adriamycin hydrochloride-DNA complex	EPIRUBICIN HYDROCHLORIDE;Epirubicin Hydrochloride
RD	NCGC00346459-01	-1.1	-96.588	-87.753	5.21574	C[C@@H](OC1=CC2=C([NH]N=C2\C=C\C3=C[N](CCO)N=C3)C=C1)C4=C(Cl)C=NC=C4Cl	-5.2827	LY-2874455	LY-2874455
RD	NCGC00346490-01	-2.1	-108.418	-96.711	5.21574	NCC(=O)NC1=CC=C(C=C1)[N]2N=C(C=C2C3=CC4=C(C=C3)C5=C(C=CC=C5)C=C4)C(F)(F)F	-5.2827	OSU-03012	OSU-03012
RD	NCGC00346948-01	-1.1	-101.805	-95.275	5.21574	ONC(=O)C=CC#CC1=CC(=CC=C1)N[S+]([O-])(=O)C2=CC=CC=C2	-5.2827	Oxamflatin	Oxamflatin
RD	NCGC00346954-01	-1.1	-93.536	-86.363	5.21574	OC1=CC=C(C(=C1)O)C2=CC=C(C=C2)C3=N[NH]C(=C3)NC4=CC=CC(=C4)CNC5CC5	-5.2827	TCS-2312	TCS 2312
RD	NCGC00263155-01	-1.1	-124.558	-93.448	5.37145	ONC(=O)/C=C/C1=CC(=CC=C1)[S+]([O-])(=O)NC2=CC=CC=C2	-5.2699	Belinostat	Belinostat
RD	NCGC00014925-06	-1.1	-90.563	-85.174	5.85216	Cl.CN(C)Cc1c2cc3CN4C(=O)C=5COC(=O)[C@](O)(CC)C=5C=C4c3nc2ccc1O	-5.2327	Topotecan HCl	; Hycamtamine; Topotecane; Nogitecan hydrochloride;Nogitecan hydrochloride/NSC-609699;Topotecan hydrochloride; Topotecan hydrochloride;TOPOTECAN HYDROCHLORIDE; Nogitecan Hydrochloride; Hycamtin
RD	NCGC00346497-01	-1.1	-112.767	-98.863	5.85216	CN1CCN(CC1)C2=CC=C(NC3=NC=C(Cl)C(=N3)SC4=CC(=CC=C4)NC(=O)C=C)C=C2	-5.2327	WZ-8040	WZ8040
RD	NCGC00263195-01	-1.1	-99.551	-93.645	6.02687	CN1CCN(CC1)C(C)(C)C#CC2=C(NC(=O)C=C)C=C3C(=NC=NC3=C2)NC4=CC(=C(F)C=C4)Cl	-5.2199	AV-412	AV-412;MP-412
RD	NCGC00025212-08	-1.1	-103.049	-87.447	6.56623	O=C2OC(=O)[C@]3(C)C1CCC(O1)[C@]23C	-5.1827	Cantharidin
RD	NCGC00263168-01	-1.2	-80.07	-67	6.56623	CC(C)CC(=O)NC1=N[NH]C2=C1CN(C(=O)C3CCN(C)CC3)C2(C)C	-5.1827	PHA-793887	PHA-793887
[truncated: 2,041 more rows]
[truncated: 1 more columns]
