# Supplementary material for: Quantitative high-throughput phenotypic screening of pediatric cancer cell lines identifies multiple opportunities for drug repurposing
Source: Oncotarget. 2017 Dec 19;9(4):4758–72. doi: 10.18632/oncotarget.23462 (PMC5797010; doi:10.18632/oncotarget.23462)
Supplement: Supplementary file 4 [file oncotarget-09-4758-s004.xlsx]

## Sheet: Supplementary Table 4
Sample Name	Sample ID	Primary MOA	EWS Avg IC50	CNS Avg IC50	NB Avg IC50	OS Avg IC50	RMS Avg IC50	Hh-Wt-fiborblast IC50
Hexestrol	NCGC00094818-08	17-betahydroxysteroid Dehydrogenase Inhibitor	6.48376	27.39	28.78	22.5955	16.7533	> 46
Telotristat etiprate	NCGC00346476-01	5-HT Release Inhibitor	29.7054	33.1275	19.7517	31.3262	26.5674	> 46
Rotundine	NCGC00346591-01	5-HT Release Inhibitor	0.512935	6.22689	0.730574	4.08726	4.87562	> 46
Sibutramine hydrochloride	NCGC00092357-03	5-HT Reuptake Inhibitor	16.426	16.9528	26.3141	20.9255	31.5378	20.7643
Naratriptan hydrochloride	NCGC00181786-03	5-HT1B Agonist	6.97894	> 46	> 46	> 46	> 46	> 46
Dihydroergotamine	NCGC00017400-10	5-HT1B/1D/1F Receptor Antagonist	5.35462	18.5207	13.2166	> 46	3.29091	> 46
LY310762	NCGC00015601-03	5-HT1D Receptor Antagonist	14.5225	14.6664	11.2388	16.4936	7.36743	> 46
MDL 72222	NCGC00016058-07	5-Hydroxytryptamine Receptor Antagonist	> 46	28.8444	37.2212	> 46	36.9246	> 46
Forskolin	NCGC00177971-03	Adenylyl Cyclase Activator	33.1275	33.0547	> 46	24.914	27.9432	> 46
QS11	NCGC00263207-01	ADP-ribosylation factor GTPase activating protein 1 Inhibitor	5.41779	5.85216	3.73009	12.6895	18.6947	> 46
Phenoxybenzamine hydrochloride	NCGC00015121-16	Adrenergenic Receptor Antagonist	12.0935	17.7195	23.8108	14.1671	17.8498	14.7
Akt-I-1	NCGC00345822-01	AKT Inhibitor	19.2589	3.91774	> 46	23.2979	7.20575	> 46
Akt-I-1,2	NCGC00345823-01	AKT1/2 Inhibitor	1.62263	18.7861	19.9263	12.6769	6.66298	23.2979
A-674563	NCGC00263147-01	Akt1/PKA Inhibitor	2.2589	21.0243	4.57078	4.93795	15.2195	23.2979
JK 184	NCGC00263211-01	Alcohol Dehydrogenase 7 Inhibitor	0.11351	0.190407	0.517393	0.177327	0.0396972	> 46
Fomepizole	NCGC00015646-04	Alcohol Dehydrogenase Inhibitor	> 46	> 46	> 46	20.7643	> 46	> 46
Disulfiram	NCGC00016000-10	Aldehyde Dehydrogenase (ALDH2) Inhibitor	0.381323	10.9772	2.88213	14.888	1.77475	> 46
Tizanidine	NCGC00160529-06	alpha2-Adrenoceptor Agonist	32.9091	14.6725	26.1406	23.4524	3.68437	> 46
Yohimbine	NCGC00025018-09	alpha2-Adrenoceptor Antagonist	> 46	> 46	> 46	> 46	> 46	0.00464854
Atipamezole	NCGC00182707-03	alpha2-Adrenoceptor Antagonist	3.71696	13.4236	14.0658	18.9614	12.0106	> 46
Tosedostat	NCGC00263175-01	Aminopeptidase N Inhibitor	23.4009	20.0116	18.674	18.3803	16.3115	> 46
Aniracetam	NCGC00015116-10	AMPA Receptor Agonist	25.8123	36.9246	20.0749	14.6657	35.5861	> 46
TAE-684	NCGC00238453-01	Anaplastic Lymphoma Kinase (ALK) Inhibitor	1.93272	21.8501	4.18975	1.36797	1.34936	20.7643
Testosterone propionate	NCGC00095245-01	Androgen Receptor Agonist	24.7193	> 46	> 46	> 46	16.4936	> 46
Flutamide	NCGC00015452-19	Androgen Receptor Antagonist	15.1355	29.9183	> 46	16.6985	31.5102	> 46
Bicalutamide	NCGC00167487-01	Androgen Receptor Antagonist	36.9246	20.7643	> 46	> 46	13.1014	> 46
ARN-509	NCGC00346725-01	Androgen Receptor Antagonist	> 46	> 46	> 46	> 46	> 46	> 46
Enalapril maleate	NCGC00021569-08	Angiotensin-I Converting Enzyme Inhibitor	8.7368	12.2611	8.30296	7.11135	10.7113	9.27505
Perindopril	NCGC00159509-02	Angiotensin-I Converting Enzyme Inhibitor	36.9246	> 46	> 46	0.00467938	0.0041078	> 46
Temocapril hydrochloride	NCGC00181345-01	Angiotensin-I Converting Enzyme Inhibitor	9.31607	> 46	> 46	0.00164936	> 46	> 46
Chloroxine	NCGC00095264-04	Antibiotic	9.87805	19.4518	18.1608	9.87544	17.4013	32.9091
Spectinomycin hydrochloride	NCGC00017354-06	Antibiotic	32.9091	> 46	> 46	7.04962	> 46	> 46
Thiamphenicol	NCGC00178319-07	Antibiotic	2.07643	> 46	0.0207643	8.12947	> 46	> 46
Ulifloxacin	NCGC00253642-01	Antibiotic	17.2374	5.22135	> 46	0.736743	6.30205	> 46
Nadifloxacin	NCGC00164620-02	Antibiotic	7.29305	11.67	20.7643	10.3849	9.25439	> 46
Netilmicin sulfate	NCGC00179265-03	Antibiotic	0.127376	> 46	0.28516	> 46	> 46	> 46
Nitrovin	NCGC00181330-02	Antibiotic	1.56514	4.24225	1.49849	26.355	3.12933	7.36743
Nitroxoline	NCGC00160664-03	Antibiotic	4.88004	8.14756	10.173	4.70798	5.9469	8.2664
Salinomycin	NCGC00095055-03	Antibiotic	5.85216	8.49651	2.42612	2.96811	18.3486	11.6766
Cyanein	NCGC00017254-02	Antibiotic	0.211712	0.189658	0.124153	0.126299	1.23807	0.131014
Amoxicillin sodium	NCGC00016797-04	Antibiotic-beta lactam	11.6766	> 46	> 46	> 46	> 46	> 46
Cefprozil monohydrate	NCGC00159513-02	Antibiotic-cephalosporin type	3.02564	2.61406	> 46	16.4936	> 46	> 46
Monensin sodium salt	NCGC00179454-04	Antibiotic-polyether	0.512596	1.43132	0.74711	1.06412	1.2573	8.1125
Nanchangmycin	NCGC00346524-01	Antibiotic-polyether	2.4659	7.43492	4.09315	3.63869	8.08498	20.7643
Minocycline	NCGC00183044-01	Antibiotic-tetracyline	9.47676	20.7643	11.7704	0.00293303	23.2979	> 46
Primidone	NCGC00015834-11	Anticonvulsant Agent	11.6104	> 46	0.00261406	> 46	> 46	> 46
Ticlatone	NCGC00262908-01	Antifungal Agent	18.7266	20.8171	13.1458	21.2736	14.0633	> 46
Ciclopirox	NCGC00017112-10	Antifungal Agent	7.18029	6.70133	9.84856	9.27884	3.99577	3.69246
Antimycin A	NCGC00017338-05	Antifungal Agent	4.42154	0.827625	4.53736	0.0181788	4.63509	0.0164936
Tioconazole	NCGC00167430-04	Antifungal Agent	14.7058	14.8751	19.5003	20.2833	22.7911	> 46
Fenticonazole nitrate	NCGC00253713-02	Antifungal Agent	10.0269	24.659	35.9949	24.58	27.1701	36.9246
Itraconazole	NCGC00274068-02	Antifungal Agent	3.96972	15.8456	14.818	13.1883	11.6766	> 46
Nifuroxime	NCGC00164507-03	Antifungal Agent, Antibacterial	4.57154	3.07162	0.00185062	17.8605	2.47804	> 46
Tolnaftate	NCGC00016610-08	Antifungal-Fungal Squalene Epoxidase Inhibitor	36.9246	33.1275	18.5062	33.1275	18.5062	> 46
4-Demethylepipodophyllotoxin	NCGC00161927-03	Antimitotic Agent	0.614511	0.552849	2.67351	0.407439	0.204203	> 46
Terameprocol	NCGC00346832-01	Antimitotic Agent	9.74992	19.4241	17.4999	15.4291	6.00284	26.1406
Amifostine	NCGC00015073-05	Antineoplastic Agent	5.04476	0.298107	3.32652	0.151924	0.40971	> 46
Methodichlorophen	NCGC00253626-01	Antineoplastic Agent	0.647787	0.726522	3.65149	3.58466	2.61406	> 46
Mitotane	NCGC00015226-11	Antineoplastic Agent	36.9246	25.0473	> 46	36.9246	23.2979	> 46
Picropodophyllin	NCGC00161923-04	Antineoplastic Agent, IGF-1R Inhibitor	0.659192	0.839845	1.34635	0.983893	0.832124	> 46
Mithramycin	NCGC00162423-04	Antineoplastic Antibiotics	6.4421	34.2476	33.1734	24.7395	25.7954	> 46
Bleomycin Sulfate	NCGC00346501-01	Antineoplastic Antibiotics	17.3031	35.5861	23.3685	36.9246	18.4636	> 46
Echinomycin	NCGC00163548-02	Antineoplastic Antibiotics	4.3703	0.0119875	0.0132066	0.0177321	7.77138	> 46
Elactocin	NCGC00162440-01	Antineoplastic Antibiotics, CRM1 Inhibitor	0.017674	0.0132011	0.015588	0.01178	0.0892017	0.0361385
Calcium folinate	NCGC00185071-02	Antineoplastic Enhancing Agents	19.2461	> 46	> 46	> 46	> 46	0.00185062
Chloroquine	NCGC00015256-13	Antiparasitic Agent	32.9091	0.369246	> 46	10.4068	> 46	> 46
Artesunate	NCGC00164600-03	Antiparasitic Agent	4.96525	7.45184	12.8068	9.61666	6.94346	> 46
ASR-isobudimer-SO2Ph-4-CH2OC(O)NMe2	NCGC00263265-01	Antiparasitic, artemesinin analogue	0.34184	0.894911	0.727062	0.878173	2.51593	13.1014
BTM-2C-dimer ketone	NCGC00263268-01	Antiparasitic, artemesinin analogue	6.2581	7.4005	5.85861	3.20594	4.92187	> 46
BTM-2C-dimer allyl oxime	NCGC00263270-01	Antiparasitic, artemesinin analogue	0.2361	0.711059	0.621127	9.39645	1.37462	1.85062
Methylene blue	NCGC00167496-03	Antiparasitic, Hematic	4.01604	2.02168	4.43147	3.32365	6.26198	18.5062
Cyclobendazole	NCGC00262953-01	Antiparasitic, Tubulin depolymerization inhibitor	1.17282	5.3253	1.34111	1.67608	1.57821	> 46
Benznidazole	NCGC00166238-02	Antiparasitic, Tubulin depolymerization inhibitor	1.98377	0.232979	> 46	6.55856	0.0369246	> 46
Fenbendazole	NCGC00016855-10	Antiparasitic, Tubulin depolymerization inhibitor	1.01166	4.02602	4.53256	1.81006	1.69823	1.31014
Oxfendazole	NCGC00095157-05	Antiparasitic, Tubulin depolymerization inhibitor	1.22611	3.40003	2.09921	2.01074	1.82737	> 46
Flubendazole	NCGC00246966-03	Antiparasitic, Tubulin depolymerization inhibitor	1.26264	3.59448	1.61349	2.21693	2.2912	> 46
Albendazole	NCGC00016876-12	Antiparasitic, Tubulin depolymerization inhibitor	1.31166	8.21769	4.58484	1.58893	1.2068	> 46
Oxibendazole	NCGC00018238-08	Antiparasitic, Tubulin depolymerization inhibitor	1.1351	1.96266	1.08664	1.22434	6.76751	> 46
Parbendazole	NCGC00016706-05	Antiparasitic, Tubulin depolymerization inhibitor	0.317162	1.11887	2.62163	0.269056	4.51043	2.93303
Mebendazole	NCGC00016806-12	Antiparasitic, Tubulin depolymerization inhibitor	0.608075	1.97189	2.19773	1.66274	0.801719	> 46
Maduramicin ammonium	NCGC00263563-01	Antiprotozoal Agent	2.00021	2.59906	1.05253	0.668737	7.27462	8.2664
Broxyquinoline	NCGC00094815-05	Antiprotozoal Agent	4.83121	16.9232	24.2845	15.8957	15.9464	36.9246
Emetine	NCGC00024379-04	Antiprotozoal Agent	0.394302	1.19219	0.750977	0.773988	4.842	> 46
Proflavin hemisulfate	NCGC00166245-04	Antiseptic	8.30296	10.8244	8.49821	22.5655	10.4333	36.9246
Ethacridine lactate hydrate	NCGC00096056-02	Antiseptic	7.81667	13.6962	22.0009	0.439259	14.2304	23.2979
Podofilox	NCGC00022001-13	Antiviral	0.0702171	0.0481723	0.0494941	0.044336	0.0391774	> 46
17-Methyltestosterone	NCGC00091009-07	Aromatase Inhibitor	34.9169	20.7643	> 46	23.6657	18.5062	> 46
Anastrozole	NCGC00164619-02	Aromatase Inhibitor	> 46	7.36743	> 46	> 46	> 46	> 46
Pepstatin	NCGC00161670-06	Aspartyl Protease Inhibitor	4.1793	10.0702	16.4936	14.7893	8.50033	3.29091
Oligomycin A	NCGC00346531-01	ATP Synthase Inhibitor	9.40808	5.29893	6.25666	0.178572	4.71273	0.116766
Hesperadin	NCGC00346542-01	Aurora Kinase Inhibitor	0.347536	16.5483	1.30775	1.70079	1.88905	16.4936
PF-03814735	NCGC00346652-01	Aurora Kinase Inhibitor	1.42405	15.0408	3.21877	1.32072	5.25925	9.27505
Alisertib	NCGC00263271-02	Aurora-A Kinase Inhibitor	1.51714	1.84952	12.1694	9.7153	11.6766	> 46
MLN-8054	NCGC00346488-01	Aurora-A Kinase Inhibitor	5.33993	1.50096	0.485281	7.65942	3.37051	> 46
AZD-1152-HQPA	NCGC00263089-02	Aurora-A/B Kinase Inhibitor	3.51743	16.4936	0.398178	11.0372	16.4936	> 46
AT-9283	NCGC00346493-01	Aurora-A/B Kinase Inhibitor	2.89619	4.14301	0.0164936	> 46	> 46	> 46
TAK-901	NCGC00346645-01	Aurora-A/B Kinase Inhibitor	0.387012	7.05213	5.04217	3.65205	1.41072	4.14301
Tozasertib	NCGC00168110-01	Aurora-A/B/C Kinase Inhibitor	4.44171	22.4374	11.4366	9.41445	9.3004	> 46
AMG-900	NCGC00263094-01	Aurora-A/B/C Kinase Inhibitor	3.10387	24.7193	1.6648	20.1178	26.1406	> 46
GSK-1070916A	NCGC00346648-01	Aurora-B/C Kinase Inhibitor	0.654254	9.83734	4.94538	6.46144	4.91956	14.7
Hydroxychloroquine sulfate	NCGC00159483-03	Autophagy Inhibitor	> 46	0.0414301	0.0927505	> 46	> 46	> 46
ABT-199	NCGC00345789-01	Bcl-2 Inhibitor	23.9182	> 46	18.1663	27.1905	20.8347	> 46
Cyclophosphamide	NCGC00015209-12	BCL2/LGALS1 Expression Inhibitor	> 46	18.4642	11.6766	> 46	> 46	> 46
ABT-263 (Navitoclax)	NCGC00188344-05	Bcl-xL Inhibitor	6.45747	4.6396	33.1734	> 46	> 46	> 46
ABT-737	NCGC00253562-02	Bcl-xL Inhibitor	13.0522	15.5588	2.27962	7.83919	7.03932	> 46
Obatoclax	NCGC00263166-01	Bcl-xL Inhibitor	7.07876	20.0864	13.1218	11.5404	9.8564	10.4068
Imatinib	NCGC00159456-06	Bcr-Abl Inhibitor	30.1113	30.1143	20.7643	36.9246	> 46	> 46
Dasatinib	NCGC00181129-06	Bcr-Abl Inhibitor	10.3827	7.68717	1.3931	1.64649	1.07867	> 46
HMSL10015	NCGC00346956-01	Bcr-Abl Inhibitor	1.87745	8.98163	4.03859	4.82556	9.4441	13.1014
Nilotinib (AMN-107)	NCGC00183285-04	Bcr-Abl Kinase Inhibitor	11.4203	24.2335	18.5557	16.2927	17.2606	> 46
Alpidem	NCGC00182850-02	Benzodiazepine Receptor Inhibitor	10.4528	9.27505	> 46	36.9246	12.9368	> 46
WS3	NCGC00347958-01	beta Cell Proliferation Inducer	0.142321	0.751259	6.73296	1.07632	0.836578	1.47
Dobutamine	NCGC00015321-04	beta1-Adrenoceptor Antagonist	22.3213	4.88331	5.85216	18.9261	> 46	> 46
Zilpaterol	NCGC00346470-01	beta1-Adrenoceptor Antagonist	19.8939	> 46	> 46	> 46	> 46	> 46
Bitolterol	NCGC00253593-01	beta2-Adrenoceptor Agonist	5.6617	4.14301	18.0593	9.83379	4.64854	> 46
Isoproterenol	NCGC00015558-06	beta-Adrenoceptor Agonist	13.1273	5.5754	5.21574	6.33276	7.09848	> 46
Sotalol	NCGC00015919-04	beta-Adrenoceptor Antagonist	> 46	> 46	> 46	> 46	4.64854	> 46
Aceglatone	NCGC00183831-01	beta-Glucuronidase Inhibitor	16.4936	5.22135	> 46	8.2664	5.43162	> 46
LY-2886721	NCGC00346506-01	beta-Secretase 1/2 (BACE1/2) Inhibitor	36.9246	> 46	> 46	> 46	18.5062	> 46
LY-2811376	NCGC00346719-01	beta-Secretase Inhibitor	7.81692	22.3691	17.0569	27.1098	20.1383	> 46
NCGC00263018-01	NCGC00263018-01	Brk/PTK6 Inhibitor	17.6377	17.526	9.93434	14.888	12.9465	> 46
(+)-JQ1	NCGC00250412-01	Bromodomain-Containing Protein 4 (Brd4, HUNK1) Inhibitor	0.82664	4.33878	1.119	1.32689	3.20626	> 46
HMSL10077	NCGC00346962-01	BTK Inhibitor	8.37715	8.11842	4.10344	6.09129	7.96297	9.27505
Ibrutinib (PCI-32765)	NCGC00187912-03	Btk/Lck/Lyn Inhibitor	11.3279	12.99	19.565	25.0041	16.1349	> 46
KN-62	NCGC00163381-04	Ca2+/calmodulin dependent protein kinase Inhibitor	3.31275	3.29091	2.93303	9.26543	4.55132	> 46
Calhex-231	NCGC00344507-02	Calcium-Sensing Receptor (CaSR) Agonist	8.31995	27.2059	16.3945	26.7819	23.8765	29.3303
LY-320135	NCGC00092385-02	Cannabinoid CB1 Antagonist	34.9169	> 46	0.00216579	> 46	> 46	> 46
Rimonabant	NCGC00164572-01	Cannabinoid CB1 Antagonist	17.1432	20.4319	28.7877	17.9172	11.5884	> 46
AM-630	NCGC00025012-02	Cannabinoid CB2 Antagonist	27.2039	27.9094	14.4647	19.4473	18.3444	> 46
Digitoxin	NCGC00142623-04	Cardiac Glycoside	0.226177	0.135556	0.218797	0.326064	0.137066	0.0369246
Digoxin	NCGC00090797-11	Cardiac Glycoside	0.28858	0.175591	0.273926	0.663108	0.137531	0.0478731
Deslanoside	NCGC00159441-03	Cardiac Glycoside	0.461341	0.264996	0.382396	0.451853	0.19079	0.104068
CAA0225	NCGC00345807-01	Cathepsin L Inhibitor	3.59312	8.35064	0.244641	0.104068	0.464854	> 46
Troglitazone	NCGC00161599-09	CCL2 Expression Inhibitor	> 46	7.36743	> 46	20.0747	0.000927505	> 46
AT7519	NCGC00263091-01	CDK 1/2 Inhibitor	1.94474	1.97443	3.62072	3.42608	1.4396	> 46
CGP-60474	NCGC00346940-01	CDK1/2 Inhibitor	0.173031	0.343511	0.171218	0.303223	0.35523	> 46
PHA-793887	NCGC00263168-01	CDK1/2/3/4/5 Inhibitor	0.368832	5.3013	8.17769	14.1882	3.93818	> 46
RGB-286147	NCGC00345809-01	CDK1/2/3/7/9 Inhibitor	0.126264	0.125996	0.079567	0.108583	9.33424	6.56623
R-547	NCGC00346632-01	CDK1/2/4 Inhibitor	2.10653	3.77882	1.62993	3.06155	3.80761	> 46
Milciclib	NCGC00346673-01	CDK1/2/4/5 Inhibitor	1.24818	5.06185	1.39223	2.08512	2.27498	> 46
7-Hydroxystaurosporine	NCGC00346827-01	CDK1/2/4/6	0.338842	8.20969	1.15251	0.410937	6.91479	10.4068
Flavopiridol	NCGC00250401-01	CDK1/2/4/6/7/9 Inhibitor	0.507031	0.496286	0.381296	0.576411	0.660724	> 46
BS-194	NCGC00345852-01	CDK1/2/5/9 Inhibitor	0.492012	0.636025	0.354746	0.599571	0.759217	> 46
Dinaciclib (SCH727965)	NCGC00346656-01	CDK1/2/5/9 Inhibitor	11.2025	22.146	9.43969	9.52201	11.0417	> 46
AZD-5438	NCGC00346617-01	CDK1/Cyclin B1 Inhibitor;CDK2/Cyclin A Inhibitor;CDK2/Cyclin E Inhibitor	3.16955	5.57431	3.03942	3.42476	3.93258	> 46
SNS-032	NCGC00263167-02	CDK2/7/9 Inhibitor	0.402749	0.553153	0.802978	0.757896	0.448207	> 46
PHA-690509	NCGC00263191-01	CDK2/Cyclin A Inhibitor	6.08263	4.28314	3.87386	4.81723	6.74633	> 46
Fascaplysin	NCGC00346951-01	CDK4/6 Inhibitor	2.19098	2.1096	1.83904	1.75886	2.24715	7.36743
PHA-767491A	NCGC00346723-01	Cell Division Cycle 7-Related Protein Kinase (CDC7) Inhibitor	4.52896	4.26725	2.23829	4.45623	5.88775	> 46
DA-3003-1	NCGC00092289-01	Cell Division Cycle CDC25 Phosphatase Inhibitor	1.38593	6.53786	5.0887	1.25634	3.24842	20.7643
Ivacaftor	NCGC00242480-01	CFTR Channel Activator	28.1779	32.32	27.1792	27.7768	30.7985	36.9246
Lumacaftor	NCGC00346550-01	CFTR Channel Modulator	> 46	12.859	4.14301	4.63917	7.64057	> 46
Maraviroc	NCGC00183109-02	Chemokine CCR5 Antagonist	4.26755	7.37456	5.46141	4.21008	7.73624	8.2664
Mesna disulfide	NCGC00346482-01	Chemoprotective Agent	> 46	> 46	> 46	> 46	> 46	> 46
CHIR-124	NCGC00346626-01	Chk1 Inhibitor	0.339854	7.31731	2.13984	1.07939	9.34466	18.5062
SCH-900776	NCGC00346653-01	Chk1 Inhibitor	7.12625	12.4761	6.95689	1.82531	13.4952	> 46
TCS-2312	NCGC00346954-01	Chk1 Inhibitor	1.82874	9.02471	4.2242	5.32026	7.6544	> 46
AZD7762	NCGC00242481-02	Chk1/2 Inhibitor	1.00055	1.39903	1.78141	1.14861	2.1665	20.7643
AT-406	NCGC00346675-01	cIAP1/2 and XIAP Inhibitor	17.5195	11.0372	> 46	6.56623	23.2979	> 46
Rivaroxaban	NCGC00262945-02	Coagulation Factor Xa Inhibitor	14.1572	33.1275	36.9246	26.355	20.7643	> 46
Apixaban	NCGC00346555-01	Coagulation Factor Xa Inhibitor	30.1113	5.80242	10.4068	1.64936	0.563371	> 46
Tiopronin	NCGC00159422-02	Copper Chelator	9.25366	2.05034	> 46	2.93303	4.49523	> 46
Clobetasone butyrate	NCGC00022019-03	Corticosteroid	22.0151	26.4114	36.9246	27.7154	36.9246	36.9246
Clobetasol propionate	NCGC00023373-03	Corticosteroid	20.7643	> 46	> 46	> 46	19.621	> 46
Flunisolide	NCGC00094927-01	Corticosteroid	> 46	> 46	> 46	> 46	14.7	> 46
Loteprednol etabonate	NCGC00164594-02	Corticosteroid	34.9169	> 46	0.00414301	23.2979	> 46	> 46
Fluticasone propionate	NCGC00179308-04	Corticosteroid	1.04068	0.808498	0.0927505	0.0293303	11.2327	> 46
Mometasone furoate	NCGC00179578-03	Corticosteroid	1.45607	13.3882	8.4816	14.0088	5.53492	> 46
Desonide	NCGC00274065-01	Corticosteroid	> 46	> 46	> 46	> 46	> 46	> 46
Dexamethasone acetate	NCGC00022662-05	Corticosteroid	19.0372	30.6155	28.8444	27.8406	30.1885	20.7643
Fluprednisolone	NCGC00159474-03	Corticosteroid	> 46	3.29091	> 46	0.927505	16.4936	> 46
Prednisolone tebutate	NCGC00249886-01	Corticosteroid	2.32979	26.1406	11.6766	> 46	26.8367	> 46
Prednisolone farnesylate	NCGC00261967-01	Corticosteroid	23.9748	20.0116	24.7193	17.3633	22.1961	32.9091
Diflucortolone valerate	NCGC00263574-01	Corticosteroid	14.4647	18.7428	16.3905	20.8252	21.3897	16.4936
Halcinonide	NCGC00179475-03	Corticosteroid	36.9246	> 46	28.2357	4.64854	16.4936	> 46
Flumethasone	NCGC00021761-05	Corticosteroid	18.1996	> 46	0.104068	0.0369246	4.14301	> 46
Flurandrenolide	NCGC00023234-05	Corticosteroid	27.7154	> 46	> 46	> 46	23.2979	> 46
Desoximetasone	NCGC00023648-04	Corticosteroid	26.1406	> 46	> 46	10.4068	18.5062	> 46
Dexamethasone valerate	NCGC00274064-01	Corticosteroid	22.3234	> 46	20.7643	> 46	0.00414301	> 46
Hydrocortisone acetate	NCGC00021277-04	Corticosteroid	15.4422	12.1693	23.2979	26.8367	4.83121	> 46
Hydrocortisone 21-hemisuccinate sodium salt	NCGC00022248-04	Corticosteroid	27.7154	> 46	0.185062	> 46	> 46	> 46
Hydrocortisone buteprate	NCGC00183276-01	Corticosteroid	7.41631	3.51448	> 46	4.562	1.6874	> 46
Hydrocortisone 17-butyrate	NCGC00274077-01	Corticosteroid	> 46	> 46	29.4481	24.3006	18.5062	> 46
Fludrocortisone	NCGC00274078-01	Corticosteroid	28.8444	0.0207643	> 46	> 46	16.4936	> 46
Hydrocortisone valerate	NCGC00024016-03	Corticosteroid	34.9169	35.5861	> 46	34.3932	26.8367	> 46
Hydrocortisone	NCGC00022848-06	Corticosteroid	11.6766	7.36743	> 46	> 46	9.27505	> 46
cPEPCK inhibitor	NCGC00263130-01	cPEPCK Inhibitor	15.2238	8.44617	> 46	16.4936	4.57787	> 46
PD-166285	NCGC00242490-02	cSRC Inhibitor	1.03081	5.07607	7.56596	0.92454	8.41806	0.164936
PD-173955	NCGC00345829-01	cSRC Inhibitor	2.54117	6.05778	3.21506	3.02996	2.67281	1.85062
Zaltoprofen	NCGC00183878-01	Cyclooxygenase Inhibitor	25.013	11.675	6.56623	0.0656623	> 46	> 46
Ibuprofen	NCGC00015529-15	Cyclooxygenase 1/2 Inhibitor	4.65039	2.5013	4.14301	4.65354	2.97934	> 46
Nimesulide	NCGC00015725-16	Cyclooxygenase 2 Inhibitor	24.7193	19.3969	2.90283	16.4936	22.3234	> 46
Aminopterin	NCGC00015038-08	Dihydrofolate Reductase (DHFR) Inhibitor	0.566287	2.04038	0.00207642	0.369246	2.07643	> 46
Pyrimethamine	NCGC00016256-17	Dihydrofolate Reductase (DHFR) Inhibitor	1.52409	5.32799	6.6502	9.01642	10.1584	10.4068
Methotrexate	NCGC00025060-15	Dihydrofolate Reductase (DHFR) Inhibitor	0.0355861	0.0654557	0.162204	0.186873	3.72505	> 46
Trimetrexate	NCGC00161419-03	Dihydrofolate Reductase (DHFR) Inhibitor	1.51092	2.01733	10.1834	11.6212	13.3289	> 46
Pralatrexate	NCGC00242596-01	Dihydrofolate Reductase (DHFR) Inhibitor	0.0530833	0.102819	0.369246	0.178605	0.232979	> 46
Vidofludimus	NCGC00345056-01	Dihydroorotate Dehydrogenase (DHODH) Inhibitor	8.69591	7.13451	14.5153	8.18808	10.611	> 46
ThioTEPA	NCGC00095042-08	DNA Alkylating Agent	2.92099	14.7	18.2222	> 46	11.6766	> 46
Bendamustine	NCGC00181170-03	DNA Alkylating Agent	15.0885	20.7643	14.7975	27.645	36.9246	> 46
Chlorambucil	NCGC00015199-19	DNA Alkylating Agent	24.2455	9.71683	19.5712	8.3052	> 46	0.0329091
Carmustine	NCGC00015204-08	DNA Alkylating Agent	25.1811	36.9246	10.4068	20.7643	> 46	> 46
Procarbazine hydrochloride	NCGC00016438-04	DNA Alkylating Agent	26.7468	> 46	0.00131014	> 46	0.00261406	> 46
Melphalan	NCGC00090757-06	DNA Alkylating Agent	9.46091	17.7574	9.07223	25.421	28.9234	> 46
Busulfan	NCGC00090905-11	DNA Alkylating Agent	7.95952	12.6871	3.69246	5.21574	> 46	> 46
Chlormethine	NCGC00091835-09	DNA Alkylating Agent	12.6844	27.645	25.6464	32.3824	26.8367	> 46
Dacarbazine	NCGC00091861-07	DNA Alkylating Agent	16.2865	0.131014	6.21349	7.5346	> 46	> 46
Mitomycin C	NCGC00163468-05	DNA Alkylating Agent	2.07791	12.106	4.61975	9.47811	13.55	26.1406
Lomustine	NCGC00167466-02	DNA Alkylating Agent	> 46	0.736743	0.414301	0.736743	> 46	> 46
Ifosfamide	NCGC00179435-06	DNA Alkylating Agent	> 46	> 46	> 46	3.29091	> 46	> 46
Topotecan HCl	NCGC00014925-06	DNA Topoisomerase I Inhibitor	0.0786735	2.58378	1.80647	2.81815	4.42335	> 46
Camptothecin	NCGC00016994-16	DNA Topoisomerase I Inhibitor	0.0314406	1.40404	0.587075	0.341355	0.599371	10.4068
10-hydroxycamptothecin	NCGC00095986-02	DNA Topoisomerase I Inhibitor	0.0242294	1.29912	0.499269	0.0604557	0.327918	5.21574
SN-38	NCGC00167831-01	DNA Topoisomerase I Inhibitor	0.0280708	4.35979	1.26812	1.85207	1.87507	> 46
Irinotecan	NCGC00178697-05	DNA Topoisomerase I Inhibitor	0.789752	4.30008	1.7024	5.25381	7.92614	> 46
Rebeccamycin	NCGC00346471-01	DNA Topoisomerase I Inhibitor	0.830296	3.70848	1.90126	2.67032	5.87805	> 46
Gimatecan	NCGC00253588-01	DNA Topoisomerase I Inhibitor	0.00736936	1.1084	0.481706	0.671497	0.63717	16.4936
beta-Lapachone	NCGC00015598-03	DNA Topoisomerase I/II Inhibitor	19.0112	21.9183	24.7659	26.8885	16.605	36.9246
Mitoxantrone	NCGC00015693-08	DNA Topoisomerase II Inhibitor	0.161885	2.88897	0.368562	2.17414	2.459	14.7
Doxorubicin	NCGC00024415-39	DNA Topoisomerase II Inhibitor	0.534404	1.59582	0.53434	4.19659	2.19523	1.31014
Idarubicin hydrochloride	NCGC00093976-06	DNA Topoisomerase II Inhibitor	0.29918	1.72944	0.292048	1.02837	2.54402	13.1014
Temozolomide	NCGC00167429-04	DNA Topoisomerase II Inhibitor	> 46	> 46	> 46	> 46	> 46	> 46
Pirarubicin	NCGC00167982-02	DNA Topoisomerase II Inhibitor	1.27189	5.83756	2.28806	9.816	8.88498	14.7
Etoposide	NCGC00179504-06	DNA Topoisomerase II Inhibitor	2.11528	7.34007	3.43988	14.0647	6.0222	> 46
Dexrazoxane hydrochloride	NCGC00263544-02	DNA Topoisomerase II Inhibitor	> 46	> 46	> 46	23.2979	> 46	> 46
Adriamycin	NCGC00263918-03	DNA Topoisomerase II Inhibitor	0.561887	4.29857	1.57722	14.8883	6.65036	5.21574
Epirubicin hydrochloride	NCGC00263918-04	DNA Topoisomerase II Inhibitor	0.196418	0.72718	0.268977	2.8758	1.05058	0.585216
Pirarubicin	NCGC00344543-01	DNA Topoisomerase II Inhibitor	1.80171	10.1614	4.98252	15.0764	5.93429	18.5062
Vosaroxin	NCGC00346437-01	DNA Topoisomerase II Inhibitor	1.29143	8.33501	2.92026	9.95361	12.9808	18.1616
Teniposide	NCGC00346563-01	DNA Topoisomerase II Inhibitor	0.297235	2.52428	1.12866	1.24721	1.72449	> 46
Banoxantrone	NCGC00346890-01	DNA Topoisomerase II Inhibitor	8.25989	14.7058	19.8958	34.9169	20.902	> 46
ICRF-193	NCGC00346949-01	DNA Topoisomerase II Inhibitor	3.53802	6.28298	4.95788	5.21574	> 46	> 46
Nemorubicin	NCGC00319019-01	DNA Topoisomerase II Inhibitor	0.0109475	0.0399088	0.0147842	0.029481	0.0442494	> 46
Daunorubicin	NCGC00024246-13	DNA Topoisomerase II Inhibitors	0.232001	1.61942	0.345285	2.46547	1.93778	2.07643
Actinomycin D	NCGC00025059-04	DNA-Directed RNA Polymerase Inhibitor	0.0128537	0.0254445	0.00797254	0.175122	0.0269152	> 46
Rifapentine	NCGC00167431-02	DNA-Directed RNA Polymerase Inhibitor	22.5564	25.3889	23.2979	28.8444	26.8367	> 46
Actinomycin D	NCGC00271789-02	DNA-Directed RNA Polymerase Inhibitor	0.00919738	0.0188438	0.00705008	0.110473	0.0224427	> 46
Prochlorperazine dimaleate	NCGC00015856-08	Dopamine D2 Antagonist	5.23614	18.0644	18.6436	17.1051	16.7988	> 46
Iloperidone	NCGC00188864-01	Dopamine D2 Antagonist	28.8444	29.0064	36.9246	30.1113	25.7076	> 46
Metoclopramide	NCGC00015643-11	Dopamine D2 Antagonist	5.85216	8.2664	0.329091	> 46	> 46	> 46
PD-128907	NCGC00025072-01	Dopamine D2/D3 Agonist	7.81692	11.4832	> 46	20.5034	7.41631	> 46
Amantadine hydrochloride	NCGC00015036-08	Dopamine Receptor Agonist	> 46	> 46	36.9246	0.0185062	> 46	> 46
Domperidone	NCGC00014670-16	Dopamine Receptor Antagonist	11.5491	16.3575	12.4406	16.7498	10.6028	10.4068
Droperidol	NCGC00016504-09	Dopamine Receptor Antagonist	13.8906	17.4872	16.6261	26.1406	18.5062	> 46
Bromperidol	NCGC00016692-05	Dopamine Receptor Antagonist	9.50867	25.0473	25.0656	26.1406	15.946	> 46
Bupropion hydrochloride	NCGC00015122-11	Dopamine Transporter (DAT) Inhibitor	8.99606	13.9493	9.2678	16.2633	4.88124	> 46
Diclofensine	NCGC00346439-01	Dopamine Transporter (DAT) Inhibitor	12.1434	15.1774	25.1225	21.4665	9.94783	> 46
PD-153035	NCGC00024956-02	EGFR (HER1; erbB1) Inhibitor	11.8839	16.8474	21.3153	8.4865	15.773	> 46
Gefitinib	NCGC00159455-04	EGFR (HER1; erbB1) Inhibitor	23.3072	24.1464	37.1571	43.8094	18.7438	47.8731
Erlotinib	NCGC00164574-06	EGFR (HER1; erbB1) Inhibitor	16.7214	15.0311	26.6047	30.1143	13.8906	> 46
Lapatinib	NCGC00167507-03	EGFR (HER1; erbB1) Inhibitor	6.9908	22.1578	18.686	17.1165	12.5554	32.9091
Vandetanib	NCGC00167513-03	EGFR (HER1; erbB1) Inhibitor	29.3303	32.9091	16.6261	9.27505	11.6676	> 46
Neratinib	NCGC00241101-02	EGFR (HER1; erbB1) Inhibitor	8.31886	6.65941	9.50959	7.662	5.38044	5.21574
Pelitinib	NCGC00263103-01	EGFR (HER1; erbB1) Inhibitor	11.0111	12.3993	18.6519	12.2131	34.9169	> 46
WZ-4002	NCGC00263144-02	EGFR (HER1; erbB1) Inhibitor	16.1885	24.5648	21.7502	23.608	12.8817	> 46
AEE-788	NCGC00263149-01	EGFR (HER1; erbB1) Inhibitor	0.696262	17.0831	17.9592	8.64292	17.9821	42.667
CUDC-101	NCGC00263177-01	EGFR (HER1; erbB1) Inhibitor	1.22608	2.54362	1.43502	1.48729	1.57964	10.7175
AV-412	NCGC00263195-01	EGFR (HER1; erbB1) Inhibitor	3.06438	7.7052	7.54187	4.83689	4.63714	19.0586
AC-480	NCGC00346483-01	EGFR (HER1; erbB1) Inhibitor	27.1905	22.8879	18.5941	28.8444	13.2646	> 46
WZ-3146	NCGC00346496-01	EGFR (HER1; erbB1) Inhibitor	6.32381	14.03	9.07384	3.42397	10.7615	20.7643
WZ-8040	NCGC00346497-01	EGFR (HER1; erbB1) Inhibitor	1.97348	18.5993	11.3493	16.5483	10.5069	5.85216
WHI-P97	NCGC00346942-01	EGFR (HER1; erbB1) Inhibitor	34.3932	19.6352	35.0652	0.927505	26.1406	> 46
Triamterene	NCGC00016016-18	ENaC Channel Inhibitor	14.7699	12.5394	7.35653	35.5861	> 46	> 46
Amiloride	NCGC00015089-08	ENaC Channel Inhibitor	15.9211	4.14301	> 46	5.75522	36.9246	> 46
FR-180204	NCGC00183912-01	ERK 1/2 Inhibitor	10.3017	33.0547	34.3932	29.6116	27.6679	29.3303
NCGC00242487	NCGC00242487-01	ERK Inhibitor	0.82664	14.6886	27.7897	17.9483	28.2537	> 46
XMD8-92	NCGC00250385-02	ERK5/BMK1 Inhibitor	0.713883	11.2453	16.9876	4.74882	14.652	> 46
Estradiol acetate	NCGC00249885-01	Estrogen Hormone	15.3472	22.3234	22.3663	22.485	> 46	> 46
Fulvestrant	NCGC00164789-04	Estrogen Receptor Antagonist	7.51902	> 46	> 46	7.27489	8.2664	0.232979
Orlistat	NCGC00165856-03	Fatty Acid Synthase Inhibitor	31.5326	> 46	> 46	> 46	15.3946	> 46
Ponatinib (AP24534)	NCGC00263152-02	FGFR Inhibitor	1.55184	4.24393	0.374467	1.47115	9.243	> 46
LY-2874455	NCGC00346459-01	FGFR Inhibitor	2.08466	19.7041	4.86154	2.39256	3.28882	13.1014
Taxifolin	NCGC00016024-06	Flavanoid	> 46	> 46	> 46	> 46	> 46	> 46
Biochanin A	NCGC00017369-10	Flavanoid	0.732707	5.85216	28.1842	> 46	18.4631	> 46
Apigenin	NCGC00015049-18	Flavonoid-Cyp2C9 Inhibitor	10.9573	4.67938	6.96683	13.4502	1.19875	> 46
HMSL10084	NCGC00346964-01	FLT3 Inhibitor	1.33581	2.48344	2.89124	3.1585	0.636103	> 46
PF-431396	NCGC00242495-01	Focal Adhesion Kinase (FAK) Inhibitor	4.41236	11.3853	4.89252	5.69903	5.55333	> 46
NVP-TAE226	NCGC00346931-01	Focal Adhesion Kinase (FAK) Inhibitor	0.86802	10.5146	2.55675	4.44145	1.96572	> 46
Ginkgolide B	NCGC00025245-01	GABA(A) Receptor Antagonist	18.5062	> 46	> 46	> 46	13.1014	> 46
Medrysone	NCGC00179460-03	Glucocorticoid	11.0417	11.5773	8.32124	9.46982	10.4068	> 46
Deflazacort	NCGC00263521-01	Glucocorticoid	0.307985	0.811348	5.17471	1.07151	19.7897	1.31014
Hydrocortamate	NCGC00249883-01	Glucocorticoid	10.4758	0.82664	0.369246	9.27505	8.71057	> 46
Amelometasone	NCGC00253576-01	Glucocorticoid	> 46	> 46	36.9246	14.5368	16.4936	> 46
Halometasone hydrate	NCGC00263526-01	Glucocorticoid	34.9169	35.5861	31.7162	35.5861	30.7985	36.9246
Triamcinolone	NCGC00178404-03	Glucocorticoid	4.99145	10.4528	7.92064	8.34568	8.60417	11.6766
Rimexolone	NCGC00179273-03	Glucocorticoid	6.30205	3.93818	10.4904	12.9368	3.34287	> 46
Beclomethasone	NCGC00179392-03	Glucocorticoid	18.5062	> 46	> 46	> 46	16.4936	> 46
Isoflupredone acetate	NCGC00179685-03	Glucocorticoid	21.3676	15.8957	13.8668	12.1455	16.0121	11.6766
Triamcinolone diacetate	NCGC00159320-04	Glucocorticoid	24.7193	18.5062	> 46	> 46	1.64936	> 46
Fluorometholone	NCGC00021575-05	Glucocorticoid	13.1155	> 46	26.3506	0.147	16.4936	> 46
Fluocinolone acetonide	NCGC00021301-04	Glucocorticoid	0.251767	0.353664	3.92514	1.03091	4.42581	> 46
Prednisolone acetate	NCGC00021925-03	Glucocorticoid	> 46	13.1014	4.14301	36.9246	> 46	> 46
Fluocinonide	NCGC00022398-05	Glucocorticoid	36.9246	36.9246	> 46	36.9246	> 46	0.0131014
Triamcinolone acetonide	NCGC00023193-04	Glucocorticoid	36.9246	> 46	36.9246	> 46	> 46	0.116766
Budesonide	NCGC00161834-01	Glucocorticoid	26.1406	3.72241	1.32944	1.51289	5.06987	> 46
Prednisolone	NCGC00179649-06	Glucocorticoid	30.7985	> 46	16.571	> 46	> 46	> 46
Meprednisone	NCGC00182851-02	Glucocorticoid	8.99158	3.75801	4.6045	2.82584	2.62541	2.32979
Betamethasone dipropionate	NCGC00159360-02	Glucocorticoid	12.389	32.9091	14.5987	> 46	14.7	> 46
Betamethasone	NCGC00091019-08	Glucocorticoid	36.9246	3.29091	> 46	> 46	> 46	> 46
Betamethasone	NCGC00162094-04	Glucocorticoid	2.93303	> 46	0.0293303	> 46	0.329091	> 46
Cortivazol	NCGC00242504-01	Glucocorticoid Receptor (GR) Agonist	6.7258	19.4045	15.406	14.7437	13.8409	13.1014
Deacetyl cortivazol	NCGC00242505-01	Glucocorticoid Receptor (GR) Agonist	14.3266	14.8118	32.9262	22.912	30.1113	> 46
Methylprednisolone	NCGC00022735-06	Glucocorticoid Receptor (GR) Antagonist	31.1197	23.2979	33.1275	36.9246	36.9246	> 46
Riluzole	NCGC00015882-15	Glutamate Release Inhibitor	18.5062	17.7321	13.3082	22.6714	> 46	> 46
GLS968	NCGC00263232-01	Glutaminase Inhibitor	18.3206	16.1299	23.9727	12.2995	17.1912	> 46
RO4929097	NCGC00263162-02	g-Secretase Inhibitor	9.77342	32.9091	0.742661	> 46	18.5062	> 46
MK-0752	NCGC00263184-01	g-Secretase Inhibitor	14.0379	19.7093	20.7643	8.32124	29.0064	> 46
BMS-299897	NCGC00346875-01	g-Secretase Inhibitor	34.9169	26.8367	32.9091	26.1406	34.9169	> 46
CT-99021	NCGC00250379-03	GSK-3 Inhibitor	16.4244	16.4936	19.0925	18.8307	1.31014	> 46
SB-216763	NCGC00263194-01	GSK-3 Inhibitor	> 46	11.6766	> 46	36.9246	29.3303	> 46
GSK3 Inhibitor	NCGC00345024-01	GSK-3 Inhibitor	9.54118	9.44578	9.34733	5.57176	0.0185062	> 46
6-Bromoindirubin-3'-acetoxime	NCGC00346883-01	GSK-3 Inhibitor	10.7092	17.4999	17.7931	15.2519	21.9536	> 46
Cycloheximide	NCGC00017363-10	GSK-3beta Inhibitor; tau Protein Kinase I Inhibitor	1.16036	2.14349	2.18928	2.65941	2.1928	> 46
Cycloheximide	NCGC00169964-05	GSK-3beta Inhibitor; tau Protein Kinase I Inhibitor	1.01391	1.94337	1.07783	2.07562	3.13278	> 46
Tanespimycin	NCGC00163424-03	Heat Shock Protein 90 (hsp90) Inhibitor	1.33967	1.63541	3.76228	3.82254	1.399	0.464854
Tripterin	NCGC00178913-04	Heat Shock Protein 90 (hsp90) Inhibitor	1.26264	3.05072	2.37442	2.29057	1.70451	4.14301
Alvespimycin hydrochloride	NCGC00242478-02	Heat Shock Protein 90 (hsp90) Inhibitor	6.08259	9.64962	12.9165	14.7	4.16965	> 46
NVP-AUY922	NCGC00247878-01	Heat Shock Protein 90 (hsp90) Inhibitor	0.0724951	0.183307	0.1378	0.135445	0.0716461	0.521574
SNX-2112	NCGC00346633-01	Heat Shock Protein 90 (hsp90) Inhibitor	0.158957	1.89827	0.218728	0.136435	0.662316	0.369246
Geldanamycin	NCGC00346643-01	Heat Shock Protein 90 (hsp90) Inhibitor	1.52742	4.11734	3.60092	1.88606	1.66096	7.36743
AT-13387AU	NCGC00346674-01	Heat Shock Protein 90 (hsp90) Inhibitor	0.447791	4.51991	0.532332	0.590604	0.587157	> 46
Ganetespib (STA-9090)	NCGC00346678-01	Heat Shock Protein 90 (hsp90) Inhibitor	18.5062	1.46725	0.00329091	2.45814	0.824875	> 46
Vismodegib (GDC-0449)	NCGC00242497-02	Hedgehog Antagonist	9.67425	> 46	14.7	29.3303	18.5062	> 46
CP-724714	NCGC00263101-01	HER2 (erbB2) Inhibitor	39.2805	17.9932	36.8796	34.2084	18.4436	42.667
Mubritinib	NCGC00346582-01	HER2 (erbB2) Inhibitor	0.488767	0.54557	0.858662	1.55528	1.49124	0.369246
ARRY-380	NCGC00346672-01	HER2 (erbB2) Inhibitor	22.8669	6.90077	20.8748	20.2073	4.74588	> 46
Sapitinib	NCGC00346573-01	HER2/3 (erbB2) Inhibitor	1.25534	0.832124	2.28562	3.35456	8.50221	> 46
AST-1306	NCGC00346478-02	HER2/4 (erbB2) Inhibitor	6.00859	7.41583	18.2136	6.28327	4.86729	14.7
Mesotrione	NCGC00163843-03	Herbicide	68.8212	> 46	> 46	> 46	> 46	> 46
Triclopyr	NCGC00163927-04	Herbicide	40.0457	69.0614	43.5748	48.8917	> 46	> 46
Diuron	NCGC00094525-09	Herbicide	30.1113	33.0547	27.4492	33.913	33.0547	20.7643
Crizotinib	NCGC00250400-01	HGFR (MET; c-Met) Inhibitor	4.5972	16.9641	8.90614	13.9007	14.8946	16.4936
BMS-777607	NCGC00263157-01	HGFR (MET; c-Met) Inhibitor	9.91461	20.4203	6.56623	16.1349	6.6098	> 46
AMG-51	NCGC00263201-01	HGFR (MET; c-Met) Inhibitor	3.33636	16.4117	10.2169	4.66037	7.071	13.1014
AMG-1	NCGC00345848-01	HGFR (MET; c-Met) Inhibitor	19.5874	17.5912	21.0911	13.5163	27.8401	> 46
PHA-665752	NCGC00346642-01	HGFR (MET; c-Met) Inhibitor	11.351	25.5839	14.8122	33.0183	29.1847	32.9091
Tivantinib	NCGC00346686-01	HGFR (MET; c-Met) Inhibitor	1.36131	2.12736	1.8033	1.22805	5.28968	2.93303
Azelastine hydrochloride	NCGC00177979-03	Histamine H1 Receptor Antagonist	19.5712	17.8109	29.062	> 46	26.0334	> 46
Famotidine	NCGC00018276-03	Histamine H2 Receptor Antagonist	> 46	0.082664	> 46	> 46	> 46	> 46
Ranitidine	NCGC00015876-11	Histamine H2 Receptor Antagonist	9.09971	> 46	0.0369246	> 46	0.0941762	0.00656623
Trichostatin A	NCGC00162453-10	Histone Deacetylase (HDAC) 1 Inhibitor	0.475334	2.04147	1.13533	1.28622	1.23588	6.56623
Entinostat	NCGC00165833-04	Histone Deacetylase (HDAC) 1 Inhibitor	5.60504	10.6031	9.13927	3.84753	10.6345	9.55195
Quisinostat hydrochloride	NCGC00346487-01	Histone Deacetylase (HDAC) 1 Inhibitor	0.0901642	0.246324	0.363233	0.169328	0.196579	1.31014
Mocetinostat	NCGC00263182-02	Histone Deacetylase (HDAC) 1 Inhibitor	2.61406	3.4184	1.44153	1.17789	1.34847	> 46
Pracinostat	NCGC00263136-03	Histone Deacetylase (HDAC) 1/2 Inhibitor	1.47575	2.81411	2.23977	2.17696	2.2006	9.27505
AR-42	NCGC00263153-05	Histone Deacetylase (HDAC) 1/2 Inhibitor	0.747425	3.52888	0.779787	1.37341	1.49336	5.85216
Belinostat	NCGC00263155-01	Histone Deacetylase (HDAC) 1/2 Inhibitor	2.7665	15.2307	4.68475	3.64617	4.50506	2.39934
Suberoylanilide hydroxamic acid	NCGC00168085-02	Histone Deacetylase (HDAC) 1/2/3/6 Inhibitor	36.9246	34.0222	35.9868	33.5179	35.9208	> 46
ISOX	NCGC00250390-01	Histone Deacetylase (HDAC) 6 Inhibitor	0.799874	7.51338	0.896498	3.47699	5.53042	> 46
Dacinostat	NCGC00345539-02	Histone Deacetylase (HDAC) Inhibitor	0.125544	0.460205	0.0968491	0.0693363	0.241802	0.927505
Abexinostat	NCGC00346486-01	Histone Deacetylase (HDAC) Inhibitor	0.877365	3.37953	1.74127	1.31149	1.10467	3.29091
Panobinostat (LBH589)	NCGC00263117-02	Histone Deacetylase (HDAC) Inhibitor	0.176174	0.455511	0.304002	0.17384	0.0580984	0.521574
Romidepsin	NCGC00263220-02	Histone Deacetylase (HDAC) Inhibitor	13.1883	36.9246	> 46	28.1035	0.104068	> 46
M344	NCGC00263617-05	Histone Deacetylase (HDAC) Inhibitor	1.51355	5.43352	1.92414	1.98736	2.06459	36.9246
ITF2357 (Givinostat)	NCGC00346743-01	Histone Deacetylase (HDAC) Inhibitor	> 46	> 46	36.9246	0.0131014	0.0629159	0.0585216
Oxamflatin	NCGC00346948-01	Histone Deacetylase (HDAC) Inhibitor	0.933469	8.28405	3.74308	3.08169	3.60266	18.5062
Ak-7	NCGC00347936-01	Histone Deacetylase SIRT2 Inhibitor	33.1275	24.659	36.9246	36.9246	23.2979	> 46
BIX-01294	NCGC00185850-02	Histone-lysine N-methyltransferase EHMT2 Inhibitor	7.57883	19.5388	20.6687	16.3822	8.49354	> 46
UNC-0638	NCGC00189220-05	Histone-lysine N-methyltransferase EHMT2 Inhibitor	8.93073	27.3162	20.0407	24.4907	27.1905	> 46
Elvitegravir	NCGC00346565-01	HIV Integrase Inhibitor	21.5753	24.2455	27.4677	21.872	19.8958	> 46
Indinavir sulfate	NCGC00159460-02	HIV Protease Inhibitor	26.3141	11.1665	11.6766	25.0035	19.6352	> 46
Amprenavir	NCGC00159461-03	HIV Protease Inhibitor	19.6693	> 46	20.7643	8.2664	> 46	> 46
Darunavir	NCGC00168773-01	HIV Protease Inhibitor	32.9091	26.7091	35.049	> 46	18.7666	> 46
Simvastatin	NCGC00017324-07	HMG-CoA Reductase Inhibitor	15.95	8.40022	15.6991	5.75926	15.7566	2.07643
Pitavastatin calcium	NCGC00164566-02	HMG-CoA Reductase Inhibitor	3.30378	4.79724	13.5304	3.43634	5.58685	> 46
Cerivastatin sodium	NCGC00164625-04	HMG-CoA Reductase Inhibitor	1.42494	1.2517	6.05706	0.207212	1.04829	> 46
Fluvastatin	NCGC00164604-03	HMG-CoA Reductase Inhibitor	14.8133	8.79656	10.5956	4.60771	10.5129	3.69246
Alrestatin	NCGC00024613-06	HMG-CoA Reductase Inhibitor	3.11197	23.9748	22.7603	28.8444	3.7088	> 46
Birinapant	NCGC00346475-01	IAP Inhibitor	4.53046	7.33565	2.61406	4.75184	15.7821	> 46
Phloretin	NCGC00015840-09	ICAM1 Expression Inhibitor; VCAM1 Expression Inhibitor	> 46	15.9722	> 46	> 46	> 46	> 46
BMS-754807	NCGC00346453-01	IGF-1R Inhibitor	0.263528	4.58515	0.893227	2.20495	1.99187	14.7
BMS-536924	NCGC00346460-02	IGF-1R Inhibitor	0.789752	12.371	1.72102	3.66998	1.09696	20.7643
GSK1838705A	NCGC00346647-01	IGF-1R Inhibitor	4.20416	19.6732	3.10596	6.20152	3.92591	32.9091
TPCA-1	NCGC00167773-03	IKK beta Inhibitor	6.68279	2.93303	9.97817	8.7208	14.6914	> 46
CHS-828	NCGC00345782-01	IKK Inhibitor	0.0101732	1.89808	0.0431776	10.6242	0.0296024	26.1406
IKK-2 Inhibitor VIII	NCGC00347280-01	IKK-2 (IKK-beta) Inhibitor	18.5062	13.397	25.7195	10.0621	2.56465	> 46
IMD-0354	NCGC00165811-03	IKK-2 Inhibitor	3.30547	1.87444	2.72964	0.958366	1.19201	2.32979
PHA-408	NCGC00250384-01	IKK-beta Inhibitor	18.7428	26.7819	21.0051	28.8142	18.5536	20.7643
Cyclosporin A	NCGC00093704-12	Immunosuppressant-Cyclophilin Inhibitor	21.051	20.0021	26.838	21.4648	21.0209	> 46
CAY10581	NCGC00263222-01	Indoleamine 2,3-dioxygenase (IDO) Inhibitor	4.09726	10.4035	7.47727	8.49452	6.48357	13.1014
Mycophenolic acid	NCGC00016786-15	Inosine 5'-Monophosphate Dehydrogenase (IMPDH) Inhibitor	1.2853	2.82556	5.46733	1.42708	1.31448	16.4936
Mycophenolate mofetil	NCGC00159459-04	Inosine 5'-Monophosphate Dehydrogenase (IMPDH) Inhibitor	2.27061	2.59248	1.68568	1.39956	3.54276	> 46
Repaglinide	NCGC00016978-05	Insulin Secretagogues	25.013	> 46	26.1406	36.9246	> 46	> 46
Tilorone	NCGC00095196-06	Interferon Inducer	17.8557	24.8043	14.8111	14.7	26.9956	> 46
NCGC00188382-01	NCGC00188382-04	ITK Inhibitor	0.706044	1.00585	0.618699	0.997946	1.23373	7.36743
NCGC00344990-01	NCGC00344990-01	ITK Inhibitor	1.26264	1.38979	0.932776	0.936794	0.844654	5.21574
NCGC00344999-01	NCGC00344999-01	ITK Inhibitor	0.927505	1.93027	1.20836	1.60936	2.38227	10.4068
Leflunomide	NCGC00015610-17	Jak Inhibitor	10.8247	1.04068	> 46	9.27505	7.36743	> 46
Lestaurtinib	NCGC00244256-02	Jak/Tyk/Flt Inhibitor	0.652902	11.3535	4.54404	2.04135	9.39663	18.5062
Cucurbitacin I	NCGC00014911-01	Jak2 Inhibitor	2.06313	0.987769	0.932426	0.485351	0.411534	2.61406
TG-101209	NCGC00262608-02	Jak2 Inhibitor	3.42308	12.5317	7.26611	2.97208	3.40197	14.7
TG-46	NCGC00345846-01	Jak2 Inhibitor	7.20267	14.2741	9.05413	5.82059	10.3281	8.2664
SR-3306	NCGC00263146-01	JNK 1/2/3 Inhibitor	0.141679	0.19471	0.246208	0.242346	0.154687	> 46
TCS JNK 5a	NCGC00242227-02	JNK 2/3 Inhibitor	0.338842	1.09431	0.466878	0.495966	0.82664	> 46
AS-602801	NCGC00345850-01	JNK Inhibitor	27.1905	8.67993	16.4936	11.6722	> 46	> 46
Clofilium tosylate	NCGC00168464-04	K+ Channel Blocker	10.4912	8.38625	16.1654	16.0253	8.32604	9.27505
Monastrol	NCGC00025103-01	Kinesin-Like Spindle Protein Inhibitor	6.8616	34.2476	20.7643	30.1993	22.925	> 46
Ispinesib	NCGC00263174-01	Kinesin-Like Spindle Protein Inhibitor	0.0264846	10.8729	3.08176	0.219998	13.4834	> 46
ARRY-520	NCGC00346464-01	Kinesin-Like Spindle Protein Inhibitor	0.0104528	0.0112032	0.0183221	0.0195794	1.11863	> 46
SB-743921	NCGC00346571-01	Kinesin-Like Spindle Protein Inhibitor	0.00603652	6.54199	13.9708	0.0196932	12.3661	32.9091
Quizartinib	NCGC00242493-01	KIT Inhibitor	4.76097	20.4762	21.7158	24.3701	24.0263	26.1406
AMG-47a	NCGC00263206-02	Lck Kinase Inhibitor	11.4559	12.1038	5.8973	5.90221	6.45069	9.27505
BMS-3	NCGC00345825-01	LIMK Inhibitor	0.35895	0.941818	1.81737	0.665316	3.94575	2.93303
Paeonol	NCGC00095977-03	Lipid Peroxidation Inhibitor	32.9091	0.0164936	0.0147	0.0082664	> 46	> 46
BAF-312	NCGC00347938-01	Lysophospholipid edg8 (S1P5) Receptor Ligands;Lysophospholipid edg1 (S1P1) Receptor Agonist	10.2143	22.1145	26.2885	18.9989	32.9091	> 46
KUC110948N-02	NCGC00347063-01	M18 Aspartyl Aminopeptidase Inhibitor	10.1318	9.65683	22.2623	9.52023	2.50547	7.36743
Amphotericin B	NCGC00090808-03	Macrolide Antibiotic	11.0417	0.0116766	> 46	> 46	> 46	> 46
Pimecrolimus	NCGC00167506-03	Macrolide Antibiotic	13.8906	21.821	16.5773	25.4378	17.4573	> 46
Azalomycin-B	NCGC00346523-01	Macrolide Antibiotic	36.9246	36.9246	21.2242	2.07643	34.9169	> 46
Piperine	NCGC00094872-08	MAO-A/B Inhibitor	11.7223	> 46	27.7355	> 46	5.21574	> 46
VU0482089-2	NCGC00347174-02	Mcl Inhibitor	23.389	10.7505	1.16766	36.9246	29.3303	> 46
VU0483486-1	NCGC00347281-01	Mcl Inhibitor	15.2292	6.35864	36.9246	25.7337	26.1406	> 46
VU0483488-1	NCGC00347283-01	Mcl Inhibitor	20.7643	13.6704	26.7091	18.4371	4.93176	26.1406
HLI-373989	NCGC00014873-04	MDM2 (hdm2) Inhibitor	30.7985	14.3239	24.2455	23.2979	30.5063	> 46
PD-098059	NCGC00015790-02	Mek 1/2 Inhibitor	25.3983	1.16766	10.7938	> 46	12.6742	> 46
Hypothemycin	NCGC00183677-03	Mek 1/2 Inhibitor	10.0756	13.3848	5.6385	7.17336	4.68028	13.1014
PD 0325901	NCGC00189075-01	MEK Inhibitor	> 46	16.754	0.447918	0.684329	11.6766	> 46
GDC-0973	NCGC00346455-01	Mek Inhibitor	29.46	22.1142	21.061	16.5053	23.9217	> 46
Selumetinib	NCGC00189073-02	MEK Inhibitor	> 46	16.4979	11.8604	11.3408	> 46	> 46
JNJ-16259685	NCGC00092375-02	mgluR1 Antagonist	3.73009	23.2979	> 46	16.9183	22.912	> 46
LY-2140023	NCGC00346612-01	mgluR2/3 Agonist	0.0493214	0.864583	1.37204	5.113	> 46	> 46
GM-6001	NCGC00345817-01	MMP Inhibitor	5.39441	5.81425	1.16766	1.98708	1.76017	6.56623
PD-166793	NCGC00263127-01	MMP-13 Inhibitor	47.1573	> 46	0.00927505	33.8125	11.2105	> 46
BEZ-235	NCGC00187481-04	mTOR Inhibitor	1.9235	2.24442	3.30254	3.21172	1.86915	0.736743
PP242	NCGC00188346-01	mTOR Inhibitor	2.54682	5.94256	7.3133	4.59165	5.10344	1.16766
Everolimus	NCGC00242507-01	mTOR Inhibitor	19.287	29.5249	30.1113	22.0963	14.7	> 46
PF-05212384	NCGC00250398-01	mTOR Inhibitor	0.11566	5.7208	5.35117	1.17985	0.22309	0.104068
GDC-0980	NCGC00263109-02	mTOR Inhibitor	0.890531	1.65939	1.10586	0.768543	1.06122	0.521574
Torin-1	NCGC00263215-02	mTOR Inhibitor	8.77072	10.4758	> 46	4.65354	11.6766	> 46
Ridaforolimus	NCGC00346481-01	mTOR Inhibitor	16.0747	11.8019	18.6947	12.4261	9.45681	> 46
WYE-687	NCGC00346636-01	mTOR Inhibitor	1.22032	6.30205	11.9232	10.7318	8.62319	3.29091
Torin-2	NCGC00263216-02	mTORC1 Inhibitor	0.129916	1.05682	0.280786	0.199081	0.381625	0.0207643
WYE-354	NCGC00242484-02	mTORC1/2 Inhibitor	3.75801	4.38373	9.83577	8.77945	2.69072	2.07643
OSI-027	NCGC00250395-01	mTORC1/2 Inhibitor	5.85216	8.37715	10.4486	2.60678	8.52819	> 46
KU-0063794	NCGC00250396-01	mTORC1/2 Inhibitor	0.098546	4.5093	2.70291	1.47487	0.983379	1.04068
AZD-8055	NCGC00250405-01	mTORC1/2 Inhibitor	0.383683	0.395789	0.519346	0.856443	0.405914	0.116766
WYE-125132	NCGC00346635-01	mTORC1/2 Inhibitor	0.665047	1.0848	1.87048	1.28888	0.303664	0.104068
INK-128	NCGC00346654-01	mTORC1/2 Inhibitor	0.0890531	1.5427	4.36899	1.01617	0.54491	0.0656623
AZD2014	NCGC00346698-01	mTORC1/2 Inhibitor	1.08247	1.5727	3.70728	2.24964	0.849564	0.464854
Amiodarone	NCGC00015096-17	Muscarinic M3 Receptor Ligand	35.6017	60.1518	48.1545	39.3328	101.493	70.7946
Arecoline	NCGC00015075-07	Muscarinic Receptor Agonist	14.4565	> 46	2.93303	0.464854	> 46	> 46
NSC319726	NCGC00347952-01	Mutant p53 Activator	23.2979	36.9246	37.2212	36.9246	27.7154	> 46
(-)-Blebbistatin	NCGC00092288-01	Myosin II ATPase Inhibitor	21.0298	> 46	11.6766	22.7911	14.888	26.1406
G-Strophanthin	NCGC00017394-08	Na+/K+-ATPase Inhibitor	0.184285	0.132939	0.259511	0.17427	0.0984625	0.0147
Ouabain	NCGC00263656-01	Na+/K+-ATPase Inhibitor	0.246692	6.35371	0.327982	0.238816	7.47055	0.0464854
Rotenone	NCGC00017358-14	NADH-Ubiquinone Oxidoreductase (Complex I) Inhibitor	1.89031	1.85533	1.14869	1.05076	0.99715	0.116766
Sipatrigine	NCGC00346885-01	Nav1.2 (Brain Type II) Sodium Channel Blockers	31.5378	19.6845	22.612	> 46	0.00585216	> 46
Trifluoperazine hydrochloride	NCGC00013226-15	Nav1.4 (SkM1) Sodium Channel Blockers;Nav1.7 (PN1/hNE-Na) Sodium Channel Blockers	28.3968	25.5066	21.7072	22.0311	22.0231	26.1406
Flecainide	NCGC00015443-06	Nav1.5 (Cardiac/SkMII) Sodium Channel Blockers	4.6311	11.1729	3.69246	14.7	32.9091	> 46
MLN-4924	NCGC00345794-01	NEDD8-Activating Enzyme (NAE) Inhibitor	14.7	16.4936	18.7123	> 46	8.2664	> 46
Racecadotril	NCGC00179511-04	Neprilysin (Enkephalinase, Neutral Endopeptidase, NEP) Inhibitor	31.5326	> 46	> 46	> 46	20.7643	> 46
Curcumin	NCGC00017159-08	NF-kappaB Activation Inhibitor	11.8027	32.3996	43.2311	38.1385	24.6883	67.6226
Capsaicin	NCGC00017337-15	NF-kappaB Activation Inhibitor	21.1711	23.2979	4.68587	29.3303	20.7643	> 46
Withaferin A	NCGC00263238-01	NF-kappaB Activation Inhibitor	18.5062	10.4068	3.31275	13.1014	8.92411	> 46
Bardoxolone methyl	NCGC00186460-01	NF-kappaB Signaling Inhibitor	2.87758	4.38317	3.46256	3.90829	3.12145	7.36743
NCGC00263020-01	NCGC00263020-01	NFkappaB-inducing Kinase Inhibitor	8.24224	13.7828	6.3998	16.1827	18.23	> 46
Dimethyl fumarate	NCGC00346639-01	NFkappaB-inducing Kinase Inhibitor	3.29091	13.2944	8.56937	23.0052	11.2685	> 46
NCGC00161703	NCGC00161703-02	NF-kB/AP-1 Activation Inhibitor	2.20304	6.00766	1.58656	2.34151	7.62477	4.64854
Varenicline dihydrochloride	NCGC00247735-02	Nicotinic alpha3beta4 Agonist	0.00131014	36.9246	> 46	0.585216	5.84122	> 46
PNU-282987	NCGC00092364-05	Nicotinic alpha7 Agonist	1.4888	0.585216	20.2408	13.4133	0.77953	> 46
JS-59-4	NCGC00346969-01	Nitric Oxide Donors	2.74492	7.24975	3.20224	11.0502	15.2617	> 46
Eliprodil	NCGC00092329-06	NMDA Antagonist	13.6501	29.3303	13.2578	23.2979	18.5062	> 46
Lacosamide	NCGC00253740-01	NMDA Glycine-Site Antagonist	10.4758	6.16661	> 46	0.329091	2.95812	> 46
FK866 (APO866, Daporinad)	NCGC00182868-02	NMPRTase Inhibitor	18.5062	1.16766	> 46	6.56623	> 46	> 46
Sulindac	NCGC00015970-10	Non-steroidal Antiinflammatory	> 46	2.61406	> 46	> 46	> 46	> 46
Bufexamac	NCGC00016611-09	Non-steroidal Antiinflammatory	20.7643	32.9091	> 46	> 46	26.2443	> 46
Clometacine	NCGC00183863-01	Non-steroidal Antiinflammatory	11.4226	> 46	> 46	> 46	0.464854	> 46
Oridonin	NCGC00346595-01	Nuclear Factor, Erythroid Derived 2, Like 2 (Nrf2) Activators	9.00831	14.5786	6.7607	19.6256	8.47298	> 46
Thioinosine	NCGC00096122-05	Nucleoside Analog	6.96661	5.29364	3.15085	5.41779	9.06106	> 46
Azathioprine	NCGC00015060-14	Nucleoside Analog	13.6633	2.26736	20.203	21.237	20.6285	> 46
Azacitidine	NCGC00090851-09	Nucleoside Analog	8.99811	13.0575	15.6787	12.8441	19.1321	18.5062
Decitabine	NCGC00166088-02	Nucleoside Analog	30.1113	1.64936	> 46	> 46	> 46	> 46
Aciclovir	NCGC00015061-12	Nucleoside Analog	36.9246	26.1406	> 46	> 46	> 46	> 46
Clofarabine	NCGC00164553-02	Nucleoside Analog	0.500892	0.759518	3.48473	0.46691	5.87636	> 46
Entecavir	NCGC00346720-01	Nucleoside Analog	7.81692	0.104068	> 46	> 46	> 46	> 46
Cytarabine	NCGC00093356-08	Nucleoside Analog	1.19993	7.5685	8.92508	3.48916	10.7549	> 46
Cytidine	NCGC00142483-02	Nucleoside Analog	27.5829	16.4936	> 46	> 46	0.116766	> 46
Pentostatin	NCGC00182045-02	Nucleoside Analog	5.85782	0.520994	0.00185062	> 46	> 46	> 46
Cladribine	NCGC00022567-08	Nucleoside Analog	3.66515	0.177321	1.38346	9.55385	23.2979	> 46
Vidarabine	NCGC00016656-01	Nucleoside Analog	> 46	> 46	0.026207	> 46	> 46	0.23357
Adenosine	NCGC00023673-08	Nucleoside Analog	7.81692	12.6844	12.0226	10.1238	13.0625	6.56623
Nelarabine	NCGC00181098-01	Nucleoside Analog	2.82537	22.3234	> 46	0.00414301	15.2764	> 46
Gemcitabine hydrochloride	NCGC00168784-01	Nucleoside Analog	0.0966895	6.46494	0.694986	1.26358	10.4366	18.5062
Tioguanine	NCGC00094792-06	Nucleoside Analog	3.25118	5.68003	3.20225	1.42494	13.6342	> 46
Fludarabine	NCGC00182047-03	Nucleoside Analog	15.0372	10.2761	0.082664	3.38526	4.95788	> 46
6-Thioguanine	NCGC00263442-01	Nucleoside Analog	5.15277	6.45517	3.89389	3.11187	13.9929	> 46
2-Fluoroadenosine	NCGC00181336-03	Nucleoside Analog	1.0174	1.75188	0.744379	0.969649	1.41959	0.261406
Flucytosine	NCGC00016599-05	Nucleoside Analog	> 46	36.9246	8.2664	18.5062	> 46	> 46
2',3'-Dideoxyinosine	NCGC00090691-03	Nucleoside Analog	2.61406	> 46	16.4936	7.36743	0.0104068	> 46
Adefovir dipivoxil	NCGC00164624-03	Nucleoside Analog-Reverse Transcriptase Inhibitor	2.04843	10.093	8.60261	12.1364	15.0197	14.7
O6-Benzylguanine	NCGC00015144-04	O6-Alkylguanine-DNA Alkyltransferase (MGMT) Inhibitor	> 46	37.5801	2.07643	20.7643	> 46	> 46
OAC1	NCGC00347953-01	Oct4 Activator	2.03801	11.656	13.0227	10.8301	11.1689	14.7
JTC-801	NCGC00161418-02	ORL1 (OP4, NOP) Antagonist	1.89559	9.68146	8.31042	7.73988	8.60261	9.27505
Eflornithine Hydrochloride	NCGC00015316-06	Ornithine Decarboxylase Inhibitor	36.9246	> 46	> 46	> 46	> 46	> 46
PF-3758309	NCGC00345784-01	p21-Activated Kinase 4 (PAK4) Inhibitor	4.42895	6.58752	14.7975	5.87113	18.5062	> 46
AZ 10606120	NCGC00347905-01	P2X7 Receptor Antagonist	19.4326	24.2855	> 46	27.9432	8.3143	> 46
Clopidogrel bisulfate	NCGC00163329-04	P2Y12 (P2T) Antagonist	> 46	> 46	> 46	> 46	> 46	> 46
Prasugrel hydrochloride	NCGC00188690-02	P2Y12 (P2T) Antagonist	1.04068	18.5261	> 46	0.927505	6.85534	> 46
SB-202190	NCGC00015962-02	p38 MAPK Inhibitor	1.02402	4.91438	3.11039	6.6806	13.1559	> 46
KUC107871N-04	NCGC00347064-01	p97 ATPase Inhibitor	7.36743	5.93152	8.31042	6.17594	9.62223	9.27505
Iniparib	NCGC00263096-01	PARP-1 Inhibitor	67.9744	61.7858	52.228	> 46	56.5329	> 46
Olaparib	NCGC00238451-01	PARP-1/PARP-2 Inhibitor	5.25542	18.3512	11.0927	13.1014	9.27505	> 46
Veliparib	NCGC00250404-01	PARP-1/PARP-2 Inhibitor	15.0914	31.5326	> 46	> 46	> 46	> 46
Rucaparib	NCGC00263173-03	PARP-1/PARP-2 Inhibitor	4.18846	8.2664	12.0612	9.27505	16.4936	> 46
Niraparib	NCGC00346435-01	PARP-1/PARP-2 Inhibitor	2.98051	19.0624	12.2611	11.3246	24.2455	> 46
Irsogladine maleate	NCGC00160397-01	PDE4 Inhibitor	9.63845	0.0239934	14.4979	0.026921	4.2667	> 46
Crenolanib	NCGC00346658-01	PDGFR beta Inhibitor	10.2402	20.2605	8.70806	8.88711	22.5955	> 46
PP-121	NCGC00346619-01	PDGFR Inhibitor	2.27061	3.12376	5.50216	1.23554	3.34463	0.927505
Dioscin	NCGC00346600-01	peroxiredoxins (PRDX) 1/6	4.34634	11.5138	10.4778	4.72443	9.47575	13.1014
Secoisolariciresinol	NCGC00346838-01	Phenylpropanoid	6.94412	9.98808	0.736743	25.8123	28.7758	> 46
Parogrelil	NCGC00346449-01	Phosphodiesterase III/Va (PDE) Inhibitor	12.9567	10.2168	21.4142	9.09438	9.68146	10.4068
NCGC00168459-01	NCGC00168459-04	Phosphodiesterase IIII (PDE4) Inhibitor	5.99611	6.77832	6.58525	6.88498	6.25088	4.14301
NVP-ABE171	NCGC00250085-01	Phosphodiesterase IIII (PDE4) Inhibitor	1.95712	7.98906	7.51902	4.7145	5.81749	7.36743
GSK-256066	NCGC00346620-01	Phosphodiesterase IIII (PDE4) Inhibitor	0.484032	> 46	> 46	> 46	2.38073	> 46
OSU-03012	NCGC00346490-01	Phosphoinositide Dependent Kinase (PDK) 1 Inhibitor	4.49189	11.8229	9.89602	1.41697	3.88158	0.521574
Verteporfin	NCGC00346712-01	Photosensitizer	28.5124	19.6352	36.9246	14.7	23.8045	> 46
BYL-719	NCGC00346717-01	PI3K alpha Inhibitor	8.97504	9.40313	9.2623	8.08353	4.15375	> 46
BAY-80-6946	NCGC00346457-01	PI3K alpha/delta Inhibitor	1.0213	4.24088	1.884	1.05315	0.502396	0.644399
AS-604850	NCGC00186009-03	PI3K gamma Inhibitor	14.0625	26.1406	> 46	30.1113	> 46	> 46
Deguelin	NCGC00025288-03	PI3K Inhibitor	6.36161	2.19684	2.9321	1.37521	5.2364	0.293303
IC-87114	NCGC00168114-03	PI3K Inhibitor	> 46	18.5062	2.93303	36.9246	> 46	> 46
GDC-0941	NCGC00187482-03	PI3K Inhibitor	2.14567	14.2653	5.18292	1.88806	3.13669	7.58738
3-Methyladenine	NCGC00345447-02	PI3K Inhibitor	> 46	29.3303	0.0232979	20.7643	23.2105	> 46
GNE-490	NCGC00345837-01	PI3K Inhibitor	1.65096	4.39109	1.80381	1.24616	0.929676	6.56623
GNE-493	NCGC00345838-01	PI3K Inhibitor	1.28164	2.70425	1.15292	1.27914	0.878186	0.521574
NIBR-17	NCGC00345849-01	PI3K Inhibitor	6.51125	9.84935	5.28597	5.11058	6.24998	> 46
GNE-477	NCGC00345851-01	PI3K Inhibitor	1.138	2.7471	1.80656	1.25242	7.54631	0.261406
ZSTK-474	NCGC00346484-01	PI3K Inhibitor	1.78557	2.3864	2.78516	2.01301	3.67485	4.64854
XL-147	NCGC00346492-01	PI3K Inhibitor	0.242591	9.88681	13.632	17.6679	17.5033	> 46
PIK-75	NCGC00346500-01	PI3K Inhibitor	0.542428	0.487419	0.303666	7.16706	2.73407	36.9246
PIK-93	NCGC00346536-01	PI3K Inhibitor	8.6802	21.907	11.6101	11.3	14.5923	18.5062
PIK-293	NCGC00346579-01	PI3K Inhibitor	1.44565	9.39973	9.06126	11.9054	36.9246	> 46
PIK-294	NCGC00346614-01	PI3K Inhibitor	5.32917	19.8713	0.00414301	9.19621	16.8993	> 46
PKI-402	NCGC00346649-01	PI3K Inhibitor	0.511714	1.37376	5.34318	1.56515	0.726015	0.185062
PF-04691502	NCGC00346659-01	PI3K Inhibitor	16.3347	> 46	> 46	> 46	18.5062	> 46
NVP-BGT226	NCGC00346681-01	PI3K Inhibitor	0.0821955	2.59243	0.571328	0.299025	0.237797	10.4068
CUDC-907	NCGC00346692-01	PI3K Inhibitor	0.72681	1.23663	2.55614	1.08509	2.01369	5.85216
BAG-956	NCGC00263088-01	PI3K/PDK1 Inhibitor	1.68898	5.97676	4.7749	2.76722	4.0329	0.338916
BKM120 (NVP-BKM120, Buparlisib)	NCGC00262604-01	PI3Kalpha Inhibitor	4.09726	8.29065	4.17983	4.55132	4.78456	4.64854
CAY10626	NCGC00263223-01	PI3Kalpha Inhibitor	0.313528	10.6067	2.04695	1.42971	1.19883	0.293303
D-106669	NCGC00346447-01	PI3Kalpha Inhibitor	> 46	8.2664	> 46	> 46	> 46	> 46
GSK-615	NCGC00346509-01	PI3Kalpha Inhibitor	6.45747	10.5722	7.94796	3.4888	5.06005	2.93303
PI-103	NCGC00187906-01	PI3Kalpha/beta/gamma Inhibitor	1.01201	2.12837	5.15131	1.06813	1.20889	0.338916
CH-5132799	NCGC00346650-01	PI3Kalpha/beta/gamma Inhibitor	2.86923	6.6098	1.88213	1.92466	1.62034	5.85216
GSK-2126458	NCGC00250408-01	PI3Kalpha/beta/delta/gamma Inhibitor	0.0924921	4.80195	2.24787	0.533443	0.0608075	0.464854
GSK-2636771	NCGC00345796-01	PI3Kbeta Inhibitor	27.7355	5.67574	20.6212	22.0311	> 46	> 46
A-443654	NCGC00347278-01	PKB alpha/Akt1 Inhibitor	1.75659	2.69874	1.96843	2.1316	1.55199	18.5062
Tricirbine	NCGC00092314-04	PKB/Akt Inhibitor	5.53395	2.2912	4.58167	2.20692	0.44411	> 46
Triciribine phosphate	NCGC00346450-01	PKB/Akt Inhibitor	6.97428	10.6922	2.06235	1.69449	4.33451	4.64854
GDC-0068	NCGC00346714-01	PKB/Akt Inhibitor	3.13528	16.4936	12.7917	11.9107	3.55782	> 46
Ingenol mebutate	NCGC00345812-01	PKC Activator	19.6942	0.0104068	1.16766	5.21743	10.6839	> 46
Englerin A	NCGC00347303-01	PKC Activator	9.85512	0.0521574	20.8502	24.7103	> 46	0.0464854
G?-6976	NCGC00163451-03	PKC Inhibitor	3.08547	7.23993	18.395	12.6962	10.5552	> 46
G?-6983	NCGC00163505-03	PKC Inhibitor	21.4911	30.1113	16.7463	24.7193	18.6677	> 46
PKC 412	NCGC00241102-02	PKC/FLT3 Inhibitor	2.47193	5.55333	3.57495	6.37017	3.71696	> 46
Enzastaurin	NCGC00238452-03	PKCa, PKCb, PKCg inhbitor	12.1212	24.5087	3.81323	21.0702	35.9208	> 46
BI-2536	NCGC00253438-01	Polo-like Kinase-1 (Plk-1) Inhibitor	0.0451891	4.41961	4.60413	0.0686458	13.1329	18.5062
Volasertib (BI 6727)	NCGC00263087-01	Polo-like Kinase-1 (Plk-1) Inhibitor	36.9246	> 46	> 46	0.0369246	> 46	> 46
GSK-461364A	NCGC00263112-01	Polo-like Kinase-1 (Plk-1) Inhibitor	0.0747317	14.6329	16.7077	4.17251	16.2846	42.667
ON-01910	NCGC00346511-01	Polo-like Kinase-1 (Plk-1) Inhibitor	0.290064	0.833058	0.529367	0.280835	0.331275	> 46
IVX-214	NCGC00346535-01	Polo-like Kinase-1 (Plk-1) Inhibitor	1.23588	6.67534	2.17584	1.5579	0.484257	> 46
IWP-2	NCGC00347948-01	Porcupine (Wnt) Inhibitor	6.99456	16.5223	17.1266	13.4661	26.8367	14.7
Cantharidin	NCGC00025212-08	PP-1 Inhibitor;PP-2A Inhibitor	4.64975	5.38556	3.69393	3.14775	3.90651	0.927505
Cantharidin	NCGC00095145-01	PP-1 Inhibitor;PP-2A Inhibitor	6.51125	4.88078	3.54988	2.6458	3.05439	1.31014
SR1664	NCGC00347955-01	PPARgamma Modulator	36.9246	0.736743	> 46	> 46	9.27505	> 46
Rifaximin	NCGC00271415-02	Pregnane X Receptor (PXR) Agonist	20.7643	> 46	> 46	> 46	26.1406	> 46
Pentamidine isethionate	NCGC00179034-07	PRL Phosphatase Inhibitor	20.8347	10.8969	19.5874	21.1004	20.7643	23.2979
Melengestrol acetate	NCGC00166298-02	Progesterone Hormone Derivative	14.0298	25.7076	> 46	36.9246	20.7643	> 46
Medroxyprogesterone	NCGC00023064-05	Progesterone Receptor Agonist	4.93707	17.5974	> 46	36.9246	12.7219	> 46
Medroxyprogesterone acetate	NCGC00022037-06	Progesterone Receptor Agonist	28.7877	20.0839	> 46	> 46	30.1113	> 46
Medroxyprogesterone acetate	NCGC00263480-01	Progesterone Receptor Agonist	17.9794	25.5687	25.8398	15.0914	16.4936	> 46
Mifepristone	NCGC00025179-13	Progesterone Receptor Antagonist	25.7222	22.3234	29.0849	32.3824	24.2455	> 46
Progesterone	NCGC00015785-04	Progestogen Hormone	16.6208	13.7903	21.9914	11.3497	20.2646	29.3303
MG-132	NCGC00161679-01	Proteasome Inhibitor	0.787849	0.882574	1.1279	1.26479	1.69114	5.85216
Bortezomib	NCGC00242506-02	Proteasome Inhibitor	0.0336723	0.0347453	0.0373731	0.0901507	0.084347	0.82664
MLN-2238??	NCGC00249611-03	Proteasome Inhibitor	0.464854	0.39293	0.284584	0.484357	0.365973	1.31014
Ixazomib citrate	NCGC00249612-01	Proteasome Inhibitor	0.29639	0.311953	0.234009	1.54429	0.836578	16.4936
Carfilzomib	NCGC00249613-02	Proteasome Inhibitor	0.0279072	0.108857	0.159243	0.134268	0.0457918	0.736743
Marizomib	NCGC00344630-01	Proteasome Inhibitor	0.260678	1.34177	1.13506	0.654173	1.86231	4.14301
Oprozomib	NCGC00345799-01	Proteasome Inhibitor	0.122266	0.20358	0.201643	0.303947	0.268384	> 46
MG-115	NCGC00345815-01	Proteasome Inhibitor	1.01732	1.83619	1.69245	2.26535	2.54657	7.36743
Delanzomib	NCGC00346469-01	Proteasome Inhibitor	0.0489653	0.0599371	0.0592755	0.149683	0.874852	20.7643
Vemurafenib (PLX4032, RG7204)	NCGC00250399-01	Raf kinase B Inhibitor	19.4326	23.1659	19.8958	14.3861	15.3629	> 46
AR-00341677	NCGC00263179-01	Raf kinase B Inhibitor	19.5973	19.0586	0.736743	4.48902	8.85508	> 46
CHIR-265	NCGC00250407-01	Raf kinase B/C Inhibitor	3.20169	14.6396	14.6802	10.3442	13.2914	16.4936
L-779450	NCGC00346304-02	Raf kinase C Inhibitor	15.9948	10.4104	8.11304	13.2088	13.2009	20.7643
GW-5074	NCGC00015478-08	Raf Kinase Inhibitor	16.2204	> 46	17.4872	20.902	1.16766	26.1406
Fenretinide	NCGC00090752-08	RARbeta/gamma Agonist	1.63934	24.5778	25.0958	33.8465	12.2897	75.8738
AHPN	NCGC00092284-03	RARgamma Agonist	1.56197	1.73821	1.71326	1.23629	3.76815	> 46
Pluripotin	NCGC00167403-03	RASGAP/Erk Inhibitor	0.37088	3.98444	0.648919	0.437102	0.53367	0.232979
Pazopanib	NCGC00188865-03	Receptor Tyrosine Kinase Inhibitor	14.428	11.7507	14.0027	17.2374	9.35602	6.56623
HMSL10088	NCGC00346966-01	Receptor-interacting serine/threonine-protein kinase 1 (RIPK1)	6.08719	13.6384	10.0292	15.3898	6.96179	> 46
Adapalene	NCGC00164617-05	Retinoid	3.51422	3.68556	8.74935	3.74949	2.30998	> 46
Tazarotene	NCGC00167525-03	Retinoid RAR Agonist	26.151	11.6766	> 46	18.4788	8.8165	> 46
Isotretinoin	NCGC00094358-17	Retinoid RAR Agonist, Retinoid RORbeta Ligand	17.4999	> 46	23.2979	15.8038	16.4936	> 46
Bexarotene	NCGC00181016-04	Retinoid RXR Agonist	14.0658	3.29091	> 46	16.7472	0.00104068	> 46
Hydroxyurea	NCGC00015520-10	Ribonucleoside-Diphosphate Reductase Inhibitor	10.5893	0.0369246	0.468587	23.2979	0.0736743	> 46
Dantrolene sodium	NCGC00024622-05	Ryanodine Receptor Antagonist	> 46	16.4936	> 46	> 46	20.7643	> 46
BI-78D3	NCGC00263145-01	SAPK1 (JNK) Inhibitor	7.23115	15.542	7.86296	10.5798	14.9896	26.1406
Oleanolic acid	NCGC00346594-01	Secretory Phospholipase A2 (sPLA2) Inhibitor	> 46	0.0585216	> 46	> 46	0.00414301	> 46
Raloxifene hydrochloride	NCGC00015889-10	Selective Estrogen Receptor Modulators (SERM)	17.9172	20.6101	24.729	24.9742	8.18693	> 46
Tamoxifen	NCGC00024928-22	Selective Estrogen Receptor Modulators (SERM)	25.6571	31.9915	32.4812	20.7027	27.7154	> 46
Thapsigargin	NCGC00162381-03	SERCA Inhibitor	> 46	1.30762	0.369246	5.22663	1.16766	> 46
Clomipramine	NCGC00015264-08	Serotonin Transporter (SERT) Inhibitor	31.5326	24.4641	19.3447	29.4778	25.2512	> 46
Duloxetine hydrochloride	NCGC00164559-04	Serotonin Transporter (SERT) Inhibitor	9.54454	29.3303	25.8398	20.4203	32.9091	> 46
GSK-650394	NCGC00250410-01	Serum- and Glucocorticoid-Regulated Kinases (SGK1 and SGK2) Inhibitor	9.27505	> 46	0.0372212	1.85062	> 46	> 46
Sclareolide	NCGC00163620-02	Sesquiterpene Natural product	29.5249	3.69246	> 46	> 46	0.0239014	> 46
Rimcazole dihydrochloride	NCGC00025187-02	sigma Receptor Antagonist	15.2715	20.4534	25.0251	31.1197	25.421	36.9246
Hh-Ag1.5	NCGC00263084-02	Smoothened (Smo) Receptor Agonist	15.1807	22.7418	31.5326	25.9629	21.0116	26.1406
PF-5274857	NCGC00346696-01	Smoothened (Smo) Receptor Agonist	> 46	20.5034	> 46	> 46	16.4936	> 46
LDE225 (NVP-LDE225,Erismodegib)	NCGC00250382-01	Smoothened (Smo) Receptor Antagonist	26.5196	15.8599	> 46	25.6906	17.4999	> 46
PF-543	NCGC00346972-01	Sphingosine Kinase 1 (SphK1) Inhibitor	24.8125	13.2748	27.7897	26.9956	19.8958	> 46
ABC-294640	NCGC00346441-01	Sphingosine Kinase 2 (SphK2) Inhibitor	9.27505	24.2327	28.7877	20.4691	20.1746	> 46
KX-01	NCGC00346644-01	Src Kinase Inhibitor	0.131593	0.150203	0.123186	0.162182	0.119875	20.7643
Niclosamide	NCGC00015735-11	STAT-3 Inhibitor	3.74077	2.43987	2.38095	2.52143	2.90451	3.62372
BP-1-102	NCGC00345808-01	STAT-3 Inhibitor	24.0504	26.1406	21.8896	29.1847	26.2563	> 46
LLL-12	NCGC00345811-01	STAT-3 Inhibitor	2.02982	2.06256	2.29225	10.4565	1.99897	2.93303
Proscillaridin	NCGC00016447-02	Steroid	0.0361215	0.0301051	0.0464953	0.0563541	0.0272007	0.0104068
Proscillaridin	NCGC00344555-01	Steroid	0.0370499	0.0277205	0.0492166	0.055682	1.6587	0.0116766
Diflorasone diacetate	NCGC00022003-06	Steroid	36.9246	31.5326	> 46	> 46	23.2979	> 46
Stanozolol	NCGC00344550-02	Steroid	3.07162	4.05364	36.9246	1.04068	16.8679	> 46
Metyrapone	NCGC00016242-05	Steroid 11beta-Hydroxylase Inhibitor	2.19773	18.4675	0.131014	0.0116766	> 46	> 46
Vecuronium bromide	NCGC00167467-04	Steroid Non-depolarizing Neuromuscular Blocker	2.31028	10.0146	12.1131	10.5711	8.6802	20.7643
Aloin	NCGC00183867-01	Stimulant Laxative	34.9169	36.9246	26.1406	18.466	35.5861	> 46
Sepantronium bromide	NCGC00242514-01	Survivin Inhibitor	0.0147583	0.0497579	0.372256	0.0252394	0.0197823	0.261406
Fostamatinib disodium	NCGC00346622-01	Syk Kinase Inhibitor	8.29873	9.93173	6.49372	4.76399	6.69072	5.85216
AZ-TAK1 Inhibitor	NCGC00274038-01	TGF-beta Activated Kinase (TAK1) Inhibitor	4.24917	23.1108	12.6741	8.75916	9.8703	29.3303
SB-505124	NCGC00165889-02	TGF-bR1 (ALK4/5) Inhibitor	9.27874	5.4295	11.1672	8.68228	0.82147	8.2664
AURANOFIN	NCGC00160391-02	Thioredoxin Reductase Inhibitor	1.83018	6.59927	10.3814	8.39396	9.31582	18.5062
PX-12	NCGC00346876-01	Thioredoxin Reductase Inhibitor	19.4308	24.1646	16.1818	31.8807	21.2046	> 46
Argatroban	NCGC00166413-03	Thrombin Inhibitor	20.7643	36.9246	11.6766	36.9246	23.4524	> 46
Raltitrexed	NCGC00229704-01	Thymidylate Synthase Inhibitor	0.0511092	1.54898	0.736743	0.0414301	0.736743	0.0261406
Pemetrexed disodium	NCGC00242485-01	Thymidylate Synthase Inhibitor	0.980547	0.651042	20.7643	8.41136	> 46	> 46
Nolatrexed dihydrochloride	NCGC00263580-01	Thymidylate Synthase Inhibitor	1.94406	14.7	16.3038	14.5225	36.9246	26.1406
Thiouracil	NCGC00095088-05	Thyroid peroxidase Inhibitor	7.16104	> 46	2.93303	0.00656623	> 46	0.00293303
CPG-52364	NCGC00263017-01	TLR 7/8/9 Antagonist	0.13707	1.74641	5.881	0.789293	0.287056	> 46
NCGC00263015-01	NCGC00263015-01	TLR4 (LPS) Inhibitor	31.9915	25.1931	26.3348	28.6201	27.9195	> 46
GSK-1016790A	NCGC00250409-01	TRPV4 Agonist	33.33	15.3381	24.9358	16.9935	28.1081	> 46
HC-067047	NCGC00263214-01	TRPV4 Antagonist	41.1009	49.0474	41.5494	37.9986	49.8241	38.027
Nocodazole	NCGC00015647-03	Tubulin depolymerization Inhibitor	0.141671	0.291685	1.78184	0.173325	0.162865	> 46
Paclitaxel	NCGC00024995-10	Tubulin depolymerization Inhibitor	0.0122611	0.0356449	0.07277	0.0510408	0.02673	0.00585216
Epothilone B	NCGC00181131-02	Tubulin depolymerization Inhibitor	0.00563735	0.0230869	0.00871673	0.0139086	0.0154344	0.0207643
Docetaxel	NCGC00181306-03	Tubulin depolymerization Inhibitor	0.00587805	0.0147962	0.0544741	0.0255721	0.0134502	> 46
Epothilone A	NCGC00346505-01	Tubulin depolymerization Inhibitor	0.0179901	0.0474488	0.021157	0.0360988	4.14572	> 46
Lexibulin hydrochloride	NCGC00346574-01	Tubulin depolymerization Inhibitor	0.151271	0.258537	0.302776	0.250673	12.3919	> 46
Cephalomannine	NCGC00346661-01	Tubulin depolymerization Inhibitor	0.0319915	0.182011	0.139871	0.0332387	0.0155968	> 46
Cabazitaxel	NCGC00346704-01	Tubulin depolymerization Inhibitor	0.00414466	0.0136252	0.00814401	0.0144915	0.0159668	> 46
Ansamitocin P3	NCGC00014650-03	Tubulin polymerization Inhibitor	0.000906687	0.00289956	16.7084	6.53916	9.78126	> 46
Colchicine	NCGC00025125-18	Tubulin polymerization Inhibitor	0.0356383	0.0488792	0.0916824	0.0721232	0.0357112	> 46
Indibulin	NCGC00160428-02	Tubulin polymerization Inhibitor	0.325457	1.14364	2.18553	0.586705	4.18525	2.93303
Vincristine sulfate	NCGC00163700-04	Tubulin polymerization Inhibitor	0.0213795	0.0798375	0.228049	0.120539	3.203	> 46
Vinorelbine tartrate	NCGC00165966-02	Tubulin polymerization Inhibitor	4.03702	6.2291	8.95027	9.87821	8.01212	> 46
Demecolcine	NCGC00166035-02	Tubulin polymerization Inhibitor	0.104068	0.0950542	0.122069	0.124956	0.0704962	> 46
Vindesine sulfate salt	NCGC00185772-01	Tubulin polymerization Inhibitor	0.0931184	0.304706	1.17975	0.32348	0.22146	> 46
Combretastatin A-4	NCGC00263098-03	Tubulin polymerization Inhibitor	0.0160337	0.0327521	0.0858662	0.0143402	0.0110417	> 46
Plinabulin	NCGC00263169-01	Tubulin polymerization Inhibitor	0.0174104	0.0780539	0.016031	0.0159448	0.0192167	0.028516
Vincristine	NCGC00263543-01	Tubulin polymerization Inhibitor	0.07978	0.190124	2.00344	0.295828	0.0827529	> 46
VINBLASTINE SULFATE	NCGC00263548-01	Tubulin polymerization Inhibitor	0.533436	1.33192	1.35937	1.30665	7.36049	> 46
Vinorelbine tartrate	NCGC00263568-01	Tubulin polymerization Inhibitor	0.0155588	0.0408412	0.190189	0.0625409	8.72608	> 46
E-7010	NCGC00346494-01	Tubulin polymerization Inhibitor	1.4261	1.47445	1.35892	0.659927	0.877072	> 46
Vinflunine	NCGC00346580-01	Tubulin polymerization Inhibitor	6.35722	> 46	> 46	> 46	20.3086	> 46
Vinblastine	NCGC00346731-01	Tubulin polymerization Inhibitor	8.77072	18.6469	> 46	> 46	25.7076	> 46
XRP-44X	NCGC00346805-01	Tubulin polymerization Inhibitor	2.51931	5.54441	16.3597	2.8117	1.8992	> 46
Ombrabulin	NCGC00346937-01	Tubulin polymerization Inhibitor	0.0891064	0.270686	0.157521	0.0695889	0.387529	> 46
Vinblastine sulfate	NCGC00344583-01	Tubulin polymerization Inhibitor	0.384795	0.975971	1.58433	0.503074	1.42754	1.16766
Noscapine	NCGC00016388-03	Tubulin polymerization Inhibitor	12.724	20.7643	> 46	9.27505	26.1406	> 46
RO495	NCGC00263200-01	Tyk 2 Inhibitor	0.695317	4.42938	7.53748	0.846047	20.3958	20.7643
Metyrosine	NCGC00015701-06	Tyrosine hydroxylase Inhibitor	2.63264	> 46	0.65987	0.000209118	> 46	> 46
Avobenzone	NCGC00095112-04	UVA ray absorber	22.3234	7.36743	> 46	18.5062	> 46	> 46
Desmopressin acetate	NCGC00263573-01	V2 Receptor Antagonist	> 46	> 46	> 46	> 46	32.9091	> 46
Bafilomycin A1	NCGC00162409-03	Vacuolar H+ ATPase (V-ATPase) Inhibitor	9.84091	11.6766	10.8761	9.27505	10.8301	> 46
Sunitinib malate	NCGC00164631-03	VEGFR-1/2/3 Inhibitor	3.58674	34.6209	10.3432	18.7811	15.4181	53.7145
Sorafenib	NCGC00167488-03	VEGFR-1/2/3 Inhibitor	24.9044	28.2127	20.8748	13.2913	23.6285	32.9091
Tivozanib	NCGC00249390-01	VEGFR-1/2/3 Inhibitor	17.8353	11.5613	18.4533	11.7074	8.00013	> 46
Nintedanib (BIBF 1120)	NCGC00263156-02	VEGFR-1/2/3 Inhibitor	23.3071	21.3171	14.1421	12.9641	20.9524	> 46
Lenvatinib (E7080)	NCGC00263198-01	VEGFR-1/2/3 Inhibitor	24.5832	8.62218	33.1275	16.1861	17.8204	> 46
Orantinib	NCGC00241113-01	VEGFR-2 Inhibitor	> 46	0.414301	> 46	> 46	0.927505	> 46
Foretinib	NCGC00263104-01	VEGFR-2 Inhibitor	2.62429	10.1001	6.34958	5.86733	8.12727	20.7643
Cabozantinib (XL184, BMS-907351)	NCGC00263164-01	VEGFR-2 Inhibitor	18.5062	12.2164	8.28395	15.7583	18.3512	> 46
Reserpine	NCGC00015888-04	Vesicular Monoamine Transporter Inhibitor	1.34313	14.3756	20.5977	8.23073	13.1589	> 46
Niacinamide	NCGC00093354-09	Vitamin	14.765	9.66856	10.4068	32.9091	20.7643	> 46
Calcitriol	NCGC00161327-05	Vitamin D Analog	33.1275	26.3141	2.61406	30.1113	> 46	> 46
1-alpha-Hydroxyergocalciferol	NCGC00182058-03	Vitamin D Analog	31.0439	21.6109	24.6589	23.0626	27.4492	> 46
MK-1775	NCGC00263183-01	Wee1 Kinase Inhibitor	1.66672	3.5087	2.38888	1.32758	1.45786	> 46
Embelin	NCGC00017248-10	X-Chromosome-Linked Inhibitor of Apoptosis Protein (XIAP) Inhibitor	21.275	> 46	24.4489	16.4587	> 46	> 46
Sodium 2-mercaptoethanesulfonate	NCGC00181166-01		1.04068	29.7353	10.6015	23.678	32.9091	14.7
Triptolide	NCGC00163411-05		0.0709701	0.0867885	0.121405	0.0642841	0.0467757	> 46
Methylrosaniline chloride	NCGC00091112-08		1.04475	1.35046	1.37665	1.91996	1.02168	1.04068
Malachite green oxalate	NCGC00013058-02		0.307985	1.1185	0.885166	1.02001	0.717296	0.736743
Hydroquinone	NCGC00015523-13		24.3485	24.7014	22.0384	> 46	5.21574	> 46
Sanguinarine	NCGC00015959-09		1.19253	2.6456	1.62657	1.72811	1.43044	4.562
Triflupromazine hydrochloride	NCGC00016012-12		29.46	31.3262	30.2839	35.9208	28.8142	26.1406
Nonivamide	NCGC00016089-06		8.44617	> 46	> 46	> 46	> 46	> 46
2-Hydroxy-4-methoxybenzophenone	NCGC00016394-10		0.00261406	> 46	> 46	0.00414301	> 46	> 46
Bisacodyl	NCGC00016522-10		2.63095	0.369246	> 46	2.05034	> 46	> 46
Methylbenzethonium chloride	NCGC00016789-06		2.19592	12.4712	13.7415	13.6601	12.3454	20.7643
Butetamate	NCGC00021124-05		20.1443	> 46	> 46	0.00232979	> 46	> 46
Capobenic acid	NCGC00027960-03		1.10337	36.9246	18.5062	11.6766	> 46	> 46
Triadimenol	NCGC00066947-05		> 46	> 46	10.7175	> 46	> 46	> 46
1,3-Diiminobenz(f)isoindoline	NCGC00090942-03		23.9997	53.9848	40.9575	47.4042	43.9312	53.7145
Domiphen bromide	NCGC00091010-03		7.66709	25.3775	17.018	17.3325	15.7829	23.2979
Phenylmercuric acetate	NCGC00091050-09		0.897986	2.85922	3.31203	3.02258	1.62999	13.1014
Ethidium bromide	NCGC00091387-08		2.17833	4.82612	5.93995	6.2059	5.7766	9.27505
Thiram	NCGC00091563-12		0.765758	9.36933	3.54827	15.8844	4.65549	> 46
2-Amino-5-nitrophenol	NCGC00091650-03		3.95474	38.027	> 46	67.6226	67.6226	> 46
2,3,5,6-Tetrachloronitrobenzene	NCGC00091759-02		41.8777	26.86	16.0182	35.1574	> 46	> 46
Coumaphos	NCGC00094516-08		31.5326	26.1406	32.9091	> 46	> 46	0.0736743
2,4-DB	NCGC00094532-06		52.3801	0.00546666	19.3965	10.9074	77.2187	> 46
9-Aminoacridine, monohydrochloride, monohydrate	NCGC00094857-05		4.26339	10.7064	5.68363	5.98488	7.95013	3.29091
Tromethamine	NCGC00159412-04		9.9715	> 46	36.9246	> 46	32.9091	> 46
Tetramethylthiuram monosulfide	NCGC00159424-04		3.07985	4.1705	6.77832	9.41171	3.70298	> 46
Phenylacetic acid	NCGC00159477-05		25.7076	34.3932	29.3303	35.5861	31.0439	> 46
Benzoxiquine	NCGC00159478-04		27.1905	15.0197	18.3663	30.1113	22.5955	> 46
Nifursol	NCGC00160555-02		11.0417	> 46	8.2664	18.5062	> 46	> 46
Iodophthalein sodium	NCGC00161636-02		22.2526	2.21816	0.00207642	14.7	10.4758	> 46
Cyclovalone	NCGC00164486-04		0.354739	14.3911	16.5777	21.4648	15.8114	> 46
Dipyrithione	NCGC00164493-02		1.1202	1.8411	1.808	3.07374	0.493677	> 46
Bromociclen	NCGC00166203-02		14.9843	> 46	> 46	11.6766	> 46	> 46
Carbocyanine	NCGC00166247-02		3.70711	9.49819	16.0457	4.14301	5.1318	> 46
3,3'-Diethylthiacarbocyanine iodide	NCGC00166288-02		0.774506	1.09861	1.73741	2.81782	2.86868	0.464854
Polyoxyethylen-9-lauryl ether	NCGC00166290-03		21.051	12.5534	19.6352	14.7	16.4936	32.9091
Alexidine dihydrochloride	NCGC00178352-06		6.30825	4.6982	8.40715	9.29414	5.74487	2.93303
Acriflavine hydrochloride	NCGC00178831-03		5.87805	5.35543	4.89079	10.3238	4.57269	7.36743
Thimerosal	NCGC00178879-04		4.41116	6.37274	5.05166	6.42255	7.29293	16.4936
Ethyl salicylate	NCGC00181161-03		2.13676	32.3824	25.8123	34.9169	29.4466	> 46
Dicyclopentamethylenethiuram disulfide	NCGC00181776-02		4.64945	20.1216	8.06512	20.6978	16.0553	> 46
Propamidine	NCGC00183108-01		30.1113	13.5298	> 46	14.8976	> 46	> 46
Nitromersol	NCGC00249897-01		0.410376	3.74294	2.58123	4.53638	3.8876	16.4936
Thenyldiamine	NCGC00253602-01		23.4524	> 46	> 46	26.7091	> 46	> 46
Ethyl 4-oxo-1-piperidinecarboxylate	NCGC00253669-01		> 46	0.131014	> 46	> 46	> 46	> 46
Methyl 3-amino-5,6-dichloropyrazine-2-carboxylate	NCGC00253704-01		1.26358	1.81805	7.04072	6.66683	10.2955	16.4936
Cintriamide	NCGC00253714-01		36.9246	35.5861	26.1406	34.9169	33.1275	> 46
Butoctamide semisuccinate	NCGC00261973-01		2.33903	> 46	1.04068	1.04068	> 46	> 46
Enefexine	NCGC00261983-01		36.9246	0.0104068	> 46	> 46	0.0147	> 46
Moxaverine	NCGC00262967-01		> 46	> 46	4.64854	23.9182	18.5062	> 46
Pentylcinnamaldehyde	NCGC00274076-01		6.2581	20.42	12.02	20.5878	13.2716	> 46
