# Supplementary material for: Quantitative high-throughput phenotypic screening of pediatric cancer cell lines identifies multiple opportunities for drug repurposing
Source: Oncotarget. 2017 Dec 19;9(4):4758–72. doi: 10.18632/oncotarget.23462 (PMC5797010; doi:10.18632/oncotarget.23462)
Supplement: Supplementary file 5 [file oncotarget-09-4758-s005.xlsx]

## Sheet: Supplementary Table 5
Sample Name	Sample ID	Primary MOA	Indication
Naratriptan hydrochloride	NCGC00181786-03	5-HT1B Agonist	Antimigrane
QS11	NCGC00263207-01	ADP-ribosylation factor GTPase activating protein 1 inhibitor	Antineoplastic
Temocapril hydrochloride	NCGC00181345-01	Angiotensin-I Converting Enzyme Inhibitor	Antihypertensive
Itraconazole	NCGC00274068-02	Antifungal	Antifungal
Pepstatin	NCGC00161670-06	Aspartyl Protease Inhibitor	Antineoplastic
AZD-1152-HQPA	NCGC00263089-02	Aurora-A/B Kinase Inhibitor	Antineoplastic
Rivaroxaban	NCGC00262945-02	Coagulation Factor Xa Inhibitor	Anticoagulant
ThioTEPA	NCGC00095042-08	DNA Alkylating Agent	Antineoplastic
Bendamustine	NCGC00181170-03	DNA Alkylating Agent	Antineoplastic
ICRF-193	NCGC00346949-01	DNA Topoisomerase II Inhibitor	Antineoplastic
Triamterene	NCGC00016016-18	ENaC Channel Inhibitor	Antiedemic, Antihypertensive
Monastrol	NCGC00025103-01	Kinesin-Like Spindle Protein Inhibitor	Antineoplastic
Flecainide	NCGC00015443-06	Nav1.5 (Cardiac/SkMII) Sodium Channel Blockers	Heart diesease-antiarrhythmic
Pentostatin	NCGC00182045-02	Nucleoside Analog	Antineoplastic
Nelarabine	NCGC00181098-01	Nucleoside Analog	Antineoplastic
Entecavir	NCGC00346720-01	Nucleoside Analog	Antiviral
Niraparib	NCGC00346435-01	PARP-1/PARP-2 Inhibitor	Antineoplastic
Rucaparib	NCGC00263173-03	PARP-1/PARP-2 Inhibitor	Antineoplastic
Duloxetine hydrochloride	NCGC00164559-04	Serotonin Transporter (SERT) Inhibitor	Antidepressant
Nolatrexed dihydrochloride	NCGC00263580-01	Thymidylate Synthase Inhibitor	Antineoplastic
Pemetrexed disodium	NCGC00242485-01	Thymidylate Synthase Inhibitor	Antineoplastic
Broxyquinoline	NCGC00094815-05		Antiprotozoal
Thiouracil	NCGC00095088-05		Antithyroid
Metyrapone	NCGC00016242-05		Glucocorticoid inhibitor
Melengestrol acetate	NCGC00166298-02		Hormone therapy
Methodichlorophen	NCGC00253626-01
