# Supplementary material for: Quantitative high-throughput phenotypic screening of pediatric cancer cell lines identifies multiple opportunities for drug repurposing
Source: Oncotarget. 2017 Dec 19;9(4):4758–72. doi: 10.18632/oncotarget.23462 (PMC5797010; doi:10.18632/oncotarget.23462)
Supplement: Supplementary file 6 [file oncotarget-09-4758-s006.xlsx]

## Sheet: Supplementary Table 6
Sample Name	Sample ID	Primary MOA
JK 184	NCGC00263211-01	Alcohol Dehydrogenase 7 Inhibitor
Clofarabine	NCGC00164553-02	Nucleoside Analog
Gemcitabine hydrochloride	NCGC00168784-01	Nucleoside Analog
Raltitrexed	NCGC00229704-01	Thymidylate Synthase Inhibitor
ASR-isobudimer-SO2Ph-4-CH2OC(O)NMe2	NCGC00263265-01	Antiparasitic
BTM-2C-dimer allyl oxime	NCGC00263270-01	Antiparasitic
Podofilox	NCGC00022001-13	Antiviral
Oligomycin A	NCGC00346531-01	ATP Synthase Inhibitor
AMG-900	NCGC00263094-01	Aurora Kinase Inhibitor
AZD-1152-HQPA	NCGC00263089-02	Aurora Kinase Inhibitor
GSK-1070916A	NCGC00346648-01	Aurora Kinase Inhibitor
Hesperadin	NCGC00346542-01	Aurora Kinase Inhibitor
PF-03814735	NCGC00346652-01	Aurora Kinase Inhibitor
Tozasertib	NCGC00168110-01	Aurora Kinase Inhibitor
CGP-60474	NCGC00346940-01	CDK Inhibitor
RGB-286147	NCGC00345809-01	CDK Inhibitor
Elactocin	NCGC00162440-01	Antineoplastic Antibiotics, CRM1 Inhibitor
Methotrexate	NCGC00025060-15	Dihydrofolate Reductase (DHFR) Inhibitor
Pralatrexate	NCGC00242596-01	Dihydrofolate Reductase (DHFR) Inhibitor
10-hydroxycamptothecin	NCGC00095986-02	DNA Topoisomerase Inhibitor
Camptothecin	NCGC00016994-16	DNA Topoisomerase Inhibitor
Gimatecan	NCGC00253588-01	DNA Topoisomerase Inhibitor
Idarubicin hydrochloride	NCGC00093976-06	DNA Topoisomerase Inhibitor
Nemorubicin	NCGC00319019-01	DNA Topoisomerase Inhibitor
SN-38	NCGC00167831-01	DNA Topoisomerase Inhibitor
Topotecan HCl	NCGC00014925-06	DNA Topoisomerase Inhibitor
Actinomycin D	NCGC00025059-04	Antineoplastic Antibiotic
Echinomycin	NCGC00163548-02	Antineoplastic Antibiotic
Pelitinib	NCGC00263103-01	EGFR (HER1; erbB1) Inhibitor
XMD8-92	NCGC00250385-02	ERK5/BMK1 Inhibitor
Ponatinib	NCGC00263152-02	FGFR Inhibitor
Fluocinolone acetonide	NCGC00021301-04	Glucocorticoid
Cyanein	NCGC00017254-02	Antibacterial
GSK3 Inhibitor	NCGC00345024-01	GSK-3 Inhibitor
Dacinostat	NCGC00345539-02	Histone Deacetylase (HDAC) Inhibitor
ISOX	NCGC00250390-01	Histone Deacetylase (HDAC) Inhibitor
Panobinostat	NCGC00263117-02	Histone Deacetylase (HDAC) Inhibitor
Quisinostat hydrochloride	NCGC00346487-01	Histone Deacetylase (HDAC) Inhibitor
ARRY-380	NCGC00346672-01	HER2 Inhibitor
Cerivastatin sodium	NCGC00164625-04	HMG-CoA reductase Inhibitor
NVP-AUY922	NCGC00247878-01	Heat Shock Protein 90 (hsp90) Inhibitor
Tanespimycin	NCGC00163424-03	Heat Shock Protein 90 (hsp90) Inhibitor
CHS-828	NCGC00345782-01	IKK Inhibitor
Cucurbitacin I	NCGC00014911-01	Jak2 Inhibitor
SR-3306	NCGC00263146-01	JNK 1/2/3 Inhibitor
ARRY-520	NCGC00346464-01	Kinesin-Like Spindle Protein Inhibitor
Ispinesib	NCGC00263174-01	Kinesin-Like Spindle Protein Inhibitor
SB-743921	NCGC00346571-01	Kinesin-Like Spindle Protein Inhibitor
LY-2140023	NCGC00346612-01	mgluR2/3 Agonists
AZD-8055	NCGC00250405-01	mTOR Inhibitor
INK-128	NCGC00346654-01	mTOR Inhibitor
PF-05212384	NCGC00250398-01	mTOR Inhibitor
Torin-2	NCGC00263216-02	mTOR Inhibitor
Triptolide	NCGC00163411-05
G-Strophanthin	NCGC00017394-08	Na+/K+-ATPase Inhibitor
Ouabain	NCGC00263656-01	Na+/K+-ATPase Inhibitor
Rotenone	NCGC00017358-14	NADH-Ubiquinone Oxidoreductase Inhibitor
KUC107871N-04	NCGC00347064-01	p97 ATPase Inhibitor
GSK-2126458	NCGC00250408-01	PI3K Inhibitor
NVP-BGT226	NCGC00346681-01	PI3K Inhibitor
Ingenol mebutate	NCGC00345812-01	PKC Activator
BI-2536	NCGC00253438-01	Polo-like Kinase-1 (Plk-1) Inhibitor
GSK-461364A	NCGC00263112-01	Polo-like Kinase-1 (Plk-1) Inhibitor
Bortezomib	NCGC00242506-02	Proteasome Inhibitor
Carfilzomib	NCGC00249613-02	Proteasome Inhibitor
Delanzomib	NCGC00346469-01	Proteasome Inhibitor
Oprozomib	NCGC00345799-01	Proteasome Inhibitor
Sclareolide	NCGC00163620-02	Sesquiterpene Natural Product
KX-01	NCGC00346644-01	Src Kinase Inhibitor
Digitoxin	NCGC00142623-04	Cardiac Glycoside
Digoxin	NCGC00090797-11	Cardiac Glycoside
Proscillaridin	NCGC00016447-02	Steroid
Sepantronium bromide	NCGC00242514-01	Survivin Inhibitor
GSK-1016790A	NCGC00250409-01	TRPV4 Agonist
Cabazitaxel	NCGC00346704-01	Tubulin depolymerization Inhibitor
Cephalomannine	NCGC00346661-01	Tubulin depolymerization Inhibitor
Docetaxel	NCGC00181306-03	Tubulin depolymerization Inhibitor
Epothilone A	NCGC00346505-01	Tubulin depolymerization Inhibitor
Epothilone B	NCGC00181131-02	Tubulin depolymerization Inhibitor
Lexibulin hydrochloride	NCGC00346574-01	Tubulin depolymerization Inhibitor
Paclitaxel	NCGC00024995-10	Tubulin depolymerization Inhibitor
Ansamitocin P3	NCGC00014650-03	Tubulin polymerization Inhibitor
Colchicine	NCGC00025125-18	Tubulin polymerization Inhibitor
Combretastatin A-4	NCGC00263098-03	Tubulin polymerization Inhibitor
Demecolcine	NCGC00166035-02	Tubulin polymerization Inhibitor
Ombrabulin	NCGC00346937-01	Tubulin polymerization Inhibitor
Plinabulin	NCGC00263169-01	Tubulin polymerization Inhibitor
Vinblastine	NCGC00263548-01	Tubulin polymerization Inhibitor
Vindesine	NCGC00185772-01	Tubulin polymerization Inhibitor
Vinorelbine tartrate	NCGC00263568-01	Tubulin polymerization Inhibitor
