# Supplementary material for: Quantitative high-throughput phenotypic screening of pediatric cancer cell lines identifies multiple opportunities for drug repurposing
Source: Oncotarget. 2017 Dec 19;9(4):4758–72. doi: 10.18632/oncotarget.23462 (PMC5797010; doi:10.18632/oncotarget.23462)
Supplement: Supplementary file 7 [file oncotarget-09-4758-s007.xlsx]

## Sheet: Supplementary Table 7
Sample Name	Sample ID	Primary MOA	Indication
Hexestrol	NCGC00094818-08	17-betahydroxysteroid Dehydrogenase Inhibitor	Hormone
Naratriptan hydrochloride	NCGC00181786-03	5-HT1B Agonist	5-HT1B Agonist
Dihydroergotamine	NCGC00017400-10	5-HT1B, 1D, 1F Receptor Antagonist	Antimigrane, Vasoconstrictor
LY310762	NCGC00015601-03	5-HT1D Receptor Antagonist	5-HT1D Receptor Antagonist
QS11	NCGC00263207-01	ADP-ribosylation factor GTPase activating protein 1 Inhibitor	Antineoplastic
Akt-I-1,2	NCGC00345823-01	AKT1/2 Inhibitor	Antineoplastic
A-674563	NCGC00263147-01	Akt1/PKA Inhibitor	Antineoplastic
JK 184	NCGC00263211-01	Alcohol Dehydrogenase 7 Inhibitor	Antineoplastic
Disulfiram	NCGC00016000-10	Aldehyde Dehydrogenase (ALDH2) Inhibitor	Alcohol Deterrant
Tizanidine	NCGC00160529-06	alpha2-Adrenoceptor Agonist	Muscle Relaxant
Atipamezole	NCGC00182707-03	alpha2-Adrenoceptor Antagonist
Tosedostat	NCGC00263175-01	Aminopeptidase N Inhibitor	Antineoplastic
TAE-684	NCGC00238453-01	Anaplastic Lymphoma Kinase (ALK) Inhibitor	Antineoplastic
Temocapril hydrochloride	NCGC00181345-01	Angiotensin-I Converting Enzyme Inhibitor	Antihypertensive
Enalapril maleate	NCGC00021569-08	Angiotensin-I Converting Enzyme Inhibitor	Antihypertensive
Salinomycin	NCGC00095055-03	Antibiotic	Antibacterial
Chloroxine	NCGC00095264-04	Antibiotic	Antibacterial
Nitroxoline	NCGC00160664-03	Antibiotic	Antibacterial
Cyanein	NCGC00017254-02	Antibiotic	Antibacterial
Nitrovin	NCGC00181330-02	Antibiotic	Antibiotic-veterinary use
Nanchangmycin	NCGC00346524-01	Antibiotic-polyether	Antibacterial
Monensin sodium salt	NCGC00179454-04	Antibiotic-polyether	Antibacterial, Antiprotozoal, Antifungal
Minocycline	NCGC00183044-01	Antibiotic-tetracycline	Antibacterial
Ciclopirox	NCGC00017112-10	Antifungal Agent	Antifungal
Antimycin A	NCGC00017338-05	Antifungal Agent	Antifungal
Tioconazole	NCGC00167430-04	Antifungal Agent	Antifungal
Fenticonazole nitrate	NCGC00253713-02	Antifungal Agent	Antifungal
Ticlatone	NCGC00262908-01	Antifungal Agent	Antifungal
Itraconazole	NCGC00274068-02	Antifungal Agent	Antifungal
Nifuroxime	NCGC00164507-03	Antifungal Agent, Antibacterial	Antibacterial, Antifungal
4-Demethylepipodophyllotoxin	NCGC00161927-03	Antimitotic Agent	Antineoplastic
Terameprocol	NCGC00346832-01	Antimitotic Agent	Antineoplastic
Amifostine	NCGC00015073-05	Antineoplastic Agent	Antineoplastic
Methodichlorophen	NCGC00253626-01	Antineoplastic Agent	Antineoplastic
Mithramycin	NCGC00162423-04	Antineoplastic Antibiotics	Antineoplastic
Echinomycin	NCGC00163548-02	Antineoplastic Antibiotics	Antineoplastic
Bleomycin Sulfate	NCGC00346501-01	Antineoplastic Antibiotics	Antineoplastic
Elactocin	NCGC00162440-01	Antineoplastic Antibiotics, CRM1 Inhibitor	Antineoplastic
Artesunate	NCGC00164600-03	Antiparasitic Agent	Antiparasitic
Methylene blue	NCGC00167496-03	Antiparasitic Agent	Antiparasitic, Hematic
ASR-isobudimer-SO2Ph-4-CH2OC(O)NMe2	NCGC00263265-01	Antiparasitic, artemesinin analogue	Antiparasitic
BTM-2C-dimer ketone	NCGC00263268-01	Antiparasitic, artemesinin analogue	Antiparasitic
BTM-2C-dimer allyl oxime	NCGC00263270-01	Antiparasitic, artemesinin analogue	Antiparasitic
Parbendazole	NCGC00016706-05	Antiparasitic-Tubulin depolymerization Inhibitor	Antiparasitic
Mebendazole	NCGC00016806-12	Antiparasitic-Tubulin depolymerization Inhibitor	Antiparasitic
Fenbendazole	NCGC00016855-10	Antiparasitic-Tubulin depolymerization Inhibitor	Antiparasitic
Albendazole	NCGC00016876-12	Antiparasitic-Tubulin depolymerization Inhibitor	Antiparasitic
Oxibendazole	NCGC00018238-08	Antiparasitic-Tubulin depolymerization Inhibitor	Antiparasitic
Oxfendazole	NCGC00095157-05	Antiparasitic-Tubulin depolymerization Inhibitor	Antiparasitic
Benznidazole	NCGC00166238-02	Antiparasitic-Tubulin depolymerization Inhibitor	Antiparasitic
Flubendazole	NCGC00246966-03	Antiparasitic-Tubulin depolymerization Inhibitor	Antiparasitic
Cyclobendazole	NCGC00262953-01	Antiparasitic-Tubulin depolymerization Inhibitor	Antiparasitic
Emetine	NCGC00024379-04	Antiprotozoal Agent	Aantiprotozoal
Broxyquinoline	NCGC00094815-05	Antiprotozoal Agent	Aantiprotozoal
Maduramicin ammonium	NCGC00263563-01	Antiprotozoal Agent	Antiparasitic
Ethacridine lactate hydrate	NCGC00096056-02	Antiseptic	Antiseptic
Proflavin hemisulfate	NCGC00166245-04	Antiseptic	Antiseptic
Podofilox	NCGC00022001-13	Antiviral	Antiviral
Pepstatin	NCGC00161670-06	Aspartyl Protease Inhibitor	Antineoplastic
Oligomycin A	NCGC00346531-01	ATP Synthase Inhibitor	Antineoplastic
Hesperadin	NCGC00346542-01	Aurora Kinase Inhibitor	Antineoplastic
PF-03814735	NCGC00346652-01	Aurora Kinase Inhibitor	Antineoplastic
Alisertib	NCGC00263271-02	Aurora-A Kinase Inhibitor	Antineoplastic
MLN-8054	NCGC00346488-01	Aurora-A Kinase Inhibitor	Antineoplastic
AZD-1152-HQPA	NCGC00263089-02	Aurora-A/B Kinase Inhibitor	Antineoplastic
AT-9283	NCGC00346493-01	Aurora-A/B Kinase Inhibitor	Antineoplastic
TAK-901	NCGC00346645-01	Aurora-A/B Kinase Inhibitor	Antineoplastic
Tozasertib	NCGC00168110-01	Aurora-A/B/C Kinase Inhibitor	Antineoplastic
AMG-900	NCGC00263094-01	Aurora-A/B/C Kinase Inhibitor	Antineoplastic
GSK-1070916A	NCGC00346648-01	Aurora-B/C Kinase Inhibitor	Antineoplastic
ABT-199	NCGC00345789-01	Bcl-2 Inhibitor	Antineoplastic
ABT-263 (Navitoclax)	NCGC00188344-05	Bcl-xL Inhibitor	Antineoplastic
ABT-737	NCGC00253562-02	Bcl-xL Inhibitor	Antineoplastic
Obatoclax	NCGC00263166-01	Bcl-xL Inhibitor	Antineoplastic
Dasatinib	NCGC00181129-06	Bcr-Abl Inhibitor	Antineoplastic
HMSL10015	NCGC00346956-01	Bcr-Abl Inhibitor	Antineoplastic
Alpidem	NCGC00182850-02	Benzodiazepine Receptor Inhibitor	Ansiolitic
WS3	NCGC00347958-01	beta Cell Proliferation Inducer	Antidiabetic
Dobutamine	NCGC00015321-04	beta1-Adrenoceptor Antagonist	Heart Disease
Bitolterol	NCGC00253593-01	beta2-Adrenergic Receptor Antagonist	Bronchodilator
Isoproterenol	NCGC00015558-06	beta-Adrenoceptor Agonist	Heart Disease
Aceglatone	NCGC00183831-01	beta-Glucuronidase Inhibitor	Antineoplastic
LY-2811376	NCGC00346719-01	beta-Secretase Inhibitor	Alzeimer's Disease
NCGC00263018-01	NCGC00263018-01	Brk/PTK6 Inhibitor	Antineoplastic
HMSL10077	NCGC00346962-01	BTK Inhibitor	Antineoplastic
Ibrutinib (PCI-32765)	NCGC00187912-03	Btk/Lck/Lyn Inhibitor	Antineoplastic
KN-62	NCGC00163381-04	Ca2+/calmodulin dependent protein kinase Inhibitor
Calhex-231	NCGC00344507-02	Calcium-Sensing Receptor (CaSR) Agonist
Rimonabant	NCGC00164572-01	Cannabinoid CB1 Antagonist	Antiobesity
AM-630	NCGC00025012-02	Cannabinoid CB2 Antagonist
Digoxin	NCGC00090797-11	Cardiac Glycoside	Heart Disease
Digitoxin	NCGC00142623-04	Cardiac Glycoside	Heart Disease
Deslanoside	NCGC00159441-03	Cardiac Glycoside	Heart Disease
AT7519	NCGC00263091-01	CDK 1/2 Inhibitor	Antineoplastic
CGP-60474	NCGC00346940-01	CDK1/2 Inhibitor	Antineoplastic
PHA-793887	NCGC00263168-01	CDK1/2/3/4/5 Inhibitor	Antineoplastic
RGB-286147	NCGC00345809-01	CDK1/2/3/7/9 Inhibitor	Antineoplastic
R-547	NCGC00346632-01	CDK1/2/4 Inhibitor	Antineoplastic
Milciclib	NCGC00346673-01	CDK1/2/4/5 Inhibitor	Antineoplastic
7-Hydroxystaurosporine	NCGC00346827-01	CDK1/2/4/6 Inhibitor	Antineoplastic
Flavopiridol	NCGC00250401-01	CDK1/2/4/6/7/9 Inhibitor	Antineoplastic
BS-194	NCGC00345852-01	CDK1/2/5/9 Inhibitor	Antineoplastic
AZD-5438	NCGC00346617-01	CDK1/Cyclin B1 Inhibitor;CDK2/Cyclin A Inhibitor;CDK2/Cyclin E Inhibitor	Antineoplastic
SNS-032	NCGC00263167-02	CDK2/7/9 Inhibitor	Antineoplastic
PHA-690509	NCGC00263191-01	CDK2/Cyclin A Inhibitor	Antineoplastic
Fascaplysin	NCGC00346951-01	CDK4/6 Inhibitor	Antineoplastic
PHA-767491A	NCGC00346723-01	Cell Division Cycle 7-Related Protein Kinase (CDC7) Inhibitor	Antineoplastic
DA-3003-1	NCGC00092289-01	Cell Division Cycle CDC25 Phosphatase Inhibitor	Antineoplastic
Lumacaftor	NCGC00346550-01	CFTR Channel Modulator	Cystic Fibrosis
Maraviroc	NCGC00183109-02	Chemokine CCR5 Antagonist	Antiviral
CHIR-124	NCGC00346626-01	Chk1 Inhibitor	Antineoplastic
SCH-900776	NCGC00346653-01	Chk1 Inhibitor	Antineoplastic
TCS-2312	NCGC00346954-01	Chk1 Inhibitor	Antineoplastic
AZD7762	NCGC00242481-02	Chk1/2 Inhibitor	Antineoplastic
AT-406	NCGC00346675-01	cIAP1/2 and XIAP Inhibitor	Antineoplastic
Rivaroxaban	NCGC00262945-02	Coagulation Factor Xa Inhibitor	Anticoagulant
Apixaban	NCGC00346555-01	Coagulation Factor Xa Inhibitor	Anticoagulant
Fluticasone propionate	NCGC00179308-04	Corticosteroid	Antiinflammatory
Mometasone furoate	NCGC00179578-03	Corticosteroid	Antiinflammatory
Prednisolone tebutate	NCGC00249886-01	Corticosteroid	Antiinflammatory
Hydrocortisone buteprate	NCGC00183276-01	Corticosteroid	Antiinflammatory
Dexamethasone acetate	NCGC00022662-05	Corticosteroid	Antiinflammatory
PD-166285	NCGC00242490-02	cSRC Inhibitor	Antineoplastic
PD-173955	NCGC00345829-01	cSRC Inhibitor	Antineoplastic
Ibuprofen	NCGC00015529-15	Cyclooxygenase 1/2 Inhibitor	Antiinflammatory
Aminopterin	NCGC00015038-08	Dihydrofolate Reductase (DHFR) Inhibitor	Antineoplastic
Methotrexate	NCGC00025060-15	Dihydrofolate Reductase (DHFR) Inhibitor	Antineoplastic
Trimetrexate	NCGC00161419-03	Dihydrofolate Reductase (DHFR) Inhibitor	Antineoplastic
Pralatrexate	NCGC00242596-01	Dihydrofolate Reductase (DHFR) Inhibitor	Antineoplastic
Pyrimethamine	NCGC00016256-17	Dihydrofolate Reductase (DHFR) Inhibitor	Antiparasitic
Vidofludimus	NCGC00345056-01	Dihydroorotate Dehydrogenase (DHODH) Inhibitor	Immunosuppressant
Melphalan	NCGC00090757-06	DNA Alkylating Agent	Antineoplastic
Dacarbazine	NCGC00091861-07	DNA Alkylating Agent	Antineoplastic
ThioTEPA	NCGC00095042-08	DNA Alkylating Agent	Antineoplastic
Mitomycin C	NCGC00163468-05	DNA Alkylating Agent	Antineoplastic
Bendamustine	NCGC00181170-03	DNA Alkylating Agent	Antineoplastic
Topotecan HCl	NCGC00014925-06	DNA Topoisomerase I Inhibitor	Antineoplastic
Camptothecin	NCGC00016994-16	DNA Topoisomerase I Inhibitor	Antineoplastic
10-hydroxycamptothecin	NCGC00095986-02	DNA Topoisomerase I Inhibitor	Antineoplastic
SN-38	NCGC00167831-01	DNA Topoisomerase I Inhibitor	Antineoplastic
Irinotecan	NCGC00178697-05	DNA Topoisomerase I Inhibitor	Antineoplastic
Gimatecan	NCGC00253588-01	DNA Topoisomerase I Inhibitor	Antineoplastic
Rebeccamycin	NCGC00346471-01	DNA Topoisomerase I Inhibitor	Antineoplastic
beta-Lapachone	NCGC00015598-03	DNA Topoisomerase I/II Inhibitor	Antineoplastic
Mitoxantrone	NCGC00015693-08	DNA Topoisomerase II Inhibitor	Antineoplastic
Daunorubicin	NCGC00024246-13	DNA Topoisomerase II Inhibitor	Antineoplastic
Doxorubicin	NCGC00024415-39	DNA Topoisomerase II Inhibitor	Antineoplastic
Idarubicin hydrochloride	NCGC00093976-06	DNA Topoisomerase II Inhibitor	Antineoplastic
Pirarubicin	NCGC00167982-02	DNA Topoisomerase II Inhibitor	Antineoplastic
Etoposide	NCGC00179504-06	DNA Topoisomerase II Inhibitor	Antineoplastic
Epirubicin hydrochloride	NCGC00263918-04	DNA Topoisomerase II Inhibitor	Antineoplastic
Nemorubicin	NCGC00319019-01	DNA Topoisomerase II Inhibitor	Antineoplastic
Vosaroxin	NCGC00346437-01	DNA Topoisomerase II Inhibitor	Antineoplastic
Teniposide	NCGC00346563-01	DNA Topoisomerase II Inhibitor	Antineoplastic
Banoxantrone	NCGC00346890-01	DNA Topoisomerase II Inhibitor	Antineoplastic
ICRF-193	NCGC00346949-01	DNA Topoisomerase II Inhibitor	Antineoplastic
Actinomycin D	NCGC00025059-04	DNA-Directed RNA Polymerase Inhibitor	Antineoplastic
Prochlorperazine dimaleate	NCGC00015856-08	Dopamine D2 Antagonist	Antipsychotic, Antiemetic
PD-128907	NCGC00025072-01	Dopamine D2/D3 Agonist	Antipsychotic
Domperidone	NCGC00014670-16	Dopamine Receptor Antagonist	Antiemetic
Bromperidol	NCGC00016692-05	Dopamine Receptor Antagonist	Antipsychotic
Bupropion hydrochloride	NCGC00015122-11	Dopamine Transporter (DAT) Inhibitor	Antidepressant
Diclofensine	NCGC00346439-01	Dopamine Transporter (DAT) Inhibitor	Antidepressant
PD-153035	NCGC00024956-02	EGFR (HER1; erbB1) Inhibitor	Antineoplastic
Gefitinib	NCGC00159455-04	EGFR (HER1; erbB1) Inhibitor	Antineoplastic
Erlotinib	NCGC00164574-06	EGFR (HER1; erbB1) Inhibitor	Antineoplastic
Lapatinib	NCGC00167507-03	EGFR (HER1; erbB1) Inhibitor	Antineoplastic
Neratinib	NCGC00241101-02	EGFR (HER1; erbB1) Inhibitor	Antineoplastic
Pelitinib	NCGC00263103-01	EGFR (HER1; erbB1) Inhibitor	Antineoplastic
AEE-788	NCGC00263149-01	EGFR (HER1; erbB1) Inhibitor	Antineoplastic
CUDC-101	NCGC00263177-01	EGFR (HER1; erbB1) Inhibitor	Antineoplastic
AV-412	NCGC00263195-01	EGFR (HER1; erbB1) Inhibitor	Antineoplastic
WZ-3146	NCGC00346496-01	EGFR (HER1; erbB1) Inhibitor	Antineoplastic
WZ-8040	NCGC00346497-01	EGFR (HER1; erbB1) Inhibitor	Antineoplastic
Triamterene	NCGC00016016-18	ENaC Channel Inhibitor	Antiedemic, Antihypertensive
Amiloride	NCGC00015089-08	ENaC Channel Inhibitor	Antihypertensive, Diuretic
NCGC00242487	NCGC00242487-01	ERK Inhibitor	Antineoplastic
XMD8-92	NCGC00250385-02	ERK5/BMK1 Inhibitor	Antineoplastic
Estradiol acetate	NCGC00249885-01	Estrogen Hormone	Hormone
Fulvestrant	NCGC00164789-04	Estrogen Receptor Antagonist	Antineoplastic
Ponatinib (AP24534)	NCGC00263152-02	FGFR Inhibitor	Antineoplastic
LY-2874455	NCGC00346459-01	FGFR Inhibitor	Antineoplastic
Biochanin A	NCGC00017369-10	Flavanoid
HMSL10084	NCGC00346964-01	FLT3 Inhibitor	Antineoplastic
PF-431396	NCGC00242495-01	Focal Adhesion Kinase (FAK) Inhibitor	Antineoplastic
NVP-TAE226	NCGC00346931-01	Focal Adhesion Kinase (FAK) Inhibitor	Antineoplastic
Fluocinolone acetonide	NCGC00021301-04	Glucocorticoid	Antiinflammatory
Fluorometholone	NCGC00021575-05	Glucocorticoid	Antiinflammatory
Budesonide	NCGC00161834-01	Glucocorticoid	Antiinflammatory
Betamethasone	NCGC00162094-04	Glucocorticoid	Antiinflammatory
Triamcinolone	NCGC00178404-03	Glucocorticoid	Antiinflammatory
Medrysone	NCGC00179460-03	Glucocorticoid	Antiinflammatory
Meprednisone	NCGC00182851-02	Glucocorticoid	Antiinflammatory
Deflazacort	NCGC00263521-01	Glucocorticoid	Antiinflammatory
Cortivazol	NCGC00242504-01	Glucocorticoid Receptor (GR) Agonist	Antiinflammatory
Deacetyl cortivazol	NCGC00242505-01	Glucocorticoid Receptor (GR) Agonist	Antiinflammatory
GLS968	NCGC00263232-01	Glutaminase Inhibitor	Antineoplastic
CT-99021	NCGC00250379-03	GSK-3 Inhibitor	Antineoplastic
GSK3 Inhibitor	NCGC00345024-01	GSK-3 Inhibitor	Antineoplastic
6-Bromoindirubin-3'-acetoxime	NCGC00346883-01	GSK-3 Inhibitor	Antineoplastic
Cycloheximide	NCGC00017363-10	GSK-3beta Inhibitor; tau Protein Kinase I Inhibitor	Antineoplastic, Antibiotic
Tanespimycin	NCGC00163424-03	Heat Shock Protein 90 (hsp90) Inhibitor	Antineoplastic
Tripterin	NCGC00178913-04	Heat Shock Protein 90 (hsp90) Inhibitor	Antineoplastic
Alvespimycin hydrochloride	NCGC00242478-02	Heat Shock Protein 90 (hsp90) Inhibitor	Antineoplastic
NVP-AUY922	NCGC00247878-01	Heat Shock Protein 90 (hsp90) Inhibitor	Antineoplastic
SNX-2112	NCGC00346633-01	Heat Shock Protein 90 (hsp90) Inhibitor	Antineoplastic
Geldanamycin	NCGC00346643-01	Heat Shock Protein 90 (hsp90) Inhibitor	Antineoplastic
AT-13387AU	NCGC00346674-01	Heat Shock Protein 90 (hsp90) Inhibitor	Antineoplastic
CP-724714	NCGC00263101-01	HER2 (erbB2) Inhibitor	Antineoplastic
Mubritinib	NCGC00346582-01	HER2 (erbB2) Inhibitor	Antineoplastic
ARRY-380	NCGC00346672-01	HER2 (erbB2) Inhibitor	Antineoplastic
Sapitinib	NCGC00346573-01	HER2/3 (erbB2) Inhibitor	Antineoplastic
AST-1306	NCGC00346478-02	HER2/4 (erbB2) Inhibitor	Antineoplastic
Triclopyr	NCGC00163927-04	Herbicide	Herbicide
Crizotinib	NCGC00250400-01	HGFR (MET; c-Met) Inhibitor	Antineoplastic
BMS-777607	NCGC00263157-01	HGFR (MET; c-Met) Inhibitor	Antineoplastic
AMG-51	NCGC00263201-01	HGFR (MET; c-Met) Inhibitor	Antineoplastic
PHA-665752	NCGC00346642-01	HGFR (MET; c-Met) Inhibitor	Antineoplastic
Tivantinib	NCGC00346686-01	HGFR (MET; c-Met) Inhibitor	Antineoplastic
Azelastine hydrochloride	NCGC00177979-03	Histamine H1 Receptor Antagonist	Immunosuppressant
Ranitidine	NCGC00015876-11	Histamine H2 Receptor Antagonist	Antiulcerative
Trichostatin A	NCGC00162453-10	Histone Deacetylase (HDAC) 1 Inhibitor	Antineoplastic
Entinostat	NCGC00165833-04	Histone Deacetylase (HDAC) 1 Inhibitor	Antineoplastic
Mocetinostat	NCGC00263182-02	Histone Deacetylase (HDAC) 1 Inhibitor	Antineoplastic
Quisinostat hydrochloride	NCGC00346487-01	Histone Deacetylase (HDAC) 1 Inhibitor	Antineoplastic
Pracinostat	NCGC00263136-03	Histone Deacetylase (HDAC) 1/2 Inhibitor	Antineoplastic
AR-42	NCGC00263153-05	Histone Deacetylase (HDAC) 1/2 Inhibitor	Antineoplastic
Belinostat	NCGC00263155-01	Histone Deacetylase (HDAC) 1/2 Inhibitor	Antineoplastic
ISOX	NCGC00250390-01	Histone Deacetylase (HDAC) 6 Inhibitor	Antineoplastic
Panobinostat (LBH589)	NCGC00263117-02	Histone Deacetylase (HDAC) Inhibitor	Antineoplastic
M344	NCGC00263617-05	Histone Deacetylase (HDAC) Inhibitor	Antineoplastic
Dacinostat	NCGC00345539-02	Histone Deacetylase (HDAC) Inhibitor	Antineoplastic
Abexinostat	NCGC00346486-01	Histone Deacetylase (HDAC) Inhibitor	Antineoplastic
Oxamflatin	NCGC00346948-01	Histone Deacetylase (HDAC) Inhibitor	Antineoplastic
BIX-01294	NCGC00185850-02	Histone-lysine N-methyltransferase EHMT2 Inhibitor	Antineoplastic
UNC-0638	NCGC00189220-05	Histone-lysine N-methyltransferase EHMT2 Inhibitor	Antineoplastic
Amprenavir	NCGC00159461-03	HIV Protease Inhibitor	Antiviral
Alrestatin	NCGC00024613-06	HMG-CoA Reductase Inhibitor	Antidiabetic
Simvastatin	NCGC00017324-07	HMG-CoA Reductase Inhibitor	Antihyperlipidimic
ITAVASTATIN	NCGC00164566-02	HMG-CoA Reductase Inhibitor	Antihyperlipidimic
Fluvastatin	NCGC00164604-03	HMG-CoA Reductase Inhibitor	Antihyperlipidimic
Cerivastatin sodium	NCGC00164625-04	HMG-CoA Reductase Inhibitor	Antihyperlipidimic
Birinapant	NCGC00346475-01	IAP Inhibitor	Antineoplastic
Picropodophyllin	NCGC00161923-04	IGF-1R Inhibitor	Antineoplastic
BMS-754807	NCGC00346453-01	IGF-1R Inhibitor	Antineoplastic
BMS-536924	NCGC00346460-02	IGF-1R Inhibitor	Antineoplastic
GSK1838705A	NCGC00346647-01	IGF-1R Inhibitor	Antineoplastic
TPCA-1	NCGC00167773-03	IKK beta Inhibitor	Antiinflammatory
CHS-828	NCGC00345782-01	IKK Inhibitor	Antiinflammatory
IKK-2 Inhibitor VIII	NCGC00347280-01	IKK-2 (IKK-beta) Inhibitor	Antiinflammatory
IMD-0354	NCGC00165811-03	IKK-2 Inhibitor	Antiinflammatory
Cyclosporin A	NCGC00093704-12	Immunosuppressant-Cyclophilin Inhibitor	Immunosuppressant
CAY10581	NCGC00263222-01	Indoleamine 2,3-dioxygenase (IDO) Inhibitor	Antineoplastic
Mycophenolic acid	NCGC00016786-15	Inosine 5'-Monophosphate Dehydrogenase (IMPDH) Inhibitor	Immunosuppressant
Mycophenolate mofetil	NCGC00159459-04	Inosine 5'-Monophosphate Dehydrogenase (IMPDH) Inhibitor	Immunosuppressant
Tilorone	NCGC00095196-06	Interferon Inducer	Antiviral
NCGC00188382-01	NCGC00188382-04	ITK Inhibitor	Antiinflammatory, Antineoplastic
NCGC00344990-01	NCGC00344990-01	ITK Inhibitor	Antiinflammatory, Antineoplastic
NCGC00344999-01	NCGC00344999-01	ITK Inhibitor	Antiinflammatory, Antineoplastic
Leflunomide	NCGC00015610-17	Jak Inhibitor	Immunosuppressant
Lestaurtinib	NCGC00244256-02	Jak/Tyk/Flt Inhibitor	Antineoplastic
Cucurbitacin I	NCGC00014911-01	Jak2 Inhibitor	Antineoplastic
TG-101209	NCGC00262608-02	Jak2 Inhibitor	Antineoplastic
TG-46	NCGC00345846-01	Jak2 Inhibitor	Antineoplastic
SR-3306	NCGC00263146-01	JNK 1/2/3 Inhibitor	Antineoplastic, Neuroprotective
TCS JNK 5a	NCGC00242227-02	JNK 2/3 Inhibitor	Antineoplastic
Clofilium tosylate	NCGC00168464-04	K+ Channel Blocker	Antiarrhythmic
Monastrol	NCGC00025103-01	Kinesin-Like Spindle Protein Inhibitor	Antineoplastic
Ispinesib	NCGC00263174-01	Kinesin-Like Spindle Protein Inhibitor	Antineoplastic
ARRY-520	NCGC00346464-01	Kinesin-Like Spindle Protein Inhibitor	Antineoplastic
SB-743921	NCGC00346571-01	Kinesin-Like Spindle Protein Inhibitor	Antineoplastic
Quizartinib	NCGC00242493-01	KIT Inhibitor	Antineoplastic
AMG-47a	NCGC00263206-02	Lck Kinase Inhibitor	Antiinflammatory
BMS-3	NCGC00345825-01	LIMK Inhibitor	Antineoplastic
BAF-312	NCGC00347938-01	Lysophospholipid edg8 (S1P5) Receptor Ligands;Lysophospholipid edg1 (S1P1) Receptor Agonist
KUC110948N-02	NCGC00347063-01	M18 Aspartyl Aminopeptidase Inhibitor
Piperine	NCGC00094872-08	MAO-A/B Inhibitor
VU0483488-1	NCGC00347283-01	Mcl Inhibitor	Antineoplastic
Hypothemycin	NCGC00183677-03	Mek 1/2 Inhibitor	Antifungal, Antineoplastic
PD 0325901	NCGC00189075-01	MEK Inhibitor	Antineoplastic
GDC-0973	NCGC00346455-01	Mek Inhibitor	Antineoplastic
LY-2140023	NCGC00346612-01	mgluR2/3 Agonist	Antipsychotic
GM-6001	NCGC00345817-01	MMP Inhibitor	Antineoplastic
BEZ-235	NCGC00187481-04	mTOR Inhibitor	Antineoplastic
PP242	NCGC00188346-01	mTOR Inhibitor	Antineoplastic
PF-05212384	NCGC00250398-01	mTOR Inhibitor	Antineoplastic
GDC-0980	NCGC00263109-02	mTOR Inhibitor	Antineoplastic
Torin-1	NCGC00263215-02	mTOR Inhibitor	Antineoplastic
Ridaforolimus	NCGC00346481-01	mTOR Inhibitor	Antineoplastic
WYE-687	NCGC00346636-01	mTOR Inhibitor	Antineoplastic
Torin-2	NCGC00263216-02	mTORC1 Inhibitor	Antineoplastic
WYE-354	NCGC00242484-02	mTORC1/2 Inhibitor	Antineoplastic
OSI-027	NCGC00250395-01	mTORC1/2 Inhibitor	Antineoplastic
KU-0063794	NCGC00250396-01	mTORC1/2 Inhibitor	Antineoplastic
AZD-8055	NCGC00250405-01	mTORC1/2 Inhibitor	Antineoplastic
WYE-125132	NCGC00346635-01	mTORC1/2 Inhibitor	Antineoplastic
INK-128	NCGC00346654-01	mTORC1/2 Inhibitor	Antineoplastic
AZD2014	NCGC00346698-01	mTORC1/2 Inhibitor	Antineoplastic
G-Strophanthin	NCGC00017394-08	Na+/K+-ATPase Inhibitor	Heart Disease
Ouabain	NCGC00263656-01	Na+/K+-ATPase Inhibitor	Heart Disease
Rotenone	NCGC00017358-14	NADH-Ubiquinone Oxidoreductase (Complex I) Inhibitor	Pesticide, Insectiside
Flecainide	NCGC00015443-06	Nav1.5 (Cardiac/SkMII) Sodium Channel Blockers	Heart Disease
Curcumin	NCGC00017159-08	NF-kappaB Activation Inhibitor	Nutrient
Bardoxolone methyl	NCGC00186460-01	NF-kappaB Signaling Inhibitor
NCGC00263020-01	NCGC00263020-01	NFkappaB-inducing kinase Inhibitor	Multiple Sclerosis
Dimethyl fumarate	NCGC00346639-01	NFkappaB-inducing kinase Inhibitor	Multiple Sclerosis
NCGC00161703	NCGC00161703-02	NF-kB/AP-1 Activation Inhibitor
PNU-282987	NCGC00092364-05	Nicotinic alpha7 Agonist	Antipsychotic
JS-59-4	NCGC00346969-01	Nitric Oxide Donors
Eliprodil	NCGC00092329-06	NMDA Antagonist	Neuroprotective
Clometacine	NCGC00183863-01	Non-steroidal Antiinflammatory	Antiinflammatory
Oridonin	NCGC00346595-01	Nuclear Factor, Erythroid Derived 2, Like 2 (Nrf2) Activators	Antineoplastic
Cladribine	NCGC00022567-08	Nucleoside Analog	Antineoplastic
Azacitidine	NCGC00090851-09	Nucleoside Analog	Antineoplastic
Cytarabine	NCGC00093356-08	Nucleoside Analog	Antineoplastic
Tioguanine	NCGC00094792-06	Nucleoside Analog	Antineoplastic
Clofarabine	NCGC00164553-02	Nucleoside Analog	Antineoplastic
Gemcitabine hydrochloride	NCGC00168784-01	Nucleoside Analog	Antineoplastic
Nelarabine	NCGC00181098-01	Nucleoside Analog	Antineoplastic
Pentostatin	NCGC00182045-02	Nucleoside Analog	Antineoplastic
Fludarabine	NCGC00182047-03	Nucleoside Analog	Antineoplastic
Adenosine	NCGC00023673-08	Nucleoside Analog	Antiviral
Entecavir	NCGC00346720-01	Nucleoside Analog	Antiviral
Thioinosine	NCGC00096122-05	Nucleoside Analog	Immunosuppressant
Azathioprine	NCGC00015060-14	Nucleoside Analog	Immunosuppressant
Adefovir dipivoxil	NCGC00164624-03	Nucleoside Analog-Reverse Transcriptase Inhibitor	Antiviral
OAC1	NCGC00347953-01	Oct4 Activator
JTC-801	NCGC00161418-02	ORL1 (OP4, NOP) Antagonist	Analgesic
Prasugrel hydrochloride	NCGC00188690-02	P2Y12 (P2T) Antagonist	Anticoagulant
SB-202190	NCGC00015962-02	p38 MAPK Inhibitor	Antineoplastic
KUC107871N-04	NCGC00347064-01	p97 ATPase Inhibitor	Antineoplastic
Olaparib	NCGC00238451-01	PARP-1/PARP-2 Inhibitor	Antineoplastic
Rucaparib	NCGC00263173-03	PARP-1/PARP-2 Inhibitor	Antineoplastic
Niraparib	NCGC00346435-01	PARP-1/PARP-2 Inhibitor	Antineoplastic
Irsogladine maleate	NCGC00160397-01	PDE4 Inhibitor
Crenolanib	NCGC00346658-01	PDGFR beta Inhibitor	Antineoplastic
PP-121	NCGC00346619-01	PDGFR Inhibitor	Antineoplastic
Dioscin	NCGC00346600-01	Peroxiredoxins (PRDX) 1/6	Antineoplastic, Antifungal
Secoisolariciresinol	NCGC00346838-01	Phenylpropanoid
Parogrelil	NCGC00346449-01	Phosphodiesterase III/Va (PDE) Inhibitor	Antiinflammatory
NCGC00168459-01	NCGC00168459-04	Phosphodiesterase IIII (PDE4) Inhibitor	Antiinflammatory
NVP-ABE171	NCGC00250085-01	Phosphodiesterase IIII (PDE4) Inhibitor	Antiinflammatory
GSK-256066	NCGC00346620-01	Phosphodiesterase IIII (PDE4) Inhibitor	Antiinflammatory
OSU-03012	NCGC00346490-01	Phosphoinositide Dependent Kinase (PDK) 1 Inhibitor	Antineoplastic
BYL-719	NCGC00346717-01	PI3K alpha Inhibitor	Antineoplastic
BAY-80-6946	NCGC00346457-01	PI3K alpha/delta Inhibitor	Antineoplastic
Deguelin	NCGC00025288-03	PI3K Inhibitor	Antineoplastic
GDC-0941	NCGC00187482-03	PI3K Inhibitor	Antineoplastic
GNE-490	NCGC00345837-01	PI3K Inhibitor	Antineoplastic
GNE-493	NCGC00345838-01	PI3K Inhibitor	Antineoplastic
NIBR-17	NCGC00345849-01	PI3K Inhibitor	Antineoplastic
GNE-477	NCGC00345851-01	PI3K Inhibitor	Antineoplastic
ZSTK-474	NCGC00346484-01	PI3K Inhibitor	Antineoplastic
XL-147	NCGC00346492-01	PI3K Inhibitor	Antineoplastic
PIK-75	NCGC00346500-01	PI3K Inhibitor	Antineoplastic
PIK-93	NCGC00346536-01	PI3K Inhibitor	Antineoplastic
PIK-293	NCGC00346579-01	PI3K Inhibitor	Antineoplastic
PIK-294	NCGC00346614-01	PI3K Inhibitor	Antineoplastic
PKI-402	NCGC00346649-01	PI3K Inhibitor	Antineoplastic
PF-04691502	NCGC00346659-01	PI3K Inhibitor	Antineoplastic
NVP-BGT226	NCGC00346681-01	PI3K Inhibitor	Antineoplastic
CUDC-907	NCGC00346692-01	PI3K Inhibitor	Antineoplastic
BAG-956	NCGC00263088-01	PI3K/PDK1 Inhibitor	Antineoplastic
BKM120 (NVP-BKM120, Buparlisib)	NCGC00262604-01	PI3Kalpha Inhibitor	Antineoplastic
CAY10626	NCGC00263223-01	PI3Kalpha Inhibitor	Antineoplastic
GSK-615	NCGC00346509-01	PI3Kalpha Inhibitor	Antineoplastic
GSK-2126458	NCGC00250408-01	PI3Kalpha/beta/delta/gamma Inhibitor	Antineoplastic
PI-103	NCGC00187906-01	PI3Kalpha/beta/gamma Inhibitor	Antineoplastic
CH-5132799	NCGC00346650-01	PI3Kalpha/beta/gamma Inhibitor	Antineoplastic
A-443654	NCGC00347278-01	PKB alpha/Akt1 Inhibitor	Antineoplastic
Tricirbine	NCGC00092314-04	PKB/Akt Inhibitor	Antineoplastic
Triciribine phosphate	NCGC00346450-01	PKB/Akt Inhibitor	Antineoplastic
GDC-0068	NCGC00346714-01	PKB/Akt Inhibitor	Antineoplastic
Ingenol mebutate	NCGC00345812-01	PKC Activator	Antineoplastic
Englerin A	NCGC00347303-01	PKC Activator	Antineoplastic
G?-6976	NCGC00163451-03	PKC Inhibitor	Antineoplastic
G?-6983	NCGC00163505-03	PKC Inhibitor	Antineoplastic
BI-2536	NCGC00253438-01	Polo-like Kinase-1 (Plk-1) Inhibitor	Antineoplastic
GSK-461364A	NCGC00263112-01	Polo-like Kinase-1 (Plk-1) Inhibitor	Antineoplastic
ON-01910	NCGC00346511-01	Polo-like Kinase-1 (Plk-1) Inhibitor	Antineoplastic
IVX-214	NCGC00346535-01	Polo-like Kinase-1 (Plk-1) Inhibitor	Antineoplastic
IWP-2	NCGC00347948-01	Porcupine (Wnt) Inhibitor	Antineoplastic
Cantharidin	NCGC00025212-08	PP-1 Inhibitor;PP-2A Inhibitor	Antiviral-topical
Pentamidine isethionate	NCGC00179034-07	PRL Phosphatase Inhibitor	Antiparasitic, Antifungal
Medroxyprogesterone	NCGC00023064-05	Progesterone Receptor Agonist	Hormone
Medroxyprogesterone acetate	NCGC00263480-01	Progesterone Receptor Agonist	Hormone
Melengestrol acetate	NCGC00166298-02	ProgesteroneH hormone Derivative	Hormone-veterinary use
Progesterone	NCGC00015785-04	Progestogen Hormone	Hormone
MG-132	NCGC00161679-01	Proteasome Inhibitor	Antineoplastic
Bortezomib	NCGC00242506-02	Proteasome Inhibitor	Antineoplastic
MLN-2238??	NCGC00249611-03	Proteasome Inhibitor	Antineoplastic
Ixazomib citrate	NCGC00249612-01	Proteasome Inhibitor	Antineoplastic
Carfilzomib	NCGC00249613-02	Proteasome Inhibitor	Antineoplastic
Marizomib	NCGC00344630-01	Proteasome Inhibitor	Antineoplastic
Oprozomib	NCGC00345799-01	Proteasome Inhibitor	Antineoplastic
MG-115	NCGC00345815-01	Proteasome Inhibitor	Antineoplastic
Delanzomib	NCGC00346469-01	Proteasome Inhibitor	Antineoplastic
AR-00341677	NCGC00263179-01	Raf kinase B Inhibitor	Antineoplastic
CHIR-265	NCGC00250407-01	Raf kinase B/C Inhibitor	Antineoplastic
L-779450	NCGC00346304-02	Raf kinase C Inhibitor	Antineoplastic
GW-5074	NCGC00015478-08	Raf Kinase Inhibitor	Antineoplastic
Fenretinide	NCGC00090752-08	RARbeta/gamma Agonist	Antineoplastic
AHPN	NCGC00092284-03	RARgamma Agonist
Pluripotin	NCGC00167403-03	RASGAP/Erk Inhibitor	Antineoplastic
HMSL10088	NCGC00346966-01	Receptor-interacting serine/threonine-protein kinase 1 (RIPK1)	Antineoplastic
Adapalene	NCGC00164617-05	Retinoid	Retinotid-topical
Hydroxyurea	NCGC00015520-10	Ribonucleoside-Diphosphate Reductase Inhibitor	Antineoplastic
BI-78D3	NCGC00263145-01	SAPK1 (JNK) Inhibitor	Antineoplastic
Raloxifene hydrochloride	NCGC00015889-10	Selective Estrogen Receptor Modulators (SERM)	Hormone
Duloxetine hydrochloride	NCGC00164559-04	Serotonin Transporter (SERT) Inhibitor	Antidepressant
GSK-650394	NCGC00250410-01	Serum- and Glucocorticoid-regulated kinases (SGK1 and SGK2) Inhibitor	Antineoplastic
Sclareolide	NCGC00163620-02	Sesquiterpene Natural Product
ABC-294640	NCGC00346441-01	Sphingosine Kinase 2 (SphK2) Inhibitor	Multiple Sclerosis
KX-01	NCGC00346644-01	Src Kinase Inhibitor	Antineoplastic
LLL-12	NCGC00345811-01	STAT-3 Inhibitor	Antineoplastic
Niclosamide	NCGC00015735-11	STAT-3 Inhibitor	Antiparasitic
Proscillaridin	NCGC00016447-02	Steroid	Heart Disease
Metyrapone	NCGC00016242-05	Steroid 11beta-Hydroxylase Inhibitor	Glucocorticoid Inhibitor
Vecuronium bromide	NCGC00167467-04	Steroid Non-depolarizing Neuromuscular Blocker	Anesthetic
Sepantronium bromide	NCGC00242514-01	Survivin Inhibitor	Antineoplastic
Fostamatinib disodium	NCGC00346622-01	Syk Kinase Inhibitor	Antiinflammatory
AZ-TAK1 Inhibitor	NCGC00274038-01	TGF-beta Activated Kinase (TAK1) Inhibitor	Antineoplastic
SB-505124	NCGC00165889-02	TGF-bR1 (ALK4/5) Inhibitor	Antineoplastic
Auranofin	NCGC00160391-02	Thioredoxin Reductase Inhibitor	Antiinflammatory
PX-12	NCGC00346876-01	Thioredoxin Reductase Inhibitor	Antiinflammatory
Raltitrexed	NCGC00229704-01	Thymidylate Synthase Inhibitor	Antineoplastic
Pemetrexed disodium	NCGC00242485-01	Thymidylate Synthase Inhibitor	Antineoplastic
Nolatrexed dihydrochloride	NCGC00263580-01	Thymidylate Synthase Inhibitor	Antineoplastic
Thiouracil	NCGC00095088-05	Thyroid Peroxidase Inhibitor	Antithyroid
CPG-52364	NCGC00263017-01	TLR 7/8/9 Antagonist	Immunosuppressant
GSK-1016790A	NCGC00250409-01	TRPV4 Agonist
Nocodazole	NCGC00015647-03	Tubulin depolymerization Inhibitor	Antineoplastic
Paclitaxel	NCGC00024995-10	Tubulin depolymerization Inhibitor	Antineoplastic
Epothilone B	NCGC00181131-02	Tubulin depolymerization Inhibitor	Antineoplastic
Docetaxel	NCGC00181306-03	Tubulin depolymerization Inhibitor	Antineoplastic
Epothilone A	NCGC00346505-01	Tubulin depolymerization Inhibitor	Antineoplastic
Lexibulin hydrochloride	NCGC00346574-01	Tubulin depolymerization Inhibitor	Antineoplastic
Cephalomannine	NCGC00346661-01	Tubulin depolymerization Inhibitor	Antineoplastic
Cabazitaxel	NCGC00346704-01	Tubulin depolymerization Inhibitor	Antineoplastic
Colchicine	NCGC00025125-18	Tubulin polymerization Inhibitor	Antiinflammatory, Anticholelithogenic
Ansamitocin P3	NCGC00014650-03	Tubulin polymerization Inhibitor	Antineoplastic
Indibulin	NCGC00160428-02	Tubulin polymerization Inhibitor	Antineoplastic
Vincristine sulfate	NCGC00163700-04	Tubulin polymerization Inhibitor	Antineoplastic
Vinorelbine tartrate	NCGC00165966-02	Tubulin polymerization Inhibitor	Antineoplastic
Demecolcine	NCGC00166035-02	Tubulin polymerization Inhibitor	Antineoplastic
Vindesine sulfate salt	NCGC00185772-01	Tubulin polymerization Inhibitor	Antineoplastic
Combretastatin A-4	NCGC00263098-03	Tubulin polymerization Inhibitor	Antineoplastic
Plinabulin	NCGC00263169-01	Tubulin polymerization Inhibitor	Antineoplastic
Vincristine	NCGC00263543-01	Tubulin polymerization Inhibitor	Antineoplastic
VINBLASTINE SULFATE	NCGC00263548-01	Tubulin polymerization Inhibitor	Antineoplastic
E-7010	NCGC00346494-01	Tubulin polymerization Inhibitor	Antineoplastic
Vinflunine	NCGC00346580-01	Tubulin polymerization Inhibitor	Antineoplastic
XRP-44X	NCGC00346805-01	Tubulin polymerization Inhibitor	Antineoplastic
Ombrabulin	NCGC00346937-01	Tubulin polymerization Inhibitor	Antineoplastic
Noscapine	NCGC00016388-03	Tubulin polymerization Inhibitor	Cough-suppressant
RO495	NCGC00263200-01	Tyk 2 Inhibitor	Antineoplastic
Sunitinib malate	NCGC00164631-03	VEGFR-1/2/3 Inhibitor	Antineoplastic
Tivozanib	NCGC00249390-01	VEGFR-1/2/3 Inhibitor	Antineoplastic
Nintedanib (BIBF 1120)	NCGC00263156-02	VEGFR-1/2/3 Inhibitor	Antineoplastic
Lenvatinib (E7080)	NCGC00263198-01	VEGFR-1/2/3 Inhibitor	Antineoplastic
Foretinib	NCGC00263104-01	VEGFR-2 Inhibitor	Antineoplastic
Reserpine	NCGC00015888-04	Vesicular Monoamine Transporter Inhibitor	Antihypertensive, Antipsychotic
Calcitriol	NCGC00161327-05	Vitamin D Analog	Vitamin
1-alpha-Hydroxyergocalciferol	NCGC00182058-03	Vitamin D Analog	Vitamin
MK-1775	NCGC00263183-01	Wee1 Kinase Inhibitor	Antineoplastic
Methylrosaniline chloride	NCGC00091112-08		Antifungal, Antiparasitic
Sanguinarine	NCGC00015959-09		Antineoplastic
Triptolide	NCGC00163411-05		Antineoplastic
Alexidine dihydrochloride	NCGC00178352-06		Antineoplastic
Nitromersol	NCGC00249897-01		Antiseptic
Domiphen bromide	NCGC00091010-03		Antiseptic
Phenylmercuric acetate	NCGC00091050-09		Antiseptic
Methylbenzethonium chloride	NCGC00016789-06		Antiseptic
Acriflavine hydrochloride	NCGC00178831-03		Antiseptic
Bisacodyl	NCGC00016522-10		Laxative
Tromethamine	NCGC00159412-04		Metabolic Acidosis
Sodium 2-mercaptoethanesulfonate	NCGC00181166-01		Mucolytic, Uroprotective
Thiram	NCGC00091563-12		Plant Fungicidal
Thimerosal	NCGC00178879-04		Preservative
Benzoxiquine	NCGC00159478-04		Antifungal-topical
Malachite green oxalate	NCGC00013058-02
Nonivamide	NCGC00016089-06
Ethidium bromide	NCGC00091387-08
2-Amino-5-nitrophenol	NCGC00091650-03
9-Aminoacridine, monohydrochloride, monohydrate	NCGC00094857-05
Tetramethylthiuram monosulfide	NCGC00159424-04
Cyclovalone	NCGC00164486-04
Dipyrithione	NCGC00164493-02
Carbocyanine	NCGC00166247-02
3,3'-Diethylthiacarbocyanine iodide	NCGC00166288-02
Ethyl salicylate	NCGC00181161-03
Dicyclopentamethylenethiuram disulfide	NCGC00181776-02
Methyl 3-amino-5,6-dichloropyrazine-2-carboxylate	NCGC00253704-01
Butoctamide semisuccinate	NCGC00261973-01
Pentylcinnamaldehyde	NCGC00274076-01
