# Supplementary material for: Quantitative high-throughput phenotypic screening of pediatric cancer cell lines identifies multiple opportunities for drug repurposing
Source: Oncotarget. 2017 Dec 19;9(4):4758–72. doi: 10.18632/oncotarget.23462 (PMC5797010; doi:10.18632/oncotarget.23462)
Supplement: Supplementary file 8 [file oncotarget-09-4758-s008.xlsx]

## Sheet: Supplementary Table 8
Compound	Ave IC50	SD	n	Primary Indication
Disulfiram	3.51186	3.91192	7	Alcohol Deterrant
Minocycline	5.85216	0	1	Antibacterial
Prasugrel	2.70557	1.56362	3	Anticoagulant
Bupropion hydrochloride	3.11197	0.253062	2	Antidepressant
Duloxetine	6.96683	0.566535	2	Antidepressant
Ciclopirox	5.26253	2.14191	5	Antifungal
Itraconazole	3.96972	0.959986	2	Antifungal
Methylrosaniline	1.3425	0.699991	20	Antifungal, Antiparasitic
Fluvastatin	4.2528	2.33311	6	Antihyperlipidimic
Simvastatin	4.31767	1.5743	5	Antihyperlipidimic
Enalapril	7.4659	1.87706	6	Antihypertensive
Reserpine	3.23961	2.35073	5	Antihypertensive, Antipsychotic
Auranofin	5.90673	3.0694	13	Antiinflammatory
Betamethasone	2.93303	0	1	Antiinflammatory
Budesonide	1.47	0	1	Antiinflammatory
Deflazacort	0.94088	0.67875	9	Antiinflammatory
Fluocinolone	1.26244	2.44863	11	Antiinflammatory
Fluorometholone	2.93303	0	1	Antiinflammatory
Fluticasone	1.04068	0	1	Antiinflammatory
Ibuprofen	3.55892	1.84385	7	Antiinflammatory
Mometasone	1.96664	1.92505	10	Antiinflammatory
Triamcinolone	7.12229	2.54185	9	Antiinflammatory
Colchicine	0.0589713	0.0289024	12	Antiinflammatory, Anticholelithogenic
Dihydroergotamine	3.29091	0	1	Antimigraine, Vasoconstrictor
6-Thioguanine	2.82699	1.65907	10	Antineoplastic
Actinomycin D	0.0441953	0.102785	12	Antineoplastic
Alisertib	0.213795	0.0595668	3	Antineoplastic
Amifostine	0.214599	0	1	Antineoplastic
Azacitidine	6.15481	1.51777	4	Antineoplastic
Bendamustine	4.1705	0.676046	2	Antineoplastic
Bleomycin Sulfate	9.27505	0	1	Antineoplastic
Bortezomib	0.095706	0.181558	20	Antineoplastic
Cladribine	2.6559	2.56798	5	Antineoplastic
Clofarabine	1.20719	1.60375	9	Antineoplastic
Crizotinib	5.75571	1.45594	7	Antineoplastic
Cytarabine	1.64079	1.53962	4	Antineoplastic
Dacarbazine	4.82215	6.29735	2	Antineoplastic
Dasatinib	2.87824	2.39706	6	Antineoplastic
Daunorubicin	1.56285	1.95975	15	Antineoplastic
Docetaxel	0.00978433	0.00686354	6	Antineoplastic
Doxorubicin	1.30344	1.42509	14	Antineoplastic
Epirubicin	0.672821	0.848101	15	Antineoplastic
Erlotinib	7.56361	2.42035	2	Antineoplastic
Etoposide	3.76104	2.8989	13	Antineoplastic
Fenretinide	3.11928	2.14603	6	Antineoplastic
Fludarabine	1.05597	0.614689	13	Antineoplastic
Fulvestrant	6.38229	3.26338	3	Antineoplastic
Gefitinib	4.14213	3.81124	3	Antineoplastic
Gemcitabine	2.23617	2.41244	5	Antineoplastic
Hydroxyurea	0.414301	0	1	Antineoplastic
Idarubicin	1.78203	1.80092	15	Antineoplastic
Irinotecan	2.15759	1.60097	12	Antineoplastic
Lapatinib	8.2664	0	1	Antineoplastic
Lestaurtinib	3.42481	2.76268	16	Antineoplastic
Melphalan	5.90465	2.40326	5	Antineoplastic
Methotrexate	0.0473252	0.0400546	5	Antineoplastic
Mitoxantrone	1.68676	2.0154	19	Antineoplastic
Nelarabine	2.82537	0.925632	3	Antineoplastic
Paclitaxel	0.0149077	0.00514702	7	Antineoplastic
Pemetrexed	0.980547	1.17923	3	Antineoplastic
Pentostatin	5.85782	4.17177	3	Antineoplastic
Pirarubicin	1.82984	1.26905	10	Antineoplastic
Pracinostat	2.21858	0.953425	19	Antineoplastic
Rebeccamycin	2.7515	2.00622	15	Antineoplastic
Ridaforolimus	4.64854	0	1	Antineoplastic
Sunitinib	8.59099	1.41931	2	Antineoplastic
Teniposide	1.71945	1.70447	11	Antineoplastic
ThioTEPA	2.92099	1.74105	3	Antineoplastic
Tioguanine	2.5734	1.99428	11	Antineoplastic
Topotecan	2.01979	2.38955	18	Antineoplastic
Vinblastine	1.01071	0.653105	13	Antineoplastic
Vincristine	0.259585	0.592051	16	Antineoplastic
Vinorelbine	0.0706033	0.0956054	12	Antineoplastic
Albendazole	2.31326	2.17708	13	Antiparasitic
Artesunate	3.68607	2.72144	9	Antiparasitic
Flubendazole	2.45759	2.03319	11	Antiparasitic
Mebendazole	1.62011	1.70735	4	Antiparasitic
Niclosamide	2.79165	1.28928	20	Antiparasitic
Pyrimethamine	2.447	2.13543	4	Antiparasitic
Methylene blue	3.42426	2.59292	17	Antiparasitic, Hematic
Benznidazole	1.16766	0	1	Antiparasitic
Pentamidine isethionate	3.29091	0	1	Antiparasitic, Antifungal
Prochlorperazine dimaleate	5.63735	2.5986	3	Antipsychotic, Antiemetic
Ranitidine	5.21574	0	1	Antiulcerative
Adefovir	5.17326	3.5978	7	Antiviral
Adenosine	8.30296	0.713225	3	Antiviral
Amprenavir	8.2664	0	1	Antiviral
Entecavir	7.81692	0.635663	2	Antiviral
Maraviroc	7.58872	1.0045	5	Antiviral
Podofilox	0.0539319	0.0267325	11	Antiviral
Bitolterol	2.65425	3.6225	2	Bronchodilator
Lumacaftor	8.93883	0.582346	3	Cistic Fibrosis
Adapalene	3.98007	3.61321	5	Retinotid-topical
Amiloride	1.16766	0	1	Antihypertensive, Diuretic
Triamterene	2.6718	1.57623	4	Antiedemic, Antihypertensive
Digoxin	0.362829	0.475909	13	Heart Disease
Dobutamine	9.27505	0	1	Heart Disease
Isoproterenol	4.84861	3.56215	2	Heart Disease
Medroxyprogesterone	1.31014	0	1	Hormone
Progesterone	5.21574	0	1	Hormone
Azathioprine	1.61604	0.390802	2	Immunosuppressant
Azelastine hydrochloride	9.27505	0	1	Immunosuppressant
Cyclosporin A	7.36743	0	1	Immunosuppressant
Mycophenolate mofetil	1.60255	0.981127	9	Immunosuppressant
Mycophenolic acid	2.15019	1.33592	6	Immunosuppressant
Bisacodyl	3.86695	3.81737	2	Laxative
Tromethamine	8.2664	0	1	Metabolic acidosis
Sodium 2-mercaptoethanesulfonate	5.21574	0	1	Mucolytic, Uroprotective
Vecuronium bromide	5.15084	2.42988	7	Anesthetic
Curcumin	9.55195	0	1	Nutrient
Calcitriol	2.61406	0	1	Vitamin
