# Supplementary material for: Quantitative high-throughput phenotypic screening of pediatric cancer cell lines identifies multiple opportunities for drug repurposing
Source: Oncotarget. 2017 Dec 19;9(4):4758–72. doi: 10.18632/oncotarget.23462 (PMC5797010; doi:10.18632/oncotarget.23462)
Supplement: Supplementary file 9 [file oncotarget-09-4758-s009.xlsx]

## Sheet: Supplementary Table 9
Sample Name	Sample ID	Primary MOA	Primary Indication	CPC	AveIC50	n
Artesunate	NCGC00164600-03	Antiparasitic Agent	Antiparasitic	yes	1.3288	2
Fenbendazole	NCGC00016855-10	Antiparasitic, Tubulin depolymerization inhibitor	Antiparasitic	no	0.811288	3
Flubendazole	NCGC00246966-03	Antiparasitic, Tubulin depolymerization inhibitor	Antiparasitic	yes	1.19671	3
Albendazole	NCGC00016876-12	Antiparasitic, Tubulin depolymerization inhibitor	Antiparasitic	yes	0.807399	4
Mebendazole	NCGC00016806-12	Antiparasitic, Tubulin depolymerization inhibitor	Antiparasitic	yes	0.475659	5
Oxfendazole	NCGC00095157-05	Antiparasitic, Tubulin depolymerization inhibitor	Antiparasitic	no	0.753447	5
Emetine	NCGC00024379-16	Antiprotozoal Agent	Antiprotozoal	no	0.76857	6
Podofilox	NCGC00022001-13	Antiviral	Antiviral	yes	0.0448543	4
Dasatinib	NCGC00181129-02	Bcr-Abl inhibitor	Antineoplastic	yes	9.09251	1
Digitoxin	NCGC00142623-04	Cardiac Glycoside	Heart disease	no	0.0940095	6
DA-3003-1	NCGC00092289-01	Cell Division Cycle CDC25 Phosphatase Inhibitor	Antineoplastic	no	5.39092	4
Maraviroc	NCGC00183109-02	Chemokine CCR5 Antagonist	Antiviral	yes	Inactive
CHIR-124	NCGC00346626-04	Chk1 Inhibitor	Antineoplastic	no	1.99659	4
Mometasone	NCGC00179578-03	Corticosteroid	Antiinflammatory	yes	Inactive
Ibuprofen	NCGC00015529-15	Cyclooxygenase-1/2 Inhibitor	Antiinflammatory	yes	Inactive
Pyrimethamine	NCGC00016256-17	Dihydrofolate Reductase (DHFR) Inhibitor	Antiparasitic	yes	1.66745	2
Dacarbazine	NCGC00091861-07	DNA Alkylating Agent	Antineoplastic	yes	Inactive
Irinotecan	NCGC00178697-05	DNA Topoisomerase I Inhibitor	Antineoplastic	yes	0.301325	5
Topotecan	NCGC00014925-06	DNA Topoisomerase I Inhibitor	Antineoplastic	yes	0.929907	6
Etoposide	NCGC00179504-06	DNA Topoisomerase II Inhibitor	Antineoplastic	yes	0.462528	4
Pirarubicin	NCGC00167982-02	DNA Topoisomerase II Inhibitor	Antineoplastic	yes	1.01337	4
Mitoxantrone	NCGC00015693-08	DNA Topoisomerase II Inhibitor	Antineoplastic	yes	1.16654	5
Adriamycin	NCGC00263918-03	DNA Topoisomerase II Inhibitor	Antineoplastic	no	1.86954	6
Idarubicin	NCGC00093976-08	DNA Topoisomerase II Inhibitor	Antineoplastic	yes	1.08256	6
Teniposide	NCGC00178065-02	DNA Topoisomerase II Inhibitor	Antineoplastic	yes	1.95334	6
Daunorubicin	NCGC00024246-13	DNA Topoisomerase II Inhibitor	Antineoplastic	yes	Inactive
Actinomycin D	NCGC00271789-02	DNA-Directed RNA Polymerase Inhibitor	Antineoplastic	yes	0.0276562	6
XMD8-92	NCGC00250385-02	ERK5/BMK1 inhibitor	Antineoplastic	no	9.09251	1
Triamcinolone	NCGC00178404-03	Glucocorticoid	Antiinflammatory	yes	0.800192	1
Fluocinolone	NCGC00021301-04	Glucocorticoid	Antiinflammatory	yes	0.711977	2
Deflazacort	NCGC00263521-01	Glucocorticoid	Antiinflammatory	yes	Inactive
Cycloheximide	NCGC00169964-05	GSK-3beta Inhibitor; tau Protein Kinase I Inhibitor	Antineoplastic, Antibiotic	no	1.33234	2
Geldanamycin	NCGC00346643-01	Heat Shock Protein 90 (hsp90) Inhibitor	Antineoplastic	no	2.33571	5
Quisinostat	NCGC00346487-05	Histone Deacetylase (HDAC) 1 Inhibitor	Antineoplastic	no	0.295234	6
Pracinostat	NCGC00263136-03	Histone Deacetylase (HDAC) 1/2 Inhibitor	Antineoplastic	yes	2.22272	6
Mycophenolic acid	NCGC00016786-15	Inosine 5'-Monophosphate Dehydrogenase (IMPDH) Inhibitor	Immunosuppressant	yes	1.86623	2
Mycophenolate mofetil	NCGC00159459-04	Inosine 5'-Monophosphate Dehydrogenase (IMPDH) Inhibitor	Immunosuppressant	yes	1.08373	3
NCGC00188382-01	NCGC00188382-05	ITK inhibitor	Antiinflammatory, Antineoplastic	no	0.689597	6
NCGC00344990-01	NCGC00344990-01	ITK inhibitor	Antiinflammatory, Antineoplastic	no	0.756298	6
Lestaurtinib	NCGC00244256-02	Jak/Tyk/Flt Inhibitor	Antineoplastic	yes	3.12831	5
SR-3306	NCGC00263146-04	JNK 1/2/3 Inhibitor	Antineoplastic, Neuroprotective	no	2.25872	3
Pimecrolimus	NCGC00167506-03	Macrolide Antibiotic	Immunosuppressant	yes	4.76855	3
Clofarabine	NCGC00164553-02	Nucleoside Analog	Antineoplastic	yes	2.71331	4
Gemcitabine	NCGC00168784-01	Nucleoside Analog	Antineoplastic	yes	0.749536	5
Fludarabine	NCGC00181336-03	Nucleoside Analog	Antineoplastic	yes	1.08367	6
Aciclovir	NCGC00015061-12	Nucleoside Analog	Antiviral	yes	6.02417	2
Adefovir	NCGC00164624-03	Nucleoside Analog-Reverse Transcriptase Inhibitor	Antiviral	yes	4.29248	3
Veliparib	NCGC00250404-01	PARP-1/2 Inhibitor	Antineoplastic	no	4.06147	1
CUDC-907	NCGC00346692-01	PI3K Inhibitor	Antineoplastic	no	6.7001	2
NVP-BGT226	NCGC00346681-01	PI3K Inhibitor	Antineoplastic	no	0.114255	6
Bortezomib	NCGC00242506-07	Proteasome Inhibitor	Antineoplastic	yes	0.0255738	6
Carfilzomib	NCGC00249613-02	Proteasome Inhibitor	Antineoplastic	no	0.253767	6
Niclosamide	NCGC00015735-11	STAT-3 Inhibitor	Antiparasitic	yes	1.86654	6
Docetaxel	NCGC00181306-03	Tubulin depolymerization inhibitor	Antineoplastic	yes	0.980679	5
Paclitaxel	NCGC00024995-01	Tubulin depolymerization inhibitor	Antineoplastic	yes	0.278827	6
Vinblastine	NCGC00263548-01	Tubulin polymerization inhibitor	Antineoplastic	yes	0.0747211	4
Vinorelbine	NCGC00263568-01	Tubulin polymerization inhibitor	Antineoplastic	yes	0.127426	4
E-7010	NCGC00346494-01	Tubulin polymerization inhibitor	Antineoplastic	no	0.592994	5
Vincristine	NCGC00163700-04	Tubulin polymerization inhibitor	Antineoplastic	yes	0.0276582	5
1-alpha-Hydroxyergocalciferol	NCGC00182058-03	Vitamin D Analog	Vitamin	no	Inactive
